# Supplementary material for: Leveraging data from the Genomes-to-Fields Initiative to investigate genotype-by-environment interactions in maize in North America
Source: Nat Commun. 2023 Oct 30;14:6904. doi: 10.1038/s41467-023-42687-4 (PMC10616096; doi:10.1038/s41467-023-42687-4)
Supplement: Supplementary file 4 — Source Data [file 41467_2023_42687_MOESM4_ESM.xlsx]

## Sheet: Fig1a
x-axis	y-axis			color
(numeric)	(numeric)			(factor)
PC1 (10.9%)	PC2 (10%)	hybrid	tester	tester_group
0.207306	-0.203006	2369/DK3IIH6	DK3IIH6	DK3IIH6
0.206899	-0.182505	2369/PHN82	PHN82	PH
0.405507	0.546553	2369/PHZ51	PHZ51	PHZ
-0.226632	-0.091802	2FACC/DK3IIH6	DK3IIH6	DK3IIH6
0.0899203	-0.141783	4N506/DK3IIH6	DK3IIH6	DK3IIH6
-0.0684657	-0.162647	6F629/DK3IIH6	DK3IIH6	DK3IIH6
0.373444	0.044778	740/PB80	PB80	PH
-0.235319	0.140938	740/PHB47	PHB47	PHB
-0.133126	-0.0603102	A632/DK3IIH6	DK3IIH6	DK3IIH6
-0.107287	-0.0689529	A634/DK3IIH6	DK3IIH6	DK3IIH6
-0.0565448	0.0316331	A634/LH82	LH82	LH82
0.0891023	0.679252	A634/PHZ51	PHZ51	PHZ
-0.113139	-0.0738373	A635/DK3IIH6	DK3IIH6	DK3IIH6
-0.0622933	0.0265097	A635/LH82	LH82	LH82
0.0830244	0.673731	A635/PHZ51	PHZ51	PHZ
-0.106385	0.028936	A641/LH82	LH82	LH82
0.0389961	0.676168	A641/PHZ51	PHZ51	PHZ
-0.0940111	0.0411794	A672/LH82	LH82	LH82
0.0514457	0.68925	A672/PHZ51	PHZ51	PHZ
0.196025	-0.213253	A679/DK3IIH6	DK3IIH6	DK3IIH6
0.247644	-0.112208	A679/LH82	LH82	LH82
0.394231	0.53597	A679/PHZ51	PHZ51	PHZ
0.290878	-0.244483	A680/DK3IIH6	DK3IIH6	DK3IIH6
0.343102	-0.144158	A680/LH82	LH82	LH82
0.489694	0.504922	A680/PHZ51	PHZ51	PHZ
-0.179353	-0.0773225	AH83/DK3IIH6	DK3IIH6	DK3IIH6
-0.184034	0.00932979	B103/LH82	LH82	LH82
-0.294442	0.0199666	B103/PHB47	PHB47	PHB
-0.0394562	0.65652	B103/PHZ51	PHZ51	PHZ
0.00992726	-0.134089	B104/DK3IIH6	DK3IIH6	DK3IIH6
0.0610716	-0.0335697	B104/LH82	LH82	LH82
0.20667	0.613481	B104/PHZ51	PHZ51	PHZ
-0.102279	-0.116444	B105/DK3IIH6	DK3IIH6	DK3IIH6
-0.0505188	-0.0161511	B105/LH82	LH82	LH82
0.0946269	0.630484	B105/PHZ51	PHZ51	PHZ
-0.154028	0.0604701	B106/LH82	LH82	LH82
-0.00873966	0.706542	B106/PHZ51	PHZ51	PHZ
0.210774	-0.235037	B109/DK3IIH6	DK3IIH6	DK3IIH6
0.262811	-0.134352	B109/LH82	LH82	LH82
0.409296	0.514348	B109/PHZ51	PHZ51	PHZ
-0.0027292	-0.121097	B110/DK3IIH6	DK3IIH6	DK3IIH6
-0.117599	-0.123049	B111/DK3IIH6	DK3IIH6	DK3IIH6
-0.0663501	-0.0229122	B111/LH82	LH82	LH82
0.0794742	0.624663	B111/PHZ51	PHZ51	PHZ
-0.258302	0.0267143	B118/PHB47	PHB47	PHB
-0.0317588	-0.12292	B119/DK3IIH6	DK3IIH6	DK3IIH6
0.0190573	-0.0223708	B119/LH82	LH82	LH82
0.164985	0.625685	B119/PHZ51	PHZ51	PHZ
-0.0781425	-0.0840619	B14/DK3IIH6	DK3IIH6	DK3IIH6
-0.0190681	0.197069	B14A/C103	C103	CG
-0.034976	-0.127683	B14A/DK3IIH6	DK3IIH6	DK3IIH6
0.0349	0.0347675	B14A/H95	H95	Other
0.015726	-0.0270474	B14A/LH82	LH82	LH82
0.0536003	0.137766	B14A/MO17	MO17	Other
0.0479859	0.0378005	B14A/OH43	OH43	Other
-0.193923	-0.0874473	B2/DK3IIH6	DK3IIH6	DK3IIH6
-0.247075	0.15465	B37/C103	C103	CG
-0.193179	-0.00773559	B37/H95	H95	Other
-0.173448	0.0954196	B37/MO17	MO17	Other
-0.179963	-0.00434085	B37/OH43	OH43	Other
-0.0676297	0.577907	B37/PHZ51	PHZ51	PHZ
-0.0645585	0.021954	B68/LH82	LH82	LH82
0.0807054	0.669345	B68/PHZ51	PHZ51	PHZ
0.321948	-0.254511	B73/DK3IIH6	DK3IIH6	DK3IIH6
0.404612	-0.0266985	B73/LH162	LH162	LH
0.40698	0.0128566	B73/MO17	MO17	Other
0.380352	-0.0949678	B73/OH7B	OH7B	Other
0.307606	-0.164619	B73/PHG35	PHG35	PH
0.268895	0.0608227	B73/PHK76	PHK76	PHK
0.3352	-0.110948	B73/PHM49	PHM49	PH
0.321819	-0.234189	B73/PHN82	PHN82	PH
0.291258	-0.327741	B73/PHP02	PHP02	PHP
0.520943	0.495181	B73/PHZ51	PHZ51	PHZ
0.465536	-0.109937	B73/TX205	TX205	TX
0.35243	-0.0642573	B73/TX6252	TX6252	TX
0.37716	-0.0604058	B73/TX775	TX775	TX
0.368846	-0.0747483	B73/TX777	TX777	TX
0.372723	-0.0726577	B73/TX779	TX779	TX
0.17411	0.0803004	B73_NC230-040-1-1-1-1/LH185	LH185	LH185
0.592125	-0.213535	B73_NC230-040-1-1-1-1/LH198	LH198	LH198
0.262359	0.0659774	B73_NC230-041-1-1-1-1/LH185	LH185	LH185
0.701946	-0.378634	B73_NC230-041-1-1-1-1/LH195	LH195	LH195
0.681128	-0.228014	B73_NC230-041-1-1-1-1/LH198	LH198	LH198
0.723214	-0.171001	B73_NC230-041-1-1-1-1/PB80	PB80	PH
0.0873853	0.13988	B73_NC230-059-1-1-1-1/LH185	LH185	LH185
0.505317	-0.153684	B73_NC230-059-1-1-1-1/LH198	LH198	LH198
0.590617	-0.329968	B73_NC230-126-1-1-1-1/LH195	LH195	LH195
0.648006	-0.365363	B73_NC230-127-1-1-1-1/LH195	LH195	LH195
0.66936	-0.158072	B73_NC230-127-1-1-1-1/PB80	PB80	PH
0.626202	-0.374925	B73_NC230-128-1-1-1-1/LH195	LH195	LH195
0.647668	-0.167347	B73_NC230-128-1-1-1-1/PB80	PB80	PH
0.0632367	0.116416	B73_NC230-129-1-1-1-1/LH185	LH185	LH185
0.501872	-0.327212	B73_NC230-129-1-1-1-1/LH195	LH195	LH195
0.48105	-0.177033	B73_NC230-129-1-1-1-1/LH198	LH198	LH198
0.146081	-0.0875092	B73_PHG39-1/LH82	LH82	LH82
0.292419	0.56114	B73_PHG39-1/PHZ51	PHZ51	PHZ
0.1175	-0.0886417	B73_PHG39-10/LH82	LH82	LH82
0.264099	0.560007	B73_PHG39-10/PHZ51	PHZ51	PHZ
0.115274	-0.0966472	B73_PHG39-11/LH82	LH82	LH82
0.261464	0.552222	B73_PHG39-11/PHZ51	PHZ51	PHZ
0.135419	-0.0602909	B73_PHG39-12/LH82	LH82	LH82
0.281252	0.588535	B73_PHG39-12/PHZ51	PHZ51	PHZ
0.13924	-0.0704983	B73_PHG39-13/LH82	LH82	LH82
0.285239	0.578281	B73_PHG39-13/PHZ51	PHZ51	PHZ
0.336259	0.560315	B73_PHG39-14/PHZ51	PHZ51	PHZ
0.00647198	-0.0469802	B73_PHG39-15/LH82	LH82	LH82
0.152528	0.601597	B73_PHG39-15/PHZ51	PHZ51	PHZ
0.0948099	-0.0891635	B73_PHG39-16/LH82	LH82	LH82
0.241253	0.559331	B73_PHG39-16/PHZ51	PHZ51	PHZ
0.0963158	-0.0823722	B73_PHG39-17/LH82	LH82	LH82
0.242241	0.566532	B73_PHG39-17/PHZ51	PHZ51	PHZ
0.188535	-0.0802333	B73_PHG39-18/LH82	LH82	LH82
0.334556	0.568307	B73_PHG39-18/PHZ51	PHZ51	PHZ
0.140603	-0.0622827	B73_PHG39-19/LH82	LH82	LH82
0.286397	0.586337	B73_PHG39-19/PHZ51	PHZ51	PHZ
0.148884	-0.0870514	B73_PHG39-2/LH82	LH82	LH82
0.295207	0.561672	B73_PHG39-2/PHZ51	PHZ51	PHZ
0.11602	-0.0555807	B73_PHG39-20/LH82	LH82	LH82
0.262178	0.5933	B73_PHG39-20/PHZ51	PHZ51	PHZ
0.0603849	-0.0527054	B73_PHG39-21/LH82	LH82	LH82
0.206145	0.596072	B73_PHG39-21/PHZ51	PHZ51	PHZ
0.156264	-0.0714708	B73_PHG39-22/LH82	LH82	LH82
0.302568	0.57731	B73_PHG39-22/PHZ51	PHZ51	PHZ
0.275779	-0.151168	B73_PHG39-23/LH82	LH82	LH82
0.42217	0.49797	B73_PHG39-23/PHZ51	PHZ51	PHZ
0.122068	-0.123425	B73_PHG39-24/LH82	LH82	LH82
0.268202	0.525537	B73_PHG39-24/PHZ51	PHZ51	PHZ
0.135241	-0.0592263	B73_PHG39-25/LH82	LH82	LH82
0.281264	0.589406	B73_PHG39-25/PHZ51	PHZ51	PHZ
0.193418	-0.117882	B73_PHG39-3/LH82	LH82	LH82
0.339956	0.530651	B73_PHG39-3/PHZ51	PHZ51	PHZ
0.0114815	-0.0291495	B73_PHG39-4/LH82	LH82	LH82
0.157155	0.61897	B73_PHG39-4/PHZ51	PHZ51	PHZ
0.264523	0.583967	B73_PHG39-5/PHZ51	PHZ51	PHZ
0.0470578	-0.0585217	B73_PHG39-6/LH82	LH82	LH82
0.193033	0.590061	B73_PHG39-6/PHZ51	PHZ51	PHZ
0.201153	-0.087086	B73_PHG39-7/LH82	LH82	LH82
0.346979	0.561208	B73_PHG39-7/PHZ51	PHZ51	PHZ
0.107674	-0.0691187	B73_PHG39-8/LH82	LH82	LH82
0.253857	0.579585	B73_PHG39-8/PHZ51	PHZ51	PHZ
-0.202946	-0.0628628	B76/LH82	LH82	LH82
-0.0580355	0.584385	B76/PHZ51	PHZ51	PHZ
-0.138294	0.0329109	B79/LH82	LH82	LH82
0.00701366	0.680018	B79/PHZ51	PHZ51	PHZ
0.0270073	-0.112875	B84/DK3IIH6	DK3IIH6	DK3IIH6
0.326263	-0.281183	B97/LH195	LH195	LH195
-0.149225	0.0117341	B97/LH82	LH82	LH82
-0.259925	0.0222856	B97/PHB47	PHB47	PHB
0.419259	0.142657	BGEM-0001-N/LH195	LH195	LH195
0.406163	0.0658585	BGEM-0003-N/LH195	LH195	LH195
0.23358	-0.314205	BGEM-0005-N/LH195	LH195	LH195
0.41222	0.101049	BGEM-0039-N/LH195	LH195	LH195
0.41431	0.104263	BGEM-0040-N/LH195	LH195	LH195
0.307863	-0.0300217	BGEM-0046-N/LH195	LH195	LH195
0.405757	0.109987	BGEM-0063-N/LH195	LH195	LH195
0.405693	0.119216	BGEM-0066-N/LH195	LH195	LH195
0.350887	-0.0515021	BGEM-0089-N/LH195	LH195	LH195
0.413774	0.129672	BGEM-0102-N/LH195	LH195	LH195
0.291239	-0.360661	BGEM-0107-N/LH195	LH195	LH195
0.394341	0.0243776	BGEM-0110-N/LH195	LH195	LH195
0.331187	-0.30077	BGEM-0121-N/LH195	LH195	LH195
0.417488	0.14056	BGEM-0124-N/LH195	LH195	LH195
0.415858	0.138764	BGEM-0125-N/LH195	LH195	LH195
0.414199	0.11074	BGEM-0126-N/LH195	LH195	LH195
0.210918	-0.307776	BGEM-0129-N/LH195	LH195	LH195
0.413229	0.126142	BGEM-0130-N/LH195	LH195	LH195
0.426979	0.149355	BGEM-0140-N/LH195	LH195	LH195
0.405674	0.0841865	BGEM-0141-N/LH195	LH195	LH195
0.425566	0.155603	BGEM-0143-N/LH195	LH195	LH195
0.411516	0.108137	BGEM-0144-N/LH195	LH195	LH195
0.408048	0.0909762	BGEM-0145-N/LH195	LH195	LH195
0.365919	0.0336016	BGEM-0151-N/LH195	LH195	LH195
0.323796	-0.00461107	BGEM-0152-N/LH195	LH195	LH195
0.419449	0.136994	BGEM-0157-N/LH195	LH195	LH195
0.418814	0.140916	BGEM-0174-N/LH195	LH195	LH195
0.433898	0.172842	BGEM-0182-N/LH195	LH195	LH195
0.40812	0.13167	BGEM-0184-N/LH195	LH195	LH195
0.422018	0.110389	BGEM-0192-N/LH195	LH195	LH195
0.421838	0.14157	BGEM-0193-N/LH195	LH195	LH195
0.412927	0.143926	BGEM-0202-N/LH195	LH195	LH195
0.404838	0.0838301	BGEM-0203-N/LH195	LH195	LH195
0.42455	0.157819	BGEM-0204-N/LH195	LH195	LH195
0.423871	0.142711	BGEM-0205-N/LH195	LH195	LH195
0.40084	0.0756285	BGEM-0206-N/LH195	LH195	LH195
0.391249	0.0512043	BGEM-0207-N/LH195	LH195	LH195
0.416445	0.157728	BGEM-0209-N/LH195	LH195	LH195
0.394855	0.0678776	BGEM-0210-N/LH195	LH195	LH195
0.423432	0.142369	BGEM-0211-N/LH195	LH195	LH195
0.24325	-0.304425	BGEM-0215-N/LH195	LH195	LH195
0.203165	-0.314065	BGEM-0227-N/LH195	LH195	LH195
0.427641	0.169714	BGEM-0228-N/LH195	LH195	LH195
0.42134	0.142006	BGEM-0235-N/LH195	LH195	LH195
0.430348	0.197245	BGEM-0239-N/LH195	LH195	LH195
0.419563	0.111444	BGEM-0240-N/LH195	LH195	LH195
0.412342	0.116836	BGEM-0242-N/LH195	LH195	LH195
0.426775	0.194588	BGEM-0246-N/LH195	LH195	LH195
0.242654	-0.293491	BGEM-0248-N/LH195	LH195	LH195
0.409361	0.117256	BGEM-0253-N/LH195	LH195	LH195
0.412753	0.15133	BGEM-0256-N/LH195	LH195	LH195
0.422076	0.155176	BGEM-0259-N/LH195	LH195	LH195
-0.106102	-0.0963061	BSSSC0_001/DK3IIH6	DK3IIH6	DK3IIH6
-0.0644385	-0.122301	BSSSC0_002/DK3IIH6	DK3IIH6	DK3IIH6
-0.0134036	-0.0222203	BSSSC0_002/LH82	LH82	LH82
0.132188	0.62555	BSSSC0_002/PHZ51	PHZ51	PHZ
-0.100417	-0.116199	BSSSC0_003/DK3IIH6	DK3IIH6	DK3IIH6
-0.130023	-0.0906832	BSSSC0_005/DK3IIH6	DK3IIH6	DK3IIH6
-0.0825723	-0.0974482	BSSSC0_008/DK3IIH6	DK3IIH6	DK3IIH6
-0.0314732	0.00343495	BSSSC0_008/LH82	LH82	LH82
0.11349	0.650228	BSSSC0_008/PHZ51	PHZ51	PHZ
-0.101106	-0.110652	BSSSC0_009/DK3IIH6	DK3IIH6	DK3IIH6
-0.0070032	0.685627	BSSSC0_010/PHZ51	PHZ51	PHZ
-0.107107	-0.107368	BSSSC0_012/DK3IIH6	DK3IIH6	DK3IIH6
0.089261	0.640298	BSSSC0_012/PHZ51	PHZ51	PHZ
-0.0741434	-0.118331	BSSSC0_015/DK3IIH6	DK3IIH6	DK3IIH6
-0.12102	-0.090791	BSSSC0_017/DK3IIH6	DK3IIH6	DK3IIH6
-0.00746157	-0.0183949	BSSSC0_019/LH82	LH82	LH82
0.137914	0.628452	BSSSC0_019/PHZ51	PHZ51	PHZ
-0.127496	-0.106991	BSSSC0_020/DK3IIH6	DK3IIH6	DK3IIH6
0.0683301	0.640681	BSSSC0_020/PHZ51	PHZ51	PHZ
-0.0667242	0.00599962	BSSSC0_021/LH82	LH82	LH82
-0.0242826	-0.0111492	BSSSC0_023/LH82	LH82	LH82
0.120822	0.635983	BSSSC0_023/PHZ51	PHZ51	PHZ
-0.112789	-0.093526	BSSSC0_024/DK3IIH6	DK3IIH6	DK3IIH6
-0.218581	-0.0796136	BSSSC0_026/DK3IIH6	DK3IIH6	DK3IIH6
-0.0411686	-0.00209413	BSSSC0_028/LH82	LH82	LH82
0.10418	0.645534	BSSSC0_028/PHZ51	PHZ51	PHZ
-0.0712735	-0.10316	BSSSC0_029/DK3IIH6	DK3IIH6	DK3IIH6
0.124812	0.645089	BSSSC0_029/PHZ51	PHZ51	PHZ
-0.0661916	-0.003775	BSSSC0_031/LH82	LH82	LH82
0.079025	0.64353	BSSSC0_031/PHZ51	PHZ51	PHZ
-0.0367301	-0.000973633	BSSSC0_032/LH82	LH82	LH82
0.108256	0.646707	BSSSC0_032/PHZ51	PHZ51	PHZ
-0.108125	-0.103689	BSSSC0_033/DK3IIH6	DK3IIH6	DK3IIH6
-0.0988729	-0.111414	BSSSC0_038/DK3IIH6	DK3IIH6	DK3IIH6
-0.0477919	-0.0108701	BSSSC0_038/LH82	LH82	LH82
0.0976701	0.63637	BSSSC0_038/PHZ51	PHZ51	PHZ
-0.150818	0.0360579	BSSSC0_044/LH82	LH82	LH82
-0.00612977	0.683751	BSSSC0_044/PHZ51	PHZ51	PHZ
-0.0407916	0.00133872	BSSSC0_047/LH82	LH82	LH82
0.104426	0.6486	BSSSC0_047/PHZ51	PHZ51	PHZ
-0.0740709	-0.0920696	BSSSC0_048/DK3IIH6	DK3IIH6	DK3IIH6
-0.0234371	0.00914196	BSSSC0_048/LH82	LH82	LH82
0.122372	0.656466	BSSSC0_048/PHZ51	PHZ51	PHZ
0.0134238	-0.028826	BSSSC0_052/LH82	LH82	LH82
0.158989	0.618981	BSSSC0_052/PHZ51	PHZ51	PHZ
-0.0629219	-0.116861	BSSSC0_054/DK3IIH6	DK3IIH6	DK3IIH6
-0.0833245	-0.106106	BSSSC0_057/DK3IIH6	DK3IIH6	DK3IIH6
-0.107948	-0.105064	BSSSC0_060/DK3IIH6	DK3IIH6	DK3IIH6
-0.130653	0.0455096	CG102/CG60	CG60	CG
-0.110106	-0.0840304	CG102/DK3IIH6	DK3IIH6	DK3IIH6
-0.0591781	0.0170835	CG102/LH82	LH82	LH82
0.0860664	0.664636	CG102/PHZ51	PHZ51	PHZ
-0.194079	0.0491925	CG104/CG102	CG102	CG
0.157244	-0.155201	CG104/LH198	LH198	LH198
-0.298828	-0.0109295	CG104/LH82	LH82	LH82
-0.409226	-0.00123251	CG104/PHB47	PHB47	PHB
-0.154046	0.637162	CG104/PHZ51	PHZ51	PHZ
-0.179121	0.0428525	CG105/CG102	CG102	CG
-0.393738	-0.00748335	CG105/PHB47	PHB47	PHB
-0.138227	0.630557	CG105/PHZ51	PHZ51	PHZ
-0.218649	-0.105149	CG106/DK3IIH6	DK3IIH6	DK3IIH6
-0.278411	0.00600216	CG106/PHB47	PHB47	PHB
-0.0228692	0.642365	CG106/PHZ51	PHZ51	PHZ
-0.190906	0.0382886	CG108/CG102	CG102	CG
-0.317742	0.040831	CG108/CG110	CG110	CG
-0.297948	0.0199072	CG108/CG111	CG111	CG
-0.315042	0.0110544	CG108/CGR01	CGR01	CG
-0.319015	-0.00168568	CG108/CGR03	CGR03	CG
-0.263597	0.104501	CG108/LH162	LH162	LH
0.180928	-0.316009	CG108/LH195	LH195	LH195
0.160569	-0.165749	CG108/LH198	LH198	LH198
-0.29479	-0.0211251	CG108/LH82	LH82	LH82
-0.405754	-0.0119124	CG108/PHB47	PHB47	PHB
-0.150123	0.625113	CG108/PHZ51	PHZ51	PHZ
-0.186954	0.0187214	CG110/LH82	LH82	LH82
-0.297437	0.0288724	CG110/PHB47	PHB47	PHB
-0.276749	0.00800614	CG111/PHB47	PHB47	PHB
-0.252257	-0.0165133	CG118/CG44	CG44	CG
-0.17172	0.0261724	CG118/CGR01	CGR01	CG
-0.174697	0.0137681	CG118/CGR03	CGR03	CG
0.30556	-0.150059	CG118/LH198	LH198	LH198
-0.150572	-0.00634721	CG118/LH82	LH82	LH82
-0.00552984	0.641341	CG118/PHZ51	PHZ51	PHZ
-0.0180446	0.0432553	CG119/CG102	CG102	CG
-0.252281	0.00462517	CG119/CG108	CG108	CG
-0.223376	-0.0268627	CG119/CG44	CG44	CG
0.331502	-0.15979	CG119/LH198	LH198	LH198
-0.121496	-0.0170572	CG119/LH82	LH82	LH82
0.0229201	0.626898	CG119/PHZ51	PHZ51	PHZ
-0.00341457	0.0612311	CG120/CG102	CG102	CG
-0.1407	0.0642287	CG120/CG123	CG123	CG
-0.158936	-0.0996813	CG120/DK3IIH6	DK3IIH6	DK3IIH6
-0.0769865	0.127582	CG120/LH162	LH162	LH
-0.069362	0.150974	CG120/LH185	LH185	LH185
0.348313	-0.142996	CG120/LH198	LH198	LH198
-0.107941	0.000916855	CG120/LH82	LH82	LH82
0.195659	-0.0509265	CG120/PHK05	PHK05	PHK
-0.150532	0.0218875	CG120/PHK56	PHK56	PHK
-0.17323	-0.0549754	CG120/PHR25	PHR25	PH
-0.119752	-0.0492932	CG120/PHW03	PHW03	PH
0.0370915	0.648543	CG120/PHZ51	PHZ51	PHZ
-0.0297373	0.0618005	CG121/CG102	CG102	CG
0.32211	-0.14226	CG121/LH198	LH198	LH198
-0.134217	0.00148906	CG121/LH82	LH82	LH82
0.0112104	0.649364	CG121/PHZ51	PHZ51	PHZ
-0.0769942	0.0641497	CG122/CG102	CG102	CG
-0.292244	0.0143459	CG122/PHB47	PHB47	PHB
-0.0369204	0.652074	CG122/PHZ51	PHZ51	PHZ
-0.0919686	0.0798598	CG123/CG102	CG102	CG
-0.133924	0.112372	CG123/LH145	LH145	LH
-0.157429	0.169808	CG123/LH185	LH185	LH185
-0.306787	0.0300463	CG123/PHB47	PHB47	PHB
0.050606	0.00591917	CG123/PHHV4	PHHV4	PH
-0.296341	0.111225	CG123/PHRE1	PHRE1	PH
0.13393	-0.00789114	CG123/S8324	S8324	Other
-0.0903666	0.0721267	CG124/CG120	CG120	CG
-0.0841031	0.120346	CG124/LH145	LH145	LH
-0.256116	0.0381119	CG124/PHB47	PHB47	PHB
0.100132	0.0137054	CG124/PHHV4	PHHV4	PH
-0.245791	0.118283	CG124/PHRE1	PHRE1	PH
0.183557	0.00011134	CG124/S8324	S8324	Other
-0.374307	0.00153637	CG125/PHB47	PHB47	PHB
-0.118822	0.639351	CG125/PHZ51	PHZ51	PHZ
-0.280424	0.0089397	CG126/PHB47	PHB47	PHB
-0.358942	-0.0321553	CG127/PHB47	PHB47	PHB
-0.103423	0.60601	CG127/PHZ51	PHZ51	PHZ
-0.161305	0.00688259	CG44/CG102	CG102	CG
-0.288035	0.00829995	CG44/CG110	CG110	CG
-0.285478	-0.0210406	CG44/CGR01	CGR01	CG
-0.289914	-0.0337254	CG44/CGR03	CGR03	CG
-0.23401	0.0726677	CG44/LH162	LH162	LH
-0.258298	0.0476788	CG60/CG110	CG110	CG
-0.238094	0.0263046	CG60/CG111	CG111	CG
-0.203973	0.111682	CG60/LH162	LH162	LH
-0.196673	0.13525	CG60/LH185	LH185	LH185
0.220816	-0.158804	CG60/LH198	LH198	LH198
-0.235655	-0.0146635	CG60/LH82	LH82	LH82
-0.345673	-0.00483039	CG60/PHB47	PHB47	PHB
-0.0619824	0.0379604	CG65/CG102	CG102	CG
-0.297142	-0.000570829	CG65/CG108	CG108	CG
-0.127652	0.127678	CG65/LH185	LH185	LH185
-0.166521	-0.0223156	CG65/LH82	LH82	LH82
-0.0210285	0.625883	CG65/PHZ51	PHZ51	PHZ
-0.145697	0.139323	CGR01/LH185	LH185	LH185
0.291335	-0.303962	CGR01/LH195	LH195	LH195
0.270909	-0.153482	CGR01/LH198	LH198	LH198
-0.184667	-0.0106716	CGR01/LH82	LH82	LH82
-0.294669	0.000333693	CGR01/PHB47	PHB47	PHB
-0.0835916	0.0366109	CGR03/CG102	CG102	CG
-0.149192	0.126649	CGR03/LH185	LH185	LH185
0.268477	-0.166984	CGR03/LH198	LH198	LH198
-0.187695	-0.0234367	CGR03/LH82	LH82	LH82
-0.298349	-0.0125232	CGR03/PHB47	PHB47	PHB
0.294862	-0.264856	CGR04/LH195	LH195	LH195
0.0967731	0.0424149	CGX333/CG102	CG102	CG
0.448351	-0.162111	CGX333/LH198	LH198	LH198
-0.00772552	-0.0174859	CGX333/LH82	LH82	LH82
0.137478	0.629846	CGX333/PHZ51	PHZ51	PHZ
-0.0609239	0.0220062	CH753-4/LH82	LH82	LH82
0.0846412	0.670559	CH753-4/PHZ51	PHZ51	PHZ
-0.165734	-0.0963326	CI540/DK3IIH6	DK3IIH6	DK3IIH6
-0.0936609	0.0362556	CM105/LH82	LH82	LH82
0.0513574	0.681615	CM105/PHZ51	PHZ51	PHZ
0.310227	-0.251693	CML103/LH195	LH195	LH195
-0.162041	0.0404334	CML103/LH82	LH82	LH82
-0.272838	0.0500451	CML103/PHB47	PHB47	PHB
-0.269867	0.0477374	CML228/PHB47	PHB47	PHB
-0.017636	0.678588	CML228/PHZ51	PHZ51	PHZ
0.299131	-0.258366	CML247/LH195	LH195	LH195
-0.17378	0.032835	CML247/LH82	LH82	LH82
0.20861	-0.326518	CML269/LH195	LH195	LH195
-0.268137	0.0357952	CML322/PHB47	PHB47	PHB
-0.0142991	0.669331	CML322/PHZ51	PHZ51	PHZ
-0.16883	0.0290411	CML333/LH82	LH82	LH82
-0.279258	0.0388188	CML333/PHB47	PHB47	PHB
0.301048	-0.252982	CML69/LH195	LH195	LH195
-0.172849	0.0388118	CML69/LH82	LH82	LH82
-0.0883061	-0.109399	CO258/DK3IIH6	DK3IIH6	DK3IIH6
-0.107127	0.0359084	DE811/LH82	LH82	LH82
0.0375243	0.683515	DE811/PHZ51	PHZ51	PHZ
-0.314237	-0.0516884	DK3IIH6/PHRE1	PHRE1	PH
0.11471	-0.17124	DK3IIH6/S8324	S8324	Other
-0.105623	0.0113234	DK4676A/LH82	LH82	LH82
0.0397953	0.658996	DK4676A/PHZ51	PHZ51	PHZ
0.077396	-0.154255	DK78010/DK3IIH6	DK3IIH6	DK3IIH6
-0.257284	0.0985949	DK78371A/PHB47	PHB47	PHB
-0.110811	-0.0803003	DKFBHJ/DK3IIH6	DK3IIH6	DK3IIH6
-0.0595626	0.0199114	DKFBHJ/LH82	LH82	LH82
0.0856162	0.667327	DKFBHJ/PHZ51	PHZ51	PHZ
0.338981	0.0705265	F42/C103	C103	CG
0.393042	-0.0920967	F42/H95	H95	Other
0.407275	0.0121818	F42/MO17	MO17	Other
0.40591	-0.0890996	F42/OH43	OH43	Other
-0.108864	-0.0826151	FBLA/DK3IIH6	DK3IIH6	DK3IIH6
-0.187406	-0.0713166	FE/DK3IIH6	DK3IIH6	DK3IIH6
-0.156037	-0.0796577	FR19/DK3IIH6	DK3IIH6	DK3IIH6
-0.151557	-0.00822631	GEMN-0097/PHB47	PHB47	PHB
-0.258304	0.0610304	GEMN-0138/PHB47	PHB47	PHB
-0.2552	0.0636283	GEMN-0144/PHB47	PHB47	PHB
-0.256885	0.0420389	GEMN-0145/PHB47	PHB47	PHB
-0.294248	0.000858756	GEMN-0155/PHB47	PHB47	PHB
-0.278956	0.15011	GEMN-0156/PHB47	PHB47	PHB
-0.296656	0.0179657	GEMN-0178/PHB47	PHB47	PHB
-0.259292	0.0791189	GEMN-0192/PHB47	PHB47	PHB
-0.21102	-0.0983637	GEMN-0260/DK3IIH6	DK3IIH6	DK3IIH6
-0.227765	-0.0897951	GEMN-0261/DK3IIH6	DK3IIH6	DK3IIH6
-0.12809	-0.0969859	GEMN-0262/DK3IIH6	DK3IIH6	DK3IIH6
-0.220001	-0.108102	GEMN-0266/DK3IIH6	DK3IIH6	DK3IIH6
-0.235835	-0.118601	GEMN-0267/DK3IIH6	DK3IIH6	DK3IIH6
0.0882467	-0.159344	GEMN-0268/DK3IIH6	DK3IIH6	DK3IIH6
-0.214872	-0.0594462	GEMN-0269/DK3IIH6	DK3IIH6	DK3IIH6
0.309294	0.553534	GEMS-0113/PHZ51	PHZ51	PHZ
0.243382	0.58843	GEMS-0115/PHZ51	PHZ51	PHZ
0.311991	0.519915	GEMS-0142/PHZ51	PHZ51	PHZ
0.235482	-0.198469	GEMS-0146/LH82	LH82	LH82
0.38183	0.450008	GEMS-0146/PHZ51	PHZ51	PHZ
0.387084	0.479637	GEMS-0147/PHZ51	PHZ51	PHZ
0.184826	-0.148287	GEMS-0148/LH82	LH82	LH82
0.331129	0.499617	GEMS-0148/PHZ51	PHZ51	PHZ
0.274817	-0.124621	GEMS-0149/LH82	LH82	LH82
0.188648	-0.086459	GEMS-0150/LH82	LH82	LH82
0.334745	0.561626	GEMS-0150/PHZ51	PHZ51	PHZ
0.356717	0.516459	GEMS-0161/PHZ51	PHZ51	PHZ
0.247515	-0.159545	GEMS-0162/LH82	LH82	LH82
0.393766	0.488896	GEMS-0162/PHZ51	PHZ51	PHZ
0.144468	-0.101127	GEMS-0163/LH82	LH82	LH82
0.290412	0.545876	GEMS-0163/PHZ51	PHZ51	PHZ
0.144997	-0.100194	GEMS-0182/LH82	LH82	LH82
0.290767	0.548055	GEMS-0182/PHZ51	PHZ51	PHZ
0.0408986	-0.0675649	GEMS-0219/LH82	LH82	LH82
0.186272	0.579443	GEMS-0219/PHZ51	PHZ51	PHZ
0.117741	-0.202637	GEMS-0264/DK3IIH6	DK3IIH6	DK3IIH6
0.0968812	-0.195297	GEMS-0265/DK3IIH6	DK3IIH6	DK3IIH6
0.144874	-0.214284	GEMS-0269/DK3IIH6	DK3IIH6	DK3IIH6
-0.312921	0.0431941	GT601/PHB47	PHB47	PHB
-0.0576546	0.679791	GT601/PHZ51	PHZ51	PHZ
-0.299628	0.0349335	GT602/PHB47	PHB47	PHB
-0.0436563	0.672955	GT602/PHZ51	PHZ51	PHZ
-0.155502	-0.00646281	H114/LH82	LH82	LH82
-0.266103	0.00291311	H114/PHB47	PHB47	PHB
-0.0100825	0.640141	H114/PHZ51	PHZ51	PHZ
0.0421834	-0.140651	H122W/DK3IIH6	DK3IIH6	DK3IIH6
-0.244041	-0.13894	H84/DK3IIH6	DK3IIH6	DK3IIH6
-0.0942815	-0.0813924	H91/DK3IIH6	DK3IIH6	DK3IIH6
-0.254732	0.0291015	H95/PHB47	PHB47	PHB
-0.168621	-0.116223	I159/DK3IIH6	DK3IIH6	DK3IIH6
0.292799	-0.0625806	ICI_441/LH185	LH185	LH185
0.271591	-0.138045	ICI_441/LH38	LH38	LH
0.2996	-0.0259265	ICI_441/LH51	LH51	LH
0.253802	-0.212848	ICI_441/LH82	LH82	LH82
0.178019	-0.359805	ICI_441/PHG29	PHG29	PH
0.240199	-0.158929	ICI_441/PHG47	PHG47	PH
0.227552	-0.133499	ICI_441/PHG83	PHG83	PH
0.210565	-0.19185	ICI_441/PHK56	PHK56	PHK
0.148386	0.00169038	ICI_441/PHK76	PHK76	PHK
0.201243	-0.292888	ICI_441/PHN82	PHN82	PH
0.276059	-0.0657569	ICI_441/PHR55	PHR55	PH
0.228545	-0.195747	ICI_441/PHW30	PHW30	PH
0.400223	0.436048	ICI_441/PHZ51	PHZ51	PHZ
0.180607	-0.360451	ICI_441/Q381	Q381	Other
-0.153303	-0.0770256	ILL.HY/DK3IIH6	DK3IIH6	DK3IIH6
0.325914	-0.262555	KY21/LH195	LH195	LH195
-0.259971	0.0404026	KY21/PHB47	PHB47	PHB
0.785392	-0.526315	LH132/LH195	LH195	LH195
0.352085	-0.043761	LH132/LH51	LH51	LH
0.306405	-0.230855	LH132/LH82	LH82	LH82
0.223201	-0.404642	LH132/PHP02	PHP02	PHP
0.452913	0.418155	LH132/PHZ51	PHZ51	PHZ
0.30579	-0.148484	LH132/TX779	TX779	TX
-0.15246	-0.0512959	LH145/DK3IIH6	DK3IIH6	DK3IIH6
-0.0703607	0.175673	LH145/LH162	LH162	LH
-0.0629675	0.198885	LH145/LH185	LH185	LH185
-0.102075	0.0488495	LH145/LH82	LH82	LH82
0.201795	-0.00297057	LH145/PHK05	PHK05	PHK
-0.1674	-0.00676664	LH145/PHR25	PHR25	PH
0.0433515	0.696689	LH145/PHZ51	PHZ51	PHZ
0.082751	-0.037214	LH146HT/LH82	LH82	LH82
0.228592	0.61113	LH146HT/PHZ51	PHZ51	PHZ
0.187975	-0.195663	LH149/DK3IIH6	DK3IIH6	DK3IIH6
0.239072	-0.0948966	LH149/LH82	LH82	LH82
0.385501	0.553734	LH149/PHZ51	PHZ51	PHZ
-0.028473	0.14309	LH162/CG102	CG102	CG
0.323406	-0.060035	LH162/LH198	LH198	LH198
-0.242915	0.0932568	LH162/PHB47	PHB47	PHB
-0.26756	0.0958435	LH184/PHB47	PHB47	PHB
0.331651	-0.0371219	LH185/LH198	LH198	LH198
-0.235684	0.11652	LH185/PHB47	PHB47	PHB
-0.225546	0.197184	LH185/PHRE1	PHRE1	PH
0.20559	0.0793903	LH185/S8324	S8324	Other
0.261111	-0.437619	LH195/DK3IIH6	DK3IIH6	DK3IIH6
0.352216	-0.187657	LH195/LH185	LH185	LH185
0.771501	-0.482572	LH195/LH198	LH198	LH198
0.328686	-0.170984	LH195/LH210	LH210	LH
0.33096	-0.263211	LH195/LH38	LH38	LH
0.358766	-0.150774	LH195/LH51	LH51	LH
0.313093	-0.338047	LH195/LH82	LH82	LH82
0.346384	-0.169236	LH195/MO17	MO17	Other
0.340122	-0.235729	LH195/NK787	NK787	Other
0.237363	-0.485377	LH195/PHG29	PHG29	PH
0.299498	-0.283781	LH195/PHG47	PHG47	PH
0.287024	-0.258955	LH195/PHG83	PHG83	PH
0.295544	-0.36505	LH195/PHJ65	PHJ65	PH
0.27003	-0.316775	LH195/PHK56	PHK56	PHK
0.207743	-0.123424	LH195/PHK76	PHK76	PHK
0.274074	-0.295066	LH195/PHM49	PHM49	PH
0.280052	-0.295016	LH195/PHM57	PHM57	PH
0.242171	-0.498676	LH195/PHN11	PHN11	PH
0.296068	-0.365705	LH195/PHN47	PHN47	PH
0.260705	-0.418283	LH195/PHN82	PHN82	PH
0.230059	-0.511882	LH195/PHP02	PHP02	PHP
0.329917	-0.26198	LH195/PHP60	PHP60	PHP
0.309232	-0.252305	LH195/PHR03	PHR03	PH
0.335521	-0.190526	LH195/PHR55	PHR55	PH
0.261842	-0.372989	LH195/PHR63	PHR63	PH
0.287952	-0.320838	LH195/PHW30	PHW30	PH
0.36749	-0.0893069	LH195/PHW53	PHW53	PH
0.459783	0.31091	LH195/PHZ51	PHZ51	PHZ
0.240031	-0.485925	LH195/Q381	Q381	Other
0.240458	-0.287522	LH198/DK3IIH6	DK3IIH6	DK3IIH6
0.310273	-0.112787	LH198/LH38	LH38	LH
0.338474	-0.00011876	LH198/LH51	LH51	LH
0.292767	-0.187206	LH198/LH82	LH82	LH82
0.216916	-0.334381	LH198/PHG29	PHG29	PH
0.27914	-0.133145	LH198/PHG47	PHG47	PH
0.266415	-0.108335	LH198/PHG83	PHG83	PH
0.249553	-0.166285	LH198/PHK56	PHK56	PHK
0.187106	0.0270916	LH198/PHK76	PHK76	PHK
0.240171	-0.267619	LH198/PHN82	PHN82	PH
0.314852	-0.0400873	LH198/PHR55	PHR55	PH
0.267392	-0.170399	LH198/PHW30	PHW30	PH
0.439027	0.46138	LH198/PHZ51	PHZ51	PHZ
0.219606	-0.33509	LH198/Q381	Q381	Other
0.175201	-0.22202	LH205/DK3IIH6	DK3IIH6	DK3IIH6
0.202434	-0.248002	LH209/DK3IIH6	DK3IIH6	DK3IIH6
0.29166	-0.251492	LH212HT/LH195	LH195	LH195
0.313549	-0.0442642	LH212HT/PB80	PB80	PH
0.347465	-0.179973	LH216/LH195	LH195	LH195
0.00133645	-0.134277	LH220HT/DK3IIH6	DK3IIH6	DK3IIH6
0.0749012	-0.169734	LH222/DK3IIH6	DK3IIH6	DK3IIH6
0.271823	-0.03094	LH244/MO17	MO17	Other
0.132696	0.0166292	LH244/PHK76	PHK76	PHK
0.185606	-0.278284	LH244/PHN82	PHN82	PH
0.384572	0.451014	LH244/PHZ51	PHZ51	PHZ
-0.255997	0.0413309	LH38/PHB47	PHB47	PHB
0.380447	0.0567231	LH51/PB80	PB80	PH
-0.228344	0.152498	LH51/PHB47	PHB47	PHB
0.359318	-0.172863	LH57/LH195	LH195	LH195
0.380831	0.0343441	LH57/PB80	PB80	PH
-0.228037	0.130589	LH57/PHB47	PHB47	PHB
0.383283	0.0331769	LH59/PB80	PB80	PH
0.344502	-0.175554	LH61/LH195	LH195	LH195
0.366065	0.0316091	LH61/PB80	PB80	PH
-0.242515	0.127929	LH61/PHB47	PHB47	PHB
0.110022	-0.0922126	LH74/PHG35	PHG35	PH
0.137622	-0.0385828	LH74/PHM49	PHM49	PH
0.124121	-0.161596	LH74/PHN82	PHN82	PH
0.267932	-0.0374586	LH74/TX205	TX205	TX
-0.274416	-0.0332266	LH82/PHB47	PHB47	PHB
0.0829418	-0.0576643	LH82/PHHV4	PHHV4	PH
-0.263572	0.0486277	LH82/PHRE1	PHRE1	PH
0.166705	-0.071315	LH82/S8324	S8324	Other
-0.162638	0.0337173	LH82/TX777	TX777	TX
-0.158089	0.0356013	LH82/TX779	TX779	TX
-0.335919	-0.140257	LH82_PH207-10/PHB47	PHB47	PHB
-0.306976	-0.0845462	LH82_PH207-11/PHB47	PHB47	PHB
-0.311751	-0.104759	LH82_PH207-12/PHB47	PHB47	PHB
-0.308618	-0.109393	LH82_PH207-13/PHB47	PHB47	PHB
-0.30859	-0.105917	LH82_PH207-14/PHB47	PHB47	PHB
-0.317299	-0.113744	LH82_PH207-15/PHB47	PHB47	PHB
-0.311181	-0.107092	LH82_PH207-16/PHB47	PHB47	PHB
-0.312779	-0.103764	LH82_PH207-17/PHB47	PHB47	PHB
-0.318294	-0.110007	LH82_PH207-18/PHB47	PHB47	PHB
-0.279546	-0.0998488	LH82_PH207-19/PHB47	PHB47	PHB
-0.30714	-0.120831	LH82_PH207-2/PHB47	PHB47	PHB
-0.29529	-0.107219	LH82_PH207-20/PHB47	PHB47	PHB
-0.303752	-0.075127	LH82_PH207-22/PHB47	PHB47	PHB
-0.316685	-0.0782036	LH82_PH207-23/PHB47	PHB47	PHB
-0.312348	-0.0614937	LH82_PH207-24/PHB47	PHB47	PHB
-0.321825	-0.113929	LH82_PH207-25/PHB47	PHB47	PHB
-0.266735	-0.00394971	LH82_PH207-3/PHB47	PHB47	PHB
-0.316996	-0.133703	LH82_PH207-4/PHB47	PHB47	PHB
-0.295667	-0.00273617	LH82_PH207-5/PHB47	PHB47	PHB
-0.282102	-0.0370954	LH82_PH207-6/PHB47	PHB47	PHB
-0.309626	-0.108979	LH82_PH207-7/PHB47	PHB47	PHB
-0.316147	-0.122873	LH82_PH207-8/PHB47	PHB47	PHB
-0.327617	-0.109765	LH82_PH207-9/PHB47	PHB47	PHB
-0.28311	0.00469338	LH82_PHG47-1/PHB47	PHB47	PHB
-0.286337	-0.0124168	LH82_PHG47-10/PHB47	PHB47	PHB
-0.293461	-0.0140239	LH82_PHG47-11/PHB47	PHB47	PHB
-0.300622	-0.0791708	LH82_PHG47-12/PHB47	PHB47	PHB
-0.290082	-0.0237581	LH82_PHG47-13/PHB47	PHB47	PHB
-0.280624	-0.0201121	LH82_PHG47-14/PHB47	PHB47	PHB
-0.280169	-0.0484316	LH82_PHG47-15/PHB47	PHB47	PHB
-0.266284	-0.00495209	LH82_PHG47-16/PHB47	PHB47	PHB
-0.282113	-0.00236868	LH82_PHG47-17/PHB47	PHB47	PHB
-0.281545	0.00242238	LH82_PHG47-18/PHB47	PHB47	PHB
-0.285216	0.0231495	LH82_PHG47-19/PHB47	PHB47	PHB
-0.280819	0.0258292	LH82_PHG47-2/PHB47	PHB47	PHB
-0.268757	0.00241046	LH82_PHG47-20/PHB47	PHB47	PHB
-0.290228	-0.0355411	LH82_PHG47-21/PHB47	PHB47	PHB
-0.288977	0.0133225	LH82_PHG47-22/PHB47	PHB47	PHB
-0.287287	-0.0049608	LH82_PHG47-23/PHB47	PHB47	PHB
-0.283833	-0.0145111	LH82_PHG47-24/PHB47	PHB47	PHB
-0.270502	0.00136755	LH82_PHG47-25/PHB47	PHB47	PHB
-0.270154	0.00616604	LH82_PHG47-3/PHB47	PHB47	PHB
-0.322846	-0.0982015	LH82_PHG47-4/PHB47	PHB47	PHB
-0.273597	-0.00117346	LH82_PHG47-5/PHB47	PHB47	PHB
-0.316829	-0.103418	LH82_PHG47-6/PHB47	PHB47	PHB
-0.270307	0.0139603	LH82_PHG47-7/PHB47	PHB47	PHB
-0.275797	0.00978571	LH82_PHG47-8/PHB47	PHB47	PHB
-0.295673	-0.00518179	LH82_PHG47-9/PHB47	PHB47	PHB
0.176342	0.132755	M0001/LH185	LH185	LH185
0.614639	-0.311757	M0001/LH195	LH195	LH195
0.594154	-0.161547	M0001/LH198	LH198	LH198
0.137181	-0.017351	M0001/LH82	LH82	LH82
0.636287	-0.104481	M0001/PB80	PB80	PH
0.283391	0.630444	M0001/PHZ51	PHZ51	PHZ
0.165531	0.136988	M0003/LH185	LH185	LH185
0.583089	-0.156627	M0003/LH198	LH198	LH198
0.126601	-0.0129	M0003/LH82	LH82	LH82
0.272464	0.634261	M0003/PHZ51	PHZ51	PHZ
0.563052	-0.278803	M0007/LH195	LH195	LH195
0.584614	-0.0711905	M0007/PB80	PB80	PH
0.238157	0.0615472	M0008/CG102	CG102	CG
0.172714	0.151549	M0008/LH185	LH185	LH185
0.611356	-0.29316	M0008/LH195	LH195	LH195
0.590751	-0.142523	M0008/LH198	LH198	LH198
0.133412	0.00108375	M0008/LH82	LH82	LH82
0.632911	-0.0855278	M0008/PB80	PB80	PH
0.279756	0.649387	M0008/PHZ51	PHZ51	PHZ
0.596518	-0.293276	M0010/LH195	LH195	LH195
0.618003	-0.0858756	M0010/PB80	PB80	PH
0.219804	0.0453172	M0012/CG102	CG102	CG
0.154241	0.135565	M0012/LH185	LH185	LH185
0.572586	-0.159029	M0012/LH198	LH198	LH198
0.114851	-0.0147927	M0012/LH82	LH82	LH82
0.260961	0.633823	M0012/PHZ51	PHZ51	PHZ
0.20781	0.0379175	M0014/CG102	CG102	CG
0.14196	0.128172	M0014/LH185	LH185	LH185
0.560381	-0.166265	M0014/LH198	LH198	LH198
0.102551	-0.0221179	M0014/LH82	LH82	LH82
0.602402	-0.109289	M0014/PB80	PB80	PH
0.249049	0.626469	M0014/PHZ51	PHZ51	PHZ
0.26444	0.0374985	M0015/CG102	CG102	CG
0.637583	-0.31737	M0015/LH195	LH195	LH195
0.617155	-0.166986	M0015/LH198	LH198	LH198
0.159464	-0.0228441	M0015/LH82	LH82	LH82
0.30566	0.625807	M0015/PHZ51	PHZ51	PHZ
0.592439	-0.292043	M0016/LH195	LH195	LH195
0.61413	-0.0848848	M0016/PB80	PB80	PH
0.268708	0.0607425	M0022/CG102	CG102	CG
0.203272	0.150748	M0022/LH185	LH185	LH185
0.621583	-0.143341	M0022/LH198	LH198	LH198
0.245928	0.0612444	M0024/CG102	CG102	CG
0.180283	0.151681	M0024/LH185	LH185	LH185
0.598597	-0.142588	M0024/LH198	LH198	LH198
0.140971	0.0012894	M0024/LH82	LH82	LH82
0.28751	0.649836	M0024/PHZ51	PHZ51	PHZ
0.257046	0.0217498	M0027/CG102	CG102	CG
0.191667	0.111512	M0027/LH185	LH185	LH185
0.60989	-0.182918	M0027/LH198	LH198	LH198
0.193124	0.0789289	M0028/CG102	CG102	CG
0.127857	0.169165	M0028/LH185	LH185	LH185
0.565809	-0.275269	M0028/LH195	LH195	LH195
0.545165	-0.124964	M0028/LH198	LH198	LH198
0.0881023	0.0186472	M0028/LH82	LH82	LH82
0.234463	0.666557	M0028/PHZ51	PHZ51	PHZ
0.635934	-0.0920061	M0029/PB80	PB80	PH
0.212025	0.0808543	M0030/CG102	CG102	CG
0.146834	0.171101	M0030/LH185	LH185	LH185
0.564538	-0.122917	M0030/LH198	LH198	LH198
0.107265	0.0208274	M0030/LH82	LH82	LH82
0.606421	-0.0657396	M0030/PB80	PB80	PH
0.253569	0.669202	M0030/PHZ51	PHZ51	PHZ
0.63687	-0.297638	M0031/LH195	LH195	LH195
0.65838	-0.0899339	M0031/PB80	PB80	PH
0.208205	0.0520561	M0033/CG102	CG102	CG
0.142762	0.142079	M0033/LH185	LH185	LH185
0.581351	-0.302684	M0033/LH195	LH195	LH195
0.560743	-0.152248	M0033/LH198	LH198	LH198
0.103473	-0.00796564	M0033/LH82	LH82	LH82
0.60297	-0.0952421	M0033/PB80	PB80	PH
0.249477	0.640359	M0033/PHZ51	PHZ51	PHZ
0.238983	0.0318248	M0035/CG102	CG102	CG
0.173168	0.122051	M0035/LH185	LH185	LH185
0.248393	0.0226172	M0038/CG102	CG102	CG
0.257458	0.025274	M0039/CG102	CG102	CG
0.191866	0.115431	M0039/LH185	LH185	LH185
0.630847	-0.329561	M0039/LH195	LH195	LH195
0.610362	-0.179112	M0039/LH198	LH198	LH198
0.152595	-0.0352455	M0039/LH82	LH82	LH82
0.652259	-0.121918	M0039/PB80	PB80	PH
0.29898	0.613587	M0039/PHZ51	PHZ51	PHZ
0.238842	0.0561707	M0041/CG102	CG102	CG
0.173458	0.146857	M0041/LH185	LH185	LH185
0.590971	-0.1473	M0041/LH198	LH198	LH198
0.134138	-0.00396587	M0041/LH82	LH82	LH82
0.280349	0.643742	M0041/PHZ51	PHZ51	PHZ
0.187295	0.14414	M0042/LH185	LH185	LH185
0.15896	0.152355	M0045/LH185	LH185	LH185
0.577024	-0.141788	M0045/LH198	LH198	LH198
0.584104	-0.055174	M0048/PB80	PB80	PH
0.194902	0.0665932	M0051/CG102	CG102	CG
0.129262	0.157222	M0051/LH185	LH185	LH185
0.547083	-0.137457	M0051/LH198	LH198	LH198
0.259151	0.0514673	M0052/CG102	CG102	CG
0.193354	0.141906	M0052/LH185	LH185	LH185
0.15411	-0.00829138	M0052/LH82	LH82	LH82
0.300242	0.640041	M0052/PHZ51	PHZ51	PHZ
0.631984	-0.312001	M0057/LH195	LH195	LH195
0.297502	-0.00829902	M0058/CG102	CG102	CG
0.231859	0.0818869	M0058/LH185	LH185	LH185
0.67098	-0.363153	M0058/LH195	LH195	LH195
0.65042	-0.21289	M0058/LH198	LH198	LH198
0.19289	-0.0685554	M0058/LH82	LH82	LH82
0.339003	0.579965	M0058/PHZ51	PHZ51	PHZ
0.638441	-0.173244	M0061/LH198	LH198	LH198
0.228181	0.0524367	M0062/CG102	CG102	CG
0.580829	-0.151941	M0062/LH198	LH198	LH198
0.691336	-0.334848	M0066/LH195	LH195	LH195
0.143765	0.0995955	M0067/CG102	CG102	CG
0.216806	0.0755182	M0075/CG102	CG102	CG
0.151254	0.165463	M0075/LH185	LH185	LH185
0.590028	-0.279444	M0075/LH195	LH195	LH195
0.112072	0.0150926	M0075/LH82	LH82	LH82
0.611556	-0.0719352	M0075/PB80	PB80	PH
0.261207	0.049499	M0076/CG102	CG102	CG
0.195923	0.13943	M0076/LH185	LH185	LH185
0.118152	0.17301	M0077/LH185	LH185	LH185
0.53634	-0.120951	M0077/LH198	LH198	LH198
0.0785917	0.0229674	M0077/LH82	LH82	LH82
0.224768	0.671324	M0077/PHZ51	PHZ51	PHZ
0.226971	0.071297	M0083/CG102	CG102	CG
0.161749	0.161298	M0083/LH185	LH185	LH185
0.579565	-0.132528	M0083/LH198	LH198	LH198
0.122128	0.0110205	M0083/LH82	LH82	LH82
0.268319	0.659256	M0083/PHZ51	PHZ51	PHZ
0.212223	0.116081	M0085/LH185	LH185	LH185
0.630256	-0.17728	M0085/LH198	LH198	LH198
0.249519	0.0613263	M0087/CG102	CG102	CG
0.183678	0.151906	M0087/LH185	LH185	LH185
0.601953	-0.142637	M0087/LH198	LH198	LH198
0.15649	0.125737	M0088/LH185	LH185	LH185
0.117383	-0.0249946	M0088/LH82	LH82	LH82
0.263382	0.622683	M0088/PHZ51	PHZ51	PHZ
0.178944	0.0792627	M0092/CG102	CG102	CG
0.122857	0.179569	M0099/LH185	LH185	LH185
0.560357	-0.264066	M0099/LH195	LH195	LH195
0.581652	-0.0571488	M0099/PB80	PB80	PH
0.23782	0.036775	M0101/CG102	CG102	CG
0.172362	0.127306	M0101/LH185	LH185	LH185
0.589068	-0.166372	M0101/LH198	LH198	LH198
0.133114	-0.0228952	M0101/LH82	LH82	LH82
0.279085	0.623279	M0101/PHZ51	PHZ51	PHZ
0.193636	0.132466	M0106/LH185	LH185	LH185
0.611533	-0.161478	M0106/LH198	LH198	LH198
0.291739	0.0310758	M0114/CG102	CG102	CG
0.226498	0.120915	M0114/LH185	LH185	LH185
0.643615	-0.172455	M0114/LH198	LH198	LH198
0.070522	0.216459	M0116/LH185	LH185	LH185
0.0310727	0.0660554	M0116/LH82	LH82	LH82
0.177227	0.713499	M0116/PHZ51	PHZ51	PHZ
0.150576	0.154334	M0118/LH185	LH185	LH185
0.568062	-0.139662	M0118/LH198	LH198	LH198
0.111676	0.00397065	M0118/LH82	LH82	LH82
0.257335	0.651192	M0118/PHZ51	PHZ51	PHZ
0.215485	0.111197	M0141/LH185	LH185	LH185
0.158323	0.132834	M0143/LH185	LH185	LH185
0.596944	-0.311845	M0143/LH195	LH195	LH195
0.576278	-0.160934	M0143/LH198	LH198	LH198
0.118802	-0.0174005	M0143/LH82	LH82	LH82
0.618341	-0.104218	M0143/PB80	PB80	PH
0.265104	0.631062	M0143/PHZ51	PHZ51	PHZ
0.172161	0.15483	M0151/LH185	LH185	LH185
0.590558	-0.139628	M0151/LH198	LH198	LH198
0.185163	0.0840899	M0154/CG102	CG102	CG
0.119667	0.174393	M0154/LH185	LH185	LH185
0.55807	-0.270211	M0154/LH195	LH195	LH195
0.537719	-0.119716	M0154/LH198	LH198	LH198
0.0803396	0.0237351	M0154/LH82	LH82	LH82
0.226512	0.672035	M0154/PHZ51	PHZ51	PHZ
0.221044	0.108296	M0159/LH185	LH185	LH185
0.63877	-0.185642	M0159/LH198	LH198	LH198
0.327783	0.606235	M0159/PHZ51	PHZ51	PHZ
0.650789	-0.10601	M0162/PB80	PB80	PH
0.164287	0.133206	M0163/LH185	LH185	LH185
0.124967	-0.0169439	M0163/LH82	LH82	LH82
0.27093	0.630313	M0163/PHZ51	PHZ51	PHZ
0.568148	-0.29383	M0164/LH195	LH195	LH195
0.162444	0.0885748	M0172/CG102	CG102	CG
0.0967512	0.178688	M0172/LH185	LH185	LH185
0.514352	-0.115393	M0172/LH198	LH198	LH198
0.273403	-0.00872219	M0186/CG102	CG102	CG
0.207698	0.0812301	M0186/LH185	LH185	LH185
0.624527	-0.212013	M0186/LH198	LH198	LH198
0.298334	0.0150898	M0262/CG102	CG102	CG
0.232853	0.104967	M0262/LH185	LH185	LH185
0.671444	-0.339089	M0262/LH195	LH195	LH195
0.650743	-0.188785	M0262/LH198	LH198	LH198
0.193329	-0.045455	M0262/LH82	LH82	LH82
0.692726	-0.1322	M0262/PB80	PB80	PH
0.339514	0.602307	M0262/PHZ51	PHZ51	PHZ
0.200383	0.056013	M0264/CG102	CG102	CG
0.595377	-0.0914164	M0264/PB80	PB80	PH
0.295679	0.0228457	M0266/CG102	CG102	CG
0.230253	0.112722	M0266/LH185	LH185	LH185
0.648835	-0.18164	M0266/LH198	LH198	LH198
0.190826	-0.0376621	M0266/LH82	LH82	LH82
0.690878	-0.124905	M0266/PB80	PB80	PH
0.337121	0.610956	M0266/PHZ51	PHZ51	PHZ
0.260465	0.0683567	M0269/CG102	CG102	CG
0.195307	0.158467	M0269/LH185	LH185	LH185
0.613463	-0.135347	M0269/LH198	LH198	LH198
0.164786	0.137336	M0272/LH185	LH185	LH185
0.583498	-0.157059	M0272/LH198	LH198	LH198
0.228316	0.081626	M0276/CG102	CG102	CG
0.580999	-0.122689	M0276/LH198	LH198	LH198
0.62305	-0.0656112	M0276/PB80	PB80	PH
0.24365	0.0440577	M0287/CG102	CG102	CG
0.178637	0.134235	M0287/LH185	LH185	LH185
0.596179	-0.160007	M0287/LH198	LH198	LH198
0.115154	0.15461	M0296/LH185	LH185	LH185
0.532869	-0.13955	M0296/LH198	LH198	LH198
0.254933	0.0447507	M0297/CG102	CG102	CG
0.189985	0.134936	M0297/LH185	LH185	LH185
0.607762	-0.159491	M0297/LH198	LH198	LH198
0.258677	0.0587986	M0309/CG102	CG102	CG
0.611512	-0.145452	M0309/LH198	LH198	LH198
0.619193	-0.0831552	M0310/PB80	PB80	PH
0.290994	0.00775885	M0311/CG102	CG102	CG
0.225347	0.0979588	M0311/LH185	LH185	LH185
0.644191	-0.19669	M0311/LH198	LH198	LH198
0.675397	-0.111741	M0315/PB80	PB80	PH
0.23909	0.0396183	M0317/CG102	CG102	CG
0.173609	0.129397	M0317/LH185	LH185	LH185
0.612065	-0.31539	M0317/LH195	LH195	LH195
0.591772	-0.164943	M0317/LH198	LH198	LH198
0.6387	-0.309979	M0321/LH195	LH195	LH195
0.168375	0.0993586	M0323/CG102	CG102	CG
0.103123	0.189238	M0323/LH185	LH185	LH185
0.520998	-0.104861	M0323/LH198	LH198	LH198
0.563122	-0.0478689	M0323/PB80	PB80	PH
0.182427	0.0799337	M0325/CG102	CG102	CG
0.117178	0.1699	M0325/LH185	LH185	LH185
0.554828	-0.274083	M0325/LH195	LH195	LH195
0.534393	-0.123804	M0325/LH198	LH198	LH198
0.576339	-0.0667221	M0325/PB80	PB80	PH
0.270981	0.00980979	M0326/CG102	CG102	CG
0.205423	0.0996615	M0326/LH185	LH185	LH185
0.644419	-0.345086	M0326/LH195	LH195	LH195
0.623883	-0.194708	M0326/LH198	LH198	LH198
0.666049	-0.137653	M0326/PB80	PB80	PH
0.630026	-0.0874118	M0328/PB80	PB80	PH
0.25896	0.0442489	M0341/CG102	CG102	CG
0.193413	0.13445	M0341/LH185	LH185	LH185
0.198912	0.125432	M0345/LH185	LH185	LH185
0.241493	0.0517096	M0346/CG102	CG102	CG
0.176364	0.141741	M0346/LH185	LH185	LH185
0.594548	-0.152646	M0346/LH198	LH198	LH198
0.306394	0.0164783	M0352/CG102	CG102	CG
0.240795	0.106389	M0352/LH185	LH185	LH185
0.263282	0.034583	M0354/CG102	CG102	CG
0.197743	0.124619	M0354/LH185	LH185	LH185
0.616272	-0.169937	M0354/LH198	LH198	LH198
0.246179	0.0622274	M0355/CG102	CG102	CG
0.180814	0.152066	M0355/LH185	LH185	LH185
0.153219	0.144227	M0357/LH185	LH185	LH185
0.612891	-0.0926791	M0357/PB80	PB80	PH
0.24353	0.0442961	M0360/CG102	CG102	CG
0.634136	-0.148236	M0365/LH198	LH198	LH198
0.614334	-0.0811082	M0368/PB80	PB80	PH
0.13246	0.161327	M0369/LH185	LH185	LH185
0.550299	-0.132956	M0369/LH198	LH198	LH198
0.592323	-0.0758106	M0369/PB80	PB80	PH
0.217808	0.0632694	M0378/CG102	CG102	CG
0.152552	0.153313	M0378/LH185	LH185	LH185
0.628669	-0.287397	M0382/LH195	LH195	LH195
0.65002	-0.0799519	M0382/PB80	PB80	PH
0.31342	-0.260914	M162W/LH195	LH195	LH195
-0.272113	0.042296	M162W/PHB47	PHB47	PHB
-0.0169931	0.677367	M162W/PHZ51	PHZ51	PHZ
0.280471	-0.23749	MBNIL_B004/DK3IIH6	DK3IIH6	DK3IIH6
0.371592	0.0133687	MBNIL_B004/LH185	LH185	LH185
0.479314	0.512138	MBNIL_B004/PHZ51	PHZ51	PHZ
0.265384	-0.225868	MBNIL_B015/DK3IIH6	DK3IIH6	DK3IIH6
0.356483	0.0250508	MBNIL_B015/LH185	LH185	LH185
0.464004	0.523872	MBNIL_B015/PHZ51	PHZ51	PHZ
0.2777	-0.228998	MBNIL_B040/DK3IIH6	DK3IIH6	DK3IIH6
0.4765	0.520724	MBNIL_B040/PHZ51	PHZ51	PHZ
0.247974	-0.209246	MBNIL_B043/DK3IIH6	DK3IIH6	DK3IIH6
0.446503	0.540362	MBNIL_B043/PHZ51	PHZ51	PHZ
0.275938	-0.224033	MBNIL_B044/DK3IIH6	DK3IIH6	DK3IIH6
0.474611	0.525533	MBNIL_B044/PHZ51	PHZ51	PHZ
0.463666	0.534401	MBNIL_B049/PHZ51	PHZ51	PHZ
0.289236	-0.231469	MBNIL_B055/DK3IIH6	DK3IIH6	DK3IIH6
0.380438	0.0195009	MBNIL_B055/LH185	LH185	LH185
0.488026	0.518152	MBNIL_B055/PHZ51	PHZ51	PHZ
0.27978	-0.221396	MBNIL_B057/DK3IIH6	DK3IIH6	DK3IIH6
0.37095	0.0295382	MBNIL_B057/LH185	LH185	LH185
0.478641	0.528337	MBNIL_B057/PHZ51	PHZ51	PHZ
0.253698	-0.206435	MBNIL_B065/DK3IIH6	DK3IIH6	DK3IIH6
0.452334	0.543242	MBNIL_B065/PHZ51	PHZ51	PHZ
0.248385	-0.223073	MBNIL_B078/DK3IIH6	DK3IIH6	DK3IIH6
0.446888	0.526513	MBNIL_B078/PHZ51	PHZ51	PHZ
0.269909	-0.220027	MBNIL_B102/DK3IIH6	DK3IIH6	DK3IIH6
0.361013	0.0309824	MBNIL_B102/LH185	LH185	LH185
0.468508	0.529712	MBNIL_B102/PHZ51	PHZ51	PHZ
0.262061	-0.232708	MBNIL_B107/DK3IIH6	DK3IIH6	DK3IIH6
0.460601	0.51681	MBNIL_B107/PHZ51	PHZ51	PHZ
0.299581	-0.24393	MBNIL_B111/DK3IIH6	DK3IIH6	DK3IIH6
0.498426	0.505559	MBNIL_B111/PHZ51	PHZ51	PHZ
0.280784	-0.223209	MBNIL_B122/DK3IIH6	DK3IIH6	DK3IIH6
0.479578	0.526457	MBNIL_B122/PHZ51	PHZ51	PHZ
0.273108	-0.210814	MBNIL_B123/DK3IIH6	DK3IIH6	DK3IIH6
0.471775	0.538905	MBNIL_B123/PHZ51	PHZ51	PHZ
0.245389	-0.195767	MBNIL_B125/DK3IIH6	DK3IIH6	DK3IIH6
0.443881	0.553865	MBNIL_B125/PHZ51	PHZ51	PHZ
-0.119395	-0.115218	MBNIL_B131/DK3IIH6	DK3IIH6	DK3IIH6
-0.0295957	0.133955	MBNIL_B131/LH185	LH185	LH185
0.0757282	0.629954	MBNIL_B131/PHZ51	PHZ51	PHZ
0.246645	-0.205946	MBNIL_B136/DK3IIH6	DK3IIH6	DK3IIH6
0.445164	0.54352	MBNIL_B136/PHZ51	PHZ51	PHZ
0.254032	-0.211061	MBNIL_B144/DK3IIH6	DK3IIH6	DK3IIH6
0.345269	0.0398045	MBNIL_B144/LH185	LH185	LH185
0.452525	0.53837	MBNIL_B144/PHZ51	PHZ51	PHZ
0.289792	-0.221992	MBNIL_B154/DK3IIH6	DK3IIH6	DK3IIH6
0.381082	0.0289163	MBNIL_B154/LH185	LH185	LH185
0.488624	0.52758	MBNIL_B154/PHZ51	PHZ51	PHZ
0.471203	0.528363	MBNIL_B169/PHZ51	PHZ51	PHZ
0.289175	-0.242556	MBNIL_B175/DK3IIH6	DK3IIH6	DK3IIH6
0.380228	0.00831874	MBNIL_B175/LH185	LH185	LH185
0.487812	0.507116	MBNIL_B175/PHZ51	PHZ51	PHZ
0.274107	-0.234612	MBNIL_B189/DK3IIH6	DK3IIH6	DK3IIH6
0.365032	0.0161012	MBNIL_B189/LH185	LH185	LH185
0.472707	0.51493	MBNIL_B189/PHZ51	PHZ51	PHZ
-0.174618	0.0215824	MO17/DK3IIH6	DK3IIH6	DK3IIH6
-0.125481	0.121381	MO17/LH82	LH82	LH82
0.0185895	0.76284	MO17/PHZ51	PHZ51	PHZ
0.321808	-0.282734	MO44/LH195	LH195	LH195
-0.526982	0.0316347	MO44/PHT69	PHT69	PHT
-0.0290414	0.0840041	MO44_LH145_0047/CG102	CG102	CG
0.343835	-0.0647226	MO44_LH145_0081/PB80	PB80	PH
-0.0999007	-0.0155139	MO44_LH145_0127/CG102	CG102	CG
-0.165329	0.0737712	MO44_LH145_0127/LH185	LH185	LH185
0.272225	-0.370112	MO44_LH145_0127/LH195	LH195	LH195
0.251764	-0.219667	MO44_LH145_0127/LH198	LH198	LH198
-0.314289	-0.0657585	MO44_LH145_0127/PHB47	PHB47	PHB
0.133347	0.00156544	MO44_LH145_0138/CG102	CG102	CG
0.0676578	0.091562	MO44_LH145_0138/LH185	LH185	LH185
0.506633	-0.352793	MO44_LH145_0138/LH195	LH195	LH195
0.485973	-0.202602	MO44_LH145_0138/LH198	LH198	LH198
-0.0818844	-0.048526	MO44_LH145_0138/PHB47	PHB47	PHB
0.32457	-0.301136	MO44_LH145_0143/LH195	LH195	LH195
0.304135	-0.150596	MO44_LH145_0143/LH198	LH198	LH198
0.105679	-0.00762648	MO44_PHG47_0072/CG102	CG102	CG
0.0396722	0.0823161	MO44_PHG47_0072/LH185	LH185	LH185
0.457621	-0.211414	MO44_PHG47_0072/LH198	LH198	LH198
-0.109682	-0.0572768	MO44_PHG47_0072/PHB47	PHB47	PHB
-0.0698976	0.0592889	MO44_PHG47_0125/CG102	CG102	CG
0.281069	-0.144279	MO44_PHG47_0125/LH198	LH198	LH198
0.218616	-0.399341	MO44_PHW65_0001/LH195	LH195	LH195
-0.631907	-0.0840831	MO44_PHW65_0001/PHT69	PHT69	PHT
0.226747	-0.394051	MO44_PHW65_0009/LH195	LH195	LH195
-0.623611	-0.0790922	MO44_PHW65_0009/PHT69	PHT69	PHT
-0.596681	-0.0510366	MO44_PHW65_0010/PHT69	PHT69	PHT
0.171424	-0.373445	MO44_PHW65_0012/LH195	LH195	LH195
-0.537638	-0.114608	MO44_PHW65_0012/PHT69	PHT69	PHT
0.210638	-0.408271	MO44_PHW65_0015/LH195	LH195	LH195
-0.639804	-0.09329	MO44_PHW65_0015/PHT69	PHT69	PHT
0.211443	-0.403726	MO44_PHW65_0017/LH195	LH195	LH195
-0.638742	-0.0889995	MO44_PHW65_0017/PHT69	PHT69	PHT
0.198429	-0.42269	MO44_PHW65_0020/LH195	LH195	LH195
-0.652426	-0.107486	MO44_PHW65_0020/PHT69	PHT69	PHT
0.201328	-0.42481	MO44_PHW65_0023/LH195	LH195	LH195
-0.648633	-0.11031	MO44_PHW65_0023/PHT69	PHT69	PHT
0.202466	-0.404204	MO44_PHW65_0024/LH195	LH195	LH195
-0.64724	-0.0894472	MO44_PHW65_0024/PHT69	PHT69	PHT
-0.176717	-0.0624159	MO44_PHW65_0025/CG102	CG102	CG
-0.242672	0.0272159	MO44_PHW65_0025/LH185	LH185	LH185
0.195384	-0.417368	MO44_PHW65_0025/LH195	LH195	LH195
0.175145	-0.266762	MO44_PHW65_0025/LH198	LH198	LH198
-0.654433	-0.102509	MO44_PHW65_0025/PHT69	PHT69	PHT
0.207596	-0.408721	MO44_PHW65_0027/LH195	LH195	LH195
-0.642708	-0.0937839	MO44_PHW65_0027/PHT69	PHT69	PHT
0.229492	-0.379949	MO44_PHW65_0029/LH195	LH195	LH195
-0.620421	-0.0651434	MO44_PHW65_0029/PHT69	PHT69	PHT
0.211876	-0.412176	MO44_PHW65_0031/LH195	LH195	LH195
-0.638073	-0.0973387	MO44_PHW65_0031/PHT69	PHT69	PHT
0.209626	-0.420853	MO44_PHW65_0033/LH195	LH195	LH195
-0.640967	-0.105819	MO44_PHW65_0033/PHT69	PHT69	PHT
0.204782	-0.419749	MO44_PHW65_0034/LH195	LH195	LH195
-0.645932	-0.104888	MO44_PHW65_0034/PHT69	PHT69	PHT
0.0692055	-0.0684961	MO44_PHW65_0035/CG102	CG102	CG
0.013739	0.00940598	MO44_PHW65_0035/LH185	LH185	LH185
0.35396	-0.349342	MO44_PHW65_0035/LH195	LH195	LH195
0.346294	-0.233684	MO44_PHW65_0035/LH198	LH198	LH198
-0.318799	-0.0995849	MO44_PHW65_0035/PHT69	PHT69	PHT
0.192772	-0.4203	MO44_PHW65_0036/LH195	LH195	LH195
-0.657469	-0.105496	MO44_PHW65_0036/PHT69	PHT69	PHT
0.261756	-0.366331	MO44_PHW65_0037/LH195	LH195	LH195
-0.588013	-0.0514235	MO44_PHW65_0037/PHT69	PHT69	PHT
0.24776	-0.371014	MO44_PHW65_0042/LH195	LH195	LH195
-0.602624	-0.0560452	MO44_PHW65_0042/PHT69	PHT69	PHT
0.233156	-0.362539	MO44_PHW65_0048/LH195	LH195	LH195
-0.616584	-0.0480222	MO44_PHW65_0048/PHT69	PHT69	PHT
0.191117	-0.419135	MO44_PHW65_0050/LH195	LH195	LH195
-0.659455	-0.103999	MO44_PHW65_0050/PHT69	PHT69	PHT
0.225588	-0.393562	MO44_PHW65_0052/LH195	LH195	LH195
-0.624867	-0.0782628	MO44_PHW65_0052/PHT69	PHT69	PHT
0.292346	-0.34005	MO44_PHW65_0056/LH195	LH195	LH195
-0.394171	-0.091289	MO44_PHW65_0056/PHT69	PHT69	PHT
0.222738	-0.40565	MO44_PHW65_0060/LH195	LH195	LH195
-0.62756	-0.0906874	MO44_PHW65_0060/PHT69	PHT69	PHT
0.213669	-0.405704	MO44_PHW65_0063/LH195	LH195	LH195
-0.636526	-0.0909764	MO44_PHW65_0063/PHT69	PHT69	PHT
0.229371	-0.378735	MO44_PHW65_0067/LH195	LH195	LH195
-0.620548	-0.0639231	MO44_PHW65_0067/PHT69	PHT69	PHT
0.214647	-0.409089	MO44_PHW65_0068/LH195	LH195	LH195
-0.635704	-0.0937806	MO44_PHW65_0068/PHT69	PHT69	PHT
0.225319	-0.397511	MO44_PHW65_0069/LH195	LH195	LH195
-0.624928	-0.0828098	MO44_PHW65_0069/PHT69	PHT69	PHT
0.226438	-0.381561	MO44_PHW65_0073/LH195	LH195	LH195
-0.624002	-0.066532	MO44_PHW65_0073/PHT69	PHT69	PHT
0.246352	-0.366585	MO44_PHW65_0074/LH195	LH195	LH195
-0.603479	-0.0516925	MO44_PHW65_0074/PHT69	PHT69	PHT
-0.136862	-0.0134325	MO44_PHW65_0075/CG102	CG102	CG
0.21475	-0.217662	MO44_PHW65_0075/LH198	LH198	LH198
0.226289	-0.411132	MO44_PHW65_0080/LH195	LH195	LH195
-0.624036	-0.0961259	MO44_PHW65_0080/PHT69	PHT69	PHT
0.219577	-0.404842	MO44_PHW65_0083/LH195	LH195	LH195
-0.630595	-0.0900362	MO44_PHW65_0083/PHT69	PHT69	PHT
0.18981	-0.431488	MO44_PHW65_0084/LH195	LH195	LH195
-0.660768	-0.116231	MO44_PHW65_0084/PHT69	PHT69	PHT
0.243083	-0.38217	MO44_PHW65_0092/LH195	LH195	LH195
-0.606495	-0.0674756	MO44_PHW65_0092/PHT69	PHT69	PHT
0.229962	-0.398432	MO44_PHW65_0093/LH195	LH195	LH195
-0.620083	-0.0833774	MO44_PHW65_0093/PHT69	PHT69	PHT
0.217354	-0.394757	MO44_PHW65_0098/LH195	LH195	LH195
-0.632804	-0.0799563	MO44_PHW65_0098/PHT69	PHT69	PHT
0.223346	-0.387129	MO44_PHW65_0099/LH195	LH195	LH195
-0.626471	-0.0723068	MO44_PHW65_0099/PHT69	PHT69	PHT
0.225017	-0.397978	MO44_PHW65_0102/LH195	LH195	LH195
0.228231	-0.390601	MO44_PHW65_0103/LH195	LH195	LH195
-0.621639	-0.0758913	MO44_PHW65_0103/PHT69	PHT69	PHT
0.220687	-0.389518	MO44_PHW65_0104/LH195	LH195	LH195
-0.62916	-0.0747517	MO44_PHW65_0104/PHT69	PHT69	PHT
0.2136	-0.416054	MO44_PHW65_0105/LH195	LH195	LH195
-0.636909	-0.101137	MO44_PHW65_0105/PHT69	PHT69	PHT
0.197626	-0.406813	MO44_PHW65_0111/LH195	LH195	LH195
-0.653011	-0.0917563	MO44_PHW65_0111/PHT69	PHT69	PHT
0.33663	-0.285511	MO44_PHW65_0113/LH195	LH195	LH195
-0.512802	0.0292527	MO44_PHW65_0113/PHT69	PHT69	PHT
0.219783	-0.393793	MO44_PHW65_0115/LH195	LH195	LH195
-0.630607	-0.0787064	MO44_PHW65_0115/PHT69	PHT69	PHT
0.222731	-0.381653	MO44_PHW65_0116/LH195	LH195	LH195
-0.626851	-0.0671736	MO44_PHW65_0116/PHT69	PHT69	PHT
0.232181	-0.3943	MO44_PHW65_0118/LH195	LH195	LH195
-0.617483	-0.0797387	MO44_PHW65_0118/PHT69	PHT69	PHT
0.251095	-0.367367	MO44_PHW65_0120/LH195	LH195	LH195
-0.598479	-0.0525423	MO44_PHW65_0120/PHT69	PHT69	PHT
0.22266	-0.379693	MO44_PHW65_0121/LH195	LH195	LH195
-0.627555	-0.0648537	MO44_PHW65_0121/PHT69	PHT69	PHT
-0.122224	-0.0109489	MO44_PHW65_0126/CG102	CG102	CG
-0.188432	0.0791561	MO44_PHW65_0126/LH185	LH185	LH185
0.229152	-0.214444	MO44_PHW65_0126/LH198	LH198	LH198
0.159022	-0.27572	MO44_PHW65_0128/LH195	LH195	LH195
-0.340041	-0.0869525	MO44_PHW65_0128/PHT69	PHT69	PHT
0.194647	-0.425855	MO44_PHW65_0134/LH195	LH195	LH195
-0.655945	-0.11084	MO44_PHW65_0134/PHT69	PHT69	PHT
0.22495	-0.401525	MO44_PHW65_0135/LH195	LH195	LH195
-0.625399	-0.0865098	MO44_PHW65_0135/PHT69	PHT69	PHT
0.223228	-0.375101	MO44_PHW65_0136/LH195	LH195	LH195
-0.626795	-0.0602522	MO44_PHW65_0136/PHT69	PHT69	PHT
0.220693	-0.3878	MO44_PHW65_0139/LH195	LH195	LH195
-0.629469	-0.0729392	MO44_PHW65_0139/PHT69	PHT69	PHT
0.191704	-0.440672	MO44_PHW65_0140/LH195	LH195	LH195
-0.659047	-0.125481	MO44_PHW65_0140/PHT69	PHT69	PHT
0.212841	-0.4016	MO44_PHW65_0144/LH195	LH195	LH195
-0.637307	-0.0867124	MO44_PHW65_0144/PHT69	PHT69	PHT
0.240477	-0.386901	MO44_PHW65_0145/LH195	LH195	LH195
-0.609454	-0.0721938	MO44_PHW65_0145/PHT69	PHT69	PHT
0.215494	-0.385952	MO44_PHW65_0147/LH195	LH195	LH195
-0.634375	-0.0713714	MO44_PHW65_0147/PHT69	PHT69	PHT
0.207734	-0.418732	MO44_PHW65_0150/LH195	LH195	LH195
-0.642786	-0.103804	MO44_PHW65_0150/PHT69	PHT69	PHT
0.210606	-0.405425	MO44_PHW65_0151/LH195	LH195	LH195
-0.639552	-0.0907008	MO44_PHW65_0151/PHT69	PHT69	PHT
0.232235	-0.378339	MO44_PHW65_0154/LH195	LH195	LH195
-0.617766	-0.0636144	MO44_PHW65_0154/PHT69	PHT69	PHT
0.242255	-0.367427	MO44_PHW65_0155/LH195	LH195	LH195
-0.607214	-0.0528354	MO44_PHW65_0155/PHT69	PHT69	PHT
0.228509	-0.385136	MO44_PHW65_0157/LH195	LH195	LH195
-0.621241	-0.0703031	MO44_PHW65_0157/PHT69	PHT69	PHT
0.242094	-0.36929	MO44_PHW65_0159/LH195	LH195	LH195
-0.607786	-0.0545849	MO44_PHW65_0159/PHT69	PHT69	PHT
0.22756	-0.385797	MO44_PHW65_0160/LH195	LH195	LH195
-0.622272	-0.0711443	MO44_PHW65_0160/PHT69	PHT69	PHT
0.236941	-0.39105	MO44_PHW65_0163/LH195	LH195	LH195
-0.612933	-0.0763187	MO44_PHW65_0163/PHT69	PHT69	PHT
0.215279	-0.399534	MO44_PHW65_0164/LH195	LH195	LH195
-0.634621	-0.0848095	MO44_PHW65_0164/PHT69	PHT69	PHT
0.238914	-0.38506	MO44_PHW65_0165/LH195	LH195	LH195
-0.611135	-0.0701511	MO44_PHW65_0165/PHT69	PHT69	PHT
0.214075	-0.395837	MO44_PHW65_0166/LH195	LH195	LH195
-0.636219	-0.0810724	MO44_PHW65_0166/PHT69	PHT69	PHT
0.257027	-0.372514	MO44_PHW65_0167/LH195	LH195	LH195
-0.592483	-0.057703	MO44_PHW65_0167/PHT69	PHT69	PHT
0.236049	-0.3982	MO44_PHW65_0168/LH195	LH195	LH195
-0.614388	-0.0830651	MO44_PHW65_0168/PHT69	PHT69	PHT
0.195421	-0.400825	MO44_PHW65_0171/LH195	LH195	LH195
-0.65495	-0.0863088	MO44_PHW65_0171/PHT69	PHT69	PHT
0.253539	-0.358599	MO44_PHW65_0174/LH195	LH195	LH195
-0.596234	-0.0437831	MO44_PHW65_0174/PHT69	PHT69	PHT
0.217644	-0.409046	MO44_PHW65_0175/LH195	LH195	LH195
-0.633073	-0.0937318	MO44_PHW65_0175/PHT69	PHT69	PHT
0.223683	-0.393025	MO44_PHW65_0176/LH195	LH195	LH195
-0.625909	-0.0782546	MO44_PHW65_0176/PHT69	PHT69	PHT
0.212661	-0.403477	MO44_PHW65_0177/LH195	LH195	LH195
-0.637342	-0.0887292	MO44_PHW65_0177/PHT69	PHT69	PHT
0.228588	-0.387988	MO44_PHW65_0178/LH195	LH195	LH195
-0.621645	-0.0731188	MO44_PHW65_0178/PHT69	PHT69	PHT
0.241194	-0.391734	MO44_PHW65_0179/LH195	LH195	LH195
-0.609106	-0.0770152	MO44_PHW65_0179/PHT69	PHT69	PHT
0.22613	-0.387004	MO44_PHW65_0180/LH195	LH195	LH195
-0.62394	-0.0720835	MO44_PHW65_0180/PHT69	PHT69	PHT
0.22573	-0.362415	MO44_PHW65_0184/LH195	LH195	LH195
-0.624379	-0.0477455	MO44_PHW65_0184/PHT69	PHT69	PHT
0.239944	-0.371334	MO44_PHW65_0185/LH195	LH195	LH195
-0.610243	-0.0563222	MO44_PHW65_0185/PHT69	PHT69	PHT
0.203137	-0.396376	MO44_PHW65_0187/LH195	LH195	LH195
-0.647496	-0.0813333	MO44_PHW65_0187/PHT69	PHT69	PHT
0.195229	-0.413984	MO44_PHW65_0188/LH195	LH195	LH195
-0.655459	-0.098958	MO44_PHW65_0188/PHT69	PHT69	PHT
0.23718	-0.382724	MO44_PHW65_0189/LH195	LH195	LH195
-0.612782	-0.0678278	MO44_PHW65_0189/PHT69	PHT69	PHT
0.241761	-0.387137	MO44_PHW65_0191/LH195	LH195	LH195
-0.608407	-0.0718413	MO44_PHW65_0191/PHT69	PHT69	PHT
-0.0671373	-0.0105168	MO44_PHW65_0193/CG102	CG102	CG
-0.105978	0.0625418	MO44_PHW65_0193/LH185	LH185	LH185
0.202206	-0.263985	MO44_PHW65_0193/LH195	LH195	LH195
0.18476	-0.156016	MO44_PHW65_0193/LH198	LH198	LH198
-0.406009	-0.0302101	MO44_PHW65_0193/PHT69	PHT69	PHT
0.212587	-0.4056	MO44_PHW65_0195/LH195	LH195	LH195
-0.637364	-0.0906852	MO44_PHW65_0195/PHT69	PHT69	PHT
0.205991	-0.407552	MO44_PHW65_0200/LH195	LH195	LH195
-0.644514	-0.0926133	MO44_PHW65_0200/PHT69	PHT69	PHT
0.222429	-0.402239	MO44_PHW65_0203/LH195	LH195	LH195
-0.627441	-0.087195	MO44_PHW65_0203/PHT69	PHT69	PHT
0.235321	-0.398707	MO44_PHW65_0207/LH195	LH195	LH195
-0.614772	-0.083779	MO44_PHW65_0207/PHT69	PHT69	PHT
0.241232	-0.388662	MO44_PHW65_0210/LH195	LH195	LH195
-0.60846	-0.0740533	MO44_PHW65_0210/PHT69	PHT69	PHT
0.23656	-0.407465	MO44_PHW65_0214/LH195	LH195	LH195
-0.613903	-0.0923495	MO44_PHW65_0214/PHT69	PHT69	PHT
0.211894	-0.403295	MO44_PHW65_0217/LH195	LH195	LH195
-0.638429	-0.0884608	MO44_PHW65_0217/PHT69	PHT69	PHT
0.212778	-0.332784	MO44_PHW65_0218/LH195	LH195	LH195
-0.53572	-0.0588329	MO44_PHW65_0218/PHT69	PHT69	PHT
0.213774	-0.415898	MO44_PHW65_0220/LH195	LH195	LH195
-0.635875	-0.101328	MO44_PHW65_0220/PHT69	PHT69	PHT
0.216228	-0.400836	MO44_PHW65_0223/LH195	LH195	LH195
-0.63403	-0.0861052	MO44_PHW65_0223/PHT69	PHT69	PHT
0.209975	-0.386567	MO44_PHW65_0224/LH195	LH195	LH195
-0.639926	-0.0720201	MO44_PHW65_0224/PHT69	PHT69	PHT
0.205674	-0.425949	MO44_PHW65_0225/LH195	LH195	LH195
-0.644604	-0.111064	MO44_PHW65_0225/PHT69	PHT69	PHT
0.213533	-0.408626	MO44_PHW65_0230/LH195	LH195	LH195
-0.636805	-0.0936554	MO44_PHW65_0230/PHT69	PHT69	PHT
0.25429	-0.356019	MO44_PHW65_0236/LH195	LH195	LH195
-0.595567	-0.0413876	MO44_PHW65_0236/PHT69	PHT69	PHT
0.225848	-0.396658	MO44_PHW65_0237/LH195	LH195	LH195
-0.624734	-0.0813507	MO44_PHW65_0237/PHT69	PHT69	PHT
0.244866	-0.391034	MO44_PHW65_0242/LH195	LH195	LH195
-0.604834	-0.0760419	MO44_PHW65_0242/PHT69	PHT69	PHT
0.239155	-0.382297	MO44_PHW65_0244/LH195	LH195	LH195
-0.610853	-0.0676471	MO44_PHW65_0244/PHT69	PHT69	PHT
0.249764	-0.369476	MO44_PHW65_0247/LH195	LH195	LH195
-0.599494	-0.0547841	MO44_PHW65_0247/PHT69	PHT69	PHT
0.220045	-0.403194	MO44_PHW65_0248/LH195	LH195	LH195
-0.630179	-0.088206	MO44_PHW65_0248/PHT69	PHT69	PHT
0.231219	-0.382773	MO44_PHW65_0250/LH195	LH195	LH195
-0.619432	-0.067722	MO44_PHW65_0250/PHT69	PHT69	PHT
0.217207	-0.395388	MO44_PHW65_0253/LH195	LH195	LH195
-0.632599	-0.0809054	MO44_PHW65_0253/PHT69	PHT69	PHT
0.254719	-0.35741	MO44_PHW65_0254/LH195	LH195	LH195
-0.595037	-0.0429288	MO44_PHW65_0254/PHT69	PHT69	PHT
0.195568	-0.418596	MO44_PHW65_0259/LH195	LH195	LH195
-0.654981	-0.10346	MO44_PHW65_0259/PHT69	PHT69	PHT
0.171743	-0.283842	MO44_PHW65_0260/LH195	LH195	LH195
-0.449068	-0.0546104	MO44_PHW65_0260/PHT69	PHT69	PHT
0.238189	-0.371678	MO44_PHW65_0263/LH195	LH195	LH195
-0.612111	-0.0565054	MO44_PHW65_0263/PHT69	PHT69	PHT
0.250628	-0.365869	MO44_PHW65_0268/LH195	LH195	LH195
-0.599038	-0.0513969	MO44_PHW65_0268/PHT69	PHT69	PHT
0.193383	-0.430506	MO44_PHW65_0271/LH195	LH195	LH195
-0.656825	-0.115409	MO44_PHW65_0271/PHT69	PHT69	PHT
0.215401	-0.400389	MO44_PHW65_0274/LH195	LH195	LH195
-0.635338	-0.0854215	MO44_PHW65_0274/PHT69	PHT69	PHT
0.234077	-0.371783	MO44_PHW65_0281/LH195	LH195	LH195
-0.615337	-0.0571166	MO44_PHW65_0281/PHT69	PHT69	PHT
0.216437	-0.378046	MO44_PHW65_0288/LH195	LH195	LH195
-0.633446	-0.0635478	MO44_PHW65_0288/PHT69	PHT69	PHT
0.243781	-0.372802	MO44_PHW65_0296/LH195	LH195	LH195
-0.605813	-0.0583195	MO44_PHW65_0296/PHT69	PHT69	PHT
0.218585	-0.398605	MO44_PHW65_0302/LH195	LH195	LH195
-0.631562	-0.083893	MO44_PHW65_0302/PHT69	PHT69	PHT
0.222411	-0.380231	MO44_PHW65_0307/LH195	LH195	LH195
-0.628067	-0.0653974	MO44_PHW65_0307/PHT69	PHT69	PHT
0.234184	-0.388153	MO44_PHW65_0315/LH195	LH195	LH195
-0.615795	-0.0734192	MO44_PHW65_0315/PHT69	PHT69	PHT
0.218357	-0.402264	MO44_PHW65_0316/LH195	LH195	LH195
-0.631361	-0.0876217	MO44_PHW65_0316/PHT69	PHT69	PHT
0.225482	-0.38861	MO44_PHW65_0317/LH195	LH195	LH195
-0.62438	-0.0739088	MO44_PHW65_0317/PHT69	PHT69	PHT
0.22347	-0.390745	MO44_PHW65_0319/LH195	LH195	LH195
-0.62623	-0.0757542	MO44_PHW65_0319/PHT69	PHT69	PHT
0.233611	-0.380234	MO44_PHW65_0320/LH195	LH195	LH195
-0.61591	-0.0655481	MO44_PHW65_0320/PHT69	PHT69	PHT
0.216146	-0.414051	MO44_PHW65_0321/LH195	LH195	LH195
-0.634355	-0.0990972	MO44_PHW65_0321/PHT69	PHT69	PHT
0.22959	-0.367275	MO44_PHW65_0324/LH195	LH195	LH195
-0.620253	-0.0524683	MO44_PHW65_0324/PHT69	PHT69	PHT
0.199608	-0.427218	MO44_PHW65_0328/LH195	LH195	LH195
-0.651297	-0.111991	MO44_PHW65_0328/PHT69	PHT69	PHT
0.230045	-0.39214	MO44_PHW65_0333/LH195	LH195	LH195
-0.619956	-0.0772526	MO44_PHW65_0333/PHT69	PHT69	PHT
0.32629	-0.314508	MO44_PHW65_0336/LH195	LH195	LH195
-0.341904	-0.0668865	MO44_PHW65_0336/PHT69	PHT69	PHT
0.239249	-0.365102	MO44_PHW65_0339/LH195	LH195	LH195
-0.610767	-0.0501901	MO44_PHW65_0339/PHT69	PHT69	PHT
0.161116	-0.231572	MO44_PHW65_0343/LH195	LH195	LH195
-0.382009	-0.0311234	MO44_PHW65_0343/PHT69	PHT69	PHT
0.233888	-0.386858	MO44_PHW65_0350/LH195	LH195	LH195
-0.616473	-0.0719476	MO44_PHW65_0350/PHT69	PHT69	PHT
0.151224	-0.298176	MO44_PHW65_0358/LH195	LH195	LH195
0.226263	-0.391072	MO44_PHW65_0363/LH195	LH195	LH195
-0.624255	-0.0760276	MO44_PHW65_0363/PHT69	PHT69	PHT
0.221591	-0.388553	MO44_PHW65_0376/LH195	LH195	LH195
-0.627777	-0.0740797	MO44_PHW65_0376/PHT69	PHT69	PHT
0.234111	-0.387404	MO44_PHW65_0390/LH195	LH195	LH195
-0.615999	-0.0726811	MO44_PHW65_0390/PHT69	PHT69	PHT
0.219068	-0.399569	MO44_PHW65_0391/LH195	LH195	LH195
-0.631269	-0.0844606	MO44_PHW65_0391/PHT69	PHT69	PHT
0.191182	-0.433878	MO44_PHW65_0392/LH195	LH195	LH195
-0.659253	-0.118779	MO44_PHW65_0392/PHT69	PHT69	PHT
0.244439	-0.385454	MO44_PHW65_0396/LH195	LH195	LH195
-0.605435	-0.0707026	MO44_PHW65_0396/PHT69	PHT69	PHT
0.235585	-0.405978	MO44_PHW65_0397/LH195	LH195	LH195
-0.614025	-0.0911076	MO44_PHW65_0397/PHT69	PHT69	PHT
0.201086	-0.423538	MO44_PHW65_0404/LH195	LH195	LH195
-0.64903	-0.108538	MO44_PHW65_0404/PHT69	PHT69	PHT
0.178611	-0.319263	MO44_PHW65_0416/LH195	LH195	LH195
-0.482993	-0.0737775	MO44_PHW65_0416/PHT69	PHT69	PHT
0.238746	-0.391337	MO44_PHW65_0433/LH195	LH195	LH195
-0.610901	-0.0767466	MO44_PHW65_0433/PHT69	PHT69	PHT
0.24818	-0.354497	MO44_PHW65_0435/LH195	LH195	LH195
-0.602134	-0.0393597	MO44_PHW65_0435/PHT69	PHT69	PHT
0.217769	-0.404274	MO44_PHW65_0442/LH195	LH195	LH195
-0.632741	-0.0894106	MO44_PHW65_0442/PHT69	PHT69	PHT
0.205747	-0.39586	MO44_PHW65_0446/LH195	LH195	LH195
-0.644342	-0.0811439	MO44_PHW65_0446/PHT69	PHT69	PHT
0.201149	-0.289434	MO44_PHW65_0455/LH195	LH195	LH195
-0.462466	-0.0479522	MO44_PHW65_0455/PHT69	PHT69	PHT
0.201967	-0.419949	MO44_PHW65_0464/LH195	LH195	LH195
-0.647704	-0.10528	MO44_PHW65_0464/PHT69	PHT69	PHT
0.275613	-0.26551	MO44_PHW65_0471/LH195	LH195	LH195
-0.222934	-0.0782424	MO44_PHW65_0471/PHT69	PHT69	PHT
0.30899	-0.412215	MO44_PHW65_0475/LH195	LH195	LH195
-0.541461	-0.0970302	MO44_PHW65_0475/PHT69	PHT69	PHT
0.286113	-0.332583	MOG/LH195	LH195	LH195
-0.555571	-0.0204359	MOG/PHT69	PHT69	PHT
-0.138259	0.16436	MOG_LH123HT-014-1-1-1-1-B/LH185	LH185	LH185
0.27912	-0.128889	MOG_LH123HT-014-1-1-1-1-B/LH198	LH198	LH198
0.288001	-0.290051	MOG_LH123HT-019-1-1-1-1-B/LH195	LH195	LH195
-0.298998	0.0146803	MOG_LH123HT-019-1-1-1-1-B/PHB47	PHB47	PHB
-0.138017	0.156063	MOG_LH123HT-031-1-1-1-1-B/LH185	LH185	LH185
0.299873	-0.287549	MOG_LH123HT-031-1-1-1-1-B/LH195	LH195	LH195
0.279277	-0.137126	MOG_LH123HT-031-1-1-1-1-B/LH198	LH198	LH198
-0.287248	0.016619	MOG_LH123HT-031-1-1-1-1-B/PHB47	PHB47	PHB
-0.143364	0.168316	MOG_LH123HT-045-1-1-1-1-B/LH185	LH185	LH185
0.274139	-0.124706	MOG_LH123HT-045-1-1-1-1-B/LH198	LH198	LH198
0.294205	-0.279371	MOG_LH123HT-059-1-1-1-1-B/LH195	LH195	LH195
0.315974	-0.0719867	MOG_LH123HT-059-1-1-1-1-B/PB80	PB80	PH
-0.292802	0.0251243	MOG_LH123HT-059-1-1-1-1-B/PHB47	PHB47	PHB
-0.131024	0.160887	MOG_LH123HT-074-1-1-1-1-B/LH185	LH185	LH185
0.318857	-0.0894092	MOG_LH123HT-093-1-1-1-1-B/PB80	PB80	PH
-0.124146	0.15698	MOG_LH123HT-199-1-1-1-1-B/LH185	LH185	LH185
0.313893	-0.286779	MOG_LH123HT-199-1-1-1-1-B/LH195	LH195	LH195
0.29341	-0.136312	MOG_LH123HT-199-1-1-1-1-B/LH198	LH198	LH198
-0.27279	0.0172481	MOG_LH123HT-199-1-1-1-1-B/PHB47	PHB47	PHB
-0.142707	0.159975	MOG_LH123HT-200-1-1-1-1-B/LH185	LH185	LH185
0.295429	-0.284076	MOG_LH123HT-200-1-1-1-1-B/LH195	LH195	LH195
0.274986	-0.133542	MOG_LH123HT-200-1-1-1-1-B/LH198	LH198	LH198
0.316878	-0.0769187	MOG_LH123HT-200-1-1-1-1-B/PB80	PB80	PH
-0.291992	0.0202712	MOG_LH123HT-200-1-1-1-1-B/PHB47	PHB47	PHB
-0.0346863	0.0718759	MOG_LH145_0006/CG102	CG102	CG
-0.100554	0.161615	MOG_LH145_0006/LH185	LH185	LH185
0.316622	-0.132029	MOG_LH145_0006/LH198	LH198	LH198
0.358499	-0.0750963	MOG_LH145_0006/PB80	PB80	PH
-0.249588	0.0218859	MOG_LH145_0006/PHB47	PHB47	PHB
-0.0562784	0.0646542	MOG_LH145_0038/CG102	CG102	CG
0.295276	-0.139173	MOG_LH145_0038/LH198	LH198	LH198
-0.104518	0.171632	MOG_LH145_0057/LH185	LH185	LH185
0.312342	-0.121736	MOG_LH145_0057/LH198	LH198	LH198
0.35451	-0.0647337	MOG_LH145_0057/PB80	PB80	PH
0.332032	-0.289108	MOG_LH145_0131/LH195	LH195	LH195
0.169289	-0.0132101	MOG_LH145_0162/CG102	CG102	CG
0.103225	0.0763244	MOG_LH145_0162/LH185	LH185	LH185
0.541901	-0.368016	MOG_LH145_0162/LH195	LH195	LH195
0.521295	-0.217612	MOG_LH145_0162/LH198	LH198	LH198
-0.0462543	-0.0632216	MOG_LH145_0162/PHB47	PHB47	PHB
0.360353	-0.0654879	MOG_LH145_0163/PB80	PB80	PH
-0.0426611	0.0754335	MOG_LH145_0173/CG102	CG102	CG
-0.10789	0.165472	MOG_LH145_0173/LH185	LH185	LH185
0.329502	-0.278389	MOG_LH145_0173/LH195	LH195	LH195
0.309132	-0.128212	MOG_LH145_0173/LH198	LH198	LH198
0.351015	-0.0711639	MOG_LH145_0173/PB80	PB80	PH
-0.257	0.0254081	MOG_LH145_0173/PHB47	PHB47	PHB
-0.0310374	0.0646785	MOG_LH145_0175/CG102	CG102	CG
-0.0961658	0.154307	MOG_LH145_0175/LH185	LH185	LH185
0.341387	-0.289463	MOG_LH145_0175/LH195	LH195	LH195
0.321043	-0.138994	MOG_LH145_0175/LH198	LH198	LH198
0.363088	-0.0823306	MOG_LH145_0175/PB80	PB80	PH
-0.245623	0.0145433	MOG_LH145_0175/PHB47	PHB47	PHB
-0.148132	0.147508	MOG_MO45-030-1-1-1-1-B/LH185	LH185	LH185
0.289337	-0.296611	MOG_MO45-030-1-1-1-1-B/LH195	LH195	LH195
0.268683	-0.146417	MOG_MO45-030-1-1-1-1-B/LH198	LH198	LH198
0.311014	-0.0896394	MOG_MO45-030-1-1-1-1-B/PB80	PB80	PH
0.311382	-0.0956022	MOG_MO45-045-1-1-1-1-B/PB80	PB80	PH
0.299154	-0.291197	MOG_MO45-054-1-1-1-1-B/LH195	LH195	LH195
0.321054	-0.0838841	MOG_MO45-054-1-1-1-1-B/PB80	PB80	PH
0.279719	-0.30025	MOG_MO45-055-1-1-1-1-B/LH195	LH195	LH195
0.30127	-0.0934522	MOG_MO45-055-1-1-1-1-B/PB80	PB80	PH
-0.306632	0.00388763	MOG_MO45-055-1-1-1-1-B/PHB47	PHB47	PHB
0.281276	-0.2925	MOG_MO45-071-1-1-1-1-B/LH195	LH195	LH195
0.260711	-0.142194	MOG_MO45-071-1-1-1-1-B/LH198	LH198	LH198
0.30313	-0.0856666	MOG_MO45-071-1-1-1-1-B/PB80	PB80	PH
-0.158531	0.142806	MOG_MO45-074-1-1-1-1-B/LH185	LH185	LH185
0.278764	-0.301332	MOG_MO45-074-1-1-1-1-B/LH195	LH195	LH195
0.258503	-0.151216	MOG_MO45-074-1-1-1-1-B/LH198	LH198	LH198
0.300378	-0.0945283	MOG_MO45-074-1-1-1-1-B/PB80	PB80	PH
-0.307316	0.00280248	MOG_MO45-074-1-1-1-1-B/PHB47	PHB47	PHB
-0.140097	0.136553	MOG_MO45-078-1-1-1-1-B/LH185	LH185	LH185
0.296961	-0.306846	MOG_MO45-078-1-1-1-1-B/LH195	LH195	LH195
0.276835	-0.156675	MOG_MO45-078-1-1-1-1-B/LH198	LH198	LH198
0.318702	-0.0999478	MOG_MO45-078-1-1-1-1-B/PB80	PB80	PH
-0.0758423	0.057181	MOG_MO45-085-1-1-1-1-B/CG102	CG102	CG
-0.141841	0.147673	MOG_MO45-085-1-1-1-1-B/LH185	LH185	LH185
0.295482	-0.296576	MOG_MO45-085-1-1-1-1-B/LH195	LH195	LH195
0.275226	-0.146466	MOG_MO45-085-1-1-1-1-B/LH198	LH198	LH198
0.317327	-0.0895591	MOG_MO45-085-1-1-1-1-B/PB80	PB80	PH
-0.290729	0.00778433	MOG_MO45-085-1-1-1-1-B/PHB47	PHB47	PHB
-0.15207	0.151102	MOG_MO45-128-1-1-1-1-B/LH185	LH185	LH185
0.285174	-0.292899	MOG_MO45-128-1-1-1-1-B/LH195	LH195	LH195
0.264962	-0.142669	MOG_MO45-128-1-1-1-1-B/LH198	LH198	LH198
0.307019	-0.085651	MOG_MO45-128-1-1-1-1-B/PB80	PB80	PH
0.320832	-0.0880974	MOG_MO45-139-1-1-1-1-B/PB80	PB80	PH
0.324604	-0.0916971	MOG_NC230-007-1-1-1-1-B/PB80	PB80	PH
0.311722	-0.105446	MOG_NC230-008-1-1-1-1-B/PB80	PB80	PH
0.298167	-0.313047	MOG_NC230-009-1-1-1-1-B/LH195	LH195	LH195
0.319903	-0.105895	MOG_NC230-009-1-1-1-1-B/PB80	PB80	PH
-0.143761	0.137534	MOG_NC230-010-1-1-1-1-B/LH185	LH185	LH185
0.315623	-0.0993146	MOG_NC230-010-1-1-1-1-B/PB80	PB80	PH
-0.0787177	0.0582438	MOG_NC230-011-1-1-1-1-B/CG102	CG102	CG
0.272511	-0.145241	MOG_NC230-011-1-1-1-1-B/LH198	LH198	LH198
0.307156	-0.095668	MOG_NC230-028-1-1-1-1-B/PB80	PB80	PH
0.335087	-0.086669	MOG_NC230-043-1-1-1-1-B/PB80	PB80	PH
-0.0498985	0.0869221	MOG_NC230-183-1-1-1-1-B/CG102	CG102	CG
-0.115358	0.176661	MOG_NC230-183-1-1-1-1-B/LH185	LH185	LH185
0.301516	-0.116378	MOG_NC230-183-1-1-1-1-B/LH198	LH198	LH198
0.343516	-0.0596949	MOG_NC230-183-1-1-1-1-B/PB80	PB80	PH
-0.0464873	0.073629	MOG_OH43_0071/CG102	CG102	CG
-0.112683	0.163164	MOG_OH43_0071/LH185	LH185	LH185
-0.050207	0.0640657	MOG_OH43_0170/CG102	CG102	CG
-0.115648	0.153287	MOG_OH43_0170/LH185	LH185	LH185
0.30133	-0.139609	MOG_OH43_0170/LH198	LH198	LH198
0.352474	-0.0325983	MOG_OH43_0179/PB80	PB80	PH
0.309584	-0.280163	MOG_OH43_0300/LH195	LH195	LH195
0.331223	-0.0732416	MOG_OH43_0300/PB80	PB80	PH
-0.106758	0.157696	MOG_OH43_0367/LH185	LH185	LH185
0.310875	-0.136038	MOG_OH43_0367/LH198	LH198	LH198
0.344299	-0.0771338	MOG_OH43_0402/PB80	PB80	PH
-0.111518	0.139578	MOG_OH43_0416/LH185	LH185	LH185
-0.0562449	0.0623336	MOG_OH43_0439/CG102	CG102	CG
-0.12192	0.151493	MOG_OH43_0439/LH185	LH185	LH185
0.29516	-0.142039	MOG_OH43_0439/LH198	LH198	LH198
0.337172	-0.0851643	MOG_OH43_0439/PB80	PB80	PH
-0.0774907	0.0642307	MOG_PHG83-014-1-1-1-1-B/CG102	CG102	CG
-0.143637	0.153774	MOG_PHG83-014-1-1-1-1-B/LH185	LH185	LH185
0.314395	-0.0863018	MOG_PHG83-069-1-1-1-1-B/PB80	PB80	PH
-0.153664	0.141191	MOG_PHG83-090-1-1-1-1-B/LH185	LH185	LH185
0.284685	-0.302625	MOG_PHG83-090-1-1-1-1-B/LH195	LH195	LH195
0.263965	-0.152379	MOG_PHG83-090-1-1-1-1-B/LH198	LH198	LH198
0.306259	-0.0955637	MOG_PHG83-090-1-1-1-1-B/PB80	PB80	PH
0.301243	-0.289382	MOG_PHG83-129-1-1-1-1-B/LH195	LH195	LH195
0.322634	-0.082416	MOG_PHG83-129-1-1-1-1-B/PB80	PB80	PH
-0.072689	0.0640251	MOG_PHG83-211-1-1-1-1-B/CG102	CG102	CG
-0.138441	0.153156	MOG_PHG83-211-1-1-1-1-B/LH185	LH185	LH185
-0.151018	0.169724	MOG_PHG83-224-1-1-1-1-B/LH185	LH185	LH185
0.266921	-0.123887	MOG_PHG83-224-1-1-1-1-B/LH198	LH198	LH198
0.30865	-0.0673585	MOG_PHG83-224-1-1-1-1-B/PB80	PB80	PH
-0.0129469	0.715639	MP718/PHZ51	PHZ51	PHZ
-0.00799192	0.707236	MP719/PHZ51	PHZ51	PHZ
-0.150442	-0.131275	MS222/DK3IIH6	DK3IIH6	DK3IIH6
0.202938	-0.221755	N192/DK3IIH6	DK3IIH6	DK3IIH6
0.254815	-0.121629	N192/LH82	LH82	LH82
0.401224	0.527058	N192/PHZ51	PHZ51	PHZ
-0.0900834	-0.0925045	N209/DK3IIH6	DK3IIH6	DK3IIH6
-0.090793	-0.0940673	N217/DK3IIH6	DK3IIH6	DK3IIH6
-0.219808	-0.0313245	N218/DK3IIH6	DK3IIH6	DK3IIH6
-0.129413	-0.0952744	N28HT/DK3IIH6	DK3IIH6	DK3IIH6
-0.0950795	-0.0788122	N501/DK3IIH6	DK3IIH6	DK3IIH6
-0.0440728	0.0212933	N501/LH82	LH82	LH82
-0.15528	0.0315347	N501/PHB47	PHB47	PHB
0.101272	0.669446	N501/PHZ51	PHZ51	PHZ
-0.0742459	0.00946418	N542/LH82	LH82	LH82
-0.184341	0.0193109	N542/PHB47	PHB47	PHB
0.0715686	0.656805	N542/PHZ51	PHZ51	PHZ
-0.283839	0.104828	NC258/PHB47	PHB47	PHB
0.310143	-0.247819	NC358/LH195	LH195	LH195
-0.163448	0.0443215	NC358/LH82	LH82	LH82
-0.274082	0.0549933	NC358/PHB47	PHB47	PHB
-0.0199048	0.688071	NC358/PHZ51	PHZ51	PHZ
-0.0662171	-0.0807212	NKH8431/DK3IIH6	DK3IIH6	DK3IIH6
-0.0152513	0.0200002	NKH8431/LH82	LH82	LH82
-0.125896	0.0302346	NKH8431/PHB47	PHB47	PHB
0.130483	0.668004	NKH8431/PHZ51	PHZ51	PHZ
-0.263563	0.063753	NYH-029/PHB47	PHB47	PHB
-0.26523	0.0612754	NYH-052/PHB47	PHB47	PHB
-0.268451	0.0843049	NYH-055/PHB47	PHB47	PHB
-0.279977	0.0829316	NYH-061/PHB47	PHB47	PHB
-0.271487	0.0585544	NYH-081/PHB47	PHB47	PHB
-0.276477	0.0806708	NYH-128/PHB47	PHB47	PHB
-0.258074	0.0906447	NYH-129/PHB47	PHB47	PHB
-0.267588	0.0848312	NYH-167/PHB47	PHB47	PHB
-0.265621	0.0795721	NYH-211/PHB47	PHB47	PHB
-0.265741	0.0896053	NYH-229/PHB47	PHB47	PHB
-0.271792	0.0885407	NYH-240/PHB47	PHB47	PHB
-0.262645	0.0753925	NYH-244/PHB47	PHB47	PHB
-0.261088	0.0707691	NYH-245/PHB47	PHB47	PHB
-0.272768	0.0868767	NYH-250/PHB47	PHB47	PHB
-0.256309	0.0690181	NYH-251/PHB47	PHB47	PHB
-0.270689	0.0730455	NYH-258/PHB47	PHB47	PHB
-0.267034	0.0920422	NYH-269/PHB47	PHB47	PHB
0.344676	-0.271655	OH43/LH195	LH195	LH195
-0.131834	0.0217429	OH43/LH82	LH82	LH82
-0.241578	0.0320327	OH43/PHB47	PHB47	PHB
0.319335	-0.278598	OH7B/LH195	LH195	LH195
0.439724	-0.0701058	PB80/CG102	CG102	CG
0.373764	0.0197937	PB80/LH185	LH185	LH185
0.792848	-0.275029	PB80/LH198	LH198	LH198
0.334736	-0.130656	PB80/LH82	LH82	LH82
0.481313	0.518399	PB80/PHZ51	PHZ51	PHZ
0.333702	-0.04955	PB80/TX779	TX779	TX
-0.348542	-0.183079	PH207/PHB47	PHB47	PHB
-0.329309	-0.101184	PH207_PHG47-1/PHB47	PHB47	PHB
-0.324246	-0.117629	PH207_PHG47-10/PHB47	PHB47	PHB
-0.311316	-0.065549	PH207_PHG47-11/PHB47	PHB47	PHB
-0.253518	-0.107371	PH207_PHG47-12/PHB47	PHB47	PHB
-0.306528	-0.0612467	PH207_PHG47-13/PHB47	PHB47	PHB
-0.302804	-0.0777293	PH207_PHG47-14/PHB47	PHB47	PHB
-0.330348	-0.100004	PH207_PHG47-15/PHB47	PHB47	PHB
-0.329442	-0.0746249	PH207_PHG47-16/PHB47	PHB47	PHB
-0.301052	-0.0706913	PH207_PHG47-17/PHB47	PHB47	PHB
-0.322151	-0.0642043	PH207_PHG47-18/PHB47	PHB47	PHB
-0.262961	-0.0184885	PH207_PHG47-19/PHB47	PHB47	PHB
-0.301085	-0.0794924	PH207_PHG47-2/PHB47	PHB47	PHB
-0.324479	-0.0779174	PH207_PHG47-20/PHB47	PHB47	PHB
-0.302007	-0.0473594	PH207_PHG47-22/PHB47	PHB47	PHB
-0.303811	-0.0819549	PH207_PHG47-23/PHB47	PHB47	PHB
-0.313642	-0.0465305	PH207_PHG47-24/PHB47	PHB47	PHB
-0.299919	-0.0496589	PH207_PHG47-25/PHB47	PHB47	PHB
-0.30002	-0.0684107	PH207_PHG47-3/PHB47	PHB47	PHB
-0.297108	-0.0665281	PH207_PHG47-4/PHB47	PHB47	PHB
-0.303915	-0.0742791	PH207_PHG47-5/PHB47	PHB47	PHB
-0.309684	-0.0892017	PH207_PHG47-6/PHB47	PHB47	PHB
-0.323123	-0.0753419	PH207_PHG47-7/PHB47	PHB47	PHB
-0.317374	-0.0714567	PH207_PHG47-8/PHB47	PHB47	PHB
-0.216133	-0.0517186	PHAW6/LH82	LH82	LH82
-0.326686	-0.0416244	PHAW6/PHB47	PHB47	PHB
-0.0708267	0.597117	PHAW6/PHZ51	PHZ51	PHZ
-0.228404	-0.12014	PHB09/DK3IIH6	DK3IIH6	DK3IIH6
-0.324723	-0.133611	PHB47/DK3IIH6	DK3IIH6	DK3IIH6
0.202528	-0.327668	PHB47/LH195	LH195	LH195
-0.234522	0.131372	PHB47/MO17	MO17	Other
0.224144	-0.120354	PHB47/PB80	PB80	PH
-0.35071	-0.180044	PHB47/PHG29	PHG29	PH
-0.287555	0.0206924	PHB47/PHG47	PHG47	PH
-0.301342	0.0461785	PHB47/PHG83	PHG83	PH
0.0297056	-0.0852562	PHB47/PHK05	PHK05	PHK
-0.316518	-0.0125209	PHB47/PHK56	PHK56	PHK
-0.380165	0.180805	PHB47/PHK76	PHK76	PHK
-0.327201	-0.113215	PHB47/PHN82	PHN82	PH
-0.339988	-0.0892367	PHB47/PHR25	PHR25	PH
-0.251158	0.113364	PHB47/PHR55	PHR55	PH
-0.285885	-0.0836034	PHB47/PHW03	PHW03	PH
-0.299125	-0.016246	PHB47/PHW30	PHW30	PH
-0.12911	0.614937	PHB47/PHZ51	PHZ51	PHZ
-0.348309	-0.180554	PHB47/Q381	Q381	Other
-0.114392	-0.162649	PHBB3/DK3IIH6	DK3IIH6	DK3IIH6
-0.200663	-0.110795	PHBW8/DK3IIH6	DK3IIH6	DK3IIH6
-0.184131	-0.145767	PHG29/CG120	CG120	CG
-0.17823	-0.0976268	PHG29/LH145	LH145	LH
-0.253617	-0.136245	PHG29/PHG47	PHG47	PH
0.0068613	-0.204506	PHG29/PHHV4	PHHV4	PH
-0.34013	-0.0979114	PHG29/PHRE1	PHRE1	PH
0.0908671	-0.217777	PHG29/S8324	S8324	Other
0.361226	-0.322412	PHG39/LH195	LH195	LH195
-0.182625	-0.0383773	PHG39/PHG35	PHG35	PH
-0.155499	0.014985	PHG39/PHM49	PHM49	PH
-0.168776	-0.107881	PHG39/PHN82	PHN82	PH
-0.199511	-0.200914	PHG39/PHP02	PHP02	PHP
-0.0247754	0.0162957	PHG39/TX205	TX205	TX
-0.121188	0.0548377	PHG47/CG120	CG120	CG
-0.115272	0.102788	PHG47/LH145	LH145	LH
0.069809	-0.00395028	PHG47/PHHV4	PHHV4	PH
-0.277021	0.101322	PHG47/PHRE1	PHRE1	PH
0.15316	-0.0168938	PHG47/S8324	S8324	Other
-0.267446	0.0586406	PHG50/PHB47	PHB47	PHB
-0.192766	-0.140295	PHG72/LH82	LH82	LH82
-0.303337	-0.130373	PHG72/PHB47	PHB47	PHB
-0.0471342	0.508057	PHG72/PHZ51	PHZ51	PHZ
-0.249025	-0.0816122	PHG80/DK3IIH6	DK3IIH6	DK3IIH6
-0.198857	0.0190187	PHG80/LH82	LH82	LH82
-0.308845	0.0292743	PHG80/PHB47	PHB47	PHB
-0.053179	0.667009	PHG80/PHZ51	PHZ51	PHZ
0.135709	0.0890776	PHHB9/LH185	LH185	LH185
0.11276	0.105763	PHHB9/LH210	LH210	LH
0.123547	0.0397721	PHHB9/NK787	NK787	Other
0.0790591	-0.0883914	PHHB9/PHJ65	PHJ65	PH
0.0573849	-0.0184113	PHHB9/PHM49	PHM49	PH
0.0639404	-0.0185723	PHHB9/PHM57	PHM57	PH
0.0793894	-0.0892678	PHHB9/PHN47	PHN47	PH
0.0440947	-0.140765	PHHB9/PHN82	PHN82	PH
0.113096	0.0141938	PHHB9/PHP60	PHP60	PHP
0.0943665	0.0225229	PHHB9/PHR03	PHR03	PH
0.119132	0.0858718	PHHB9/PHR55	PHR55	PH
0.0455527	-0.0959153	PHHB9/PHR63	PHR63	PH
0.0717445	-0.0435244	PHHB9/PHW30	PHW30	PH
0.150532	0.186838	PHHB9/PHW53	PHW53	PH
0.242399	0.586375	PHHB9/PHZ51	PHZ51	PHZ
0.0236634	-0.208118	PHHB9/Q381	Q381	Other
0.0314909	-0.15816	PHHV4/DK3IIH6	DK3IIH6	DK3IIH6
0.113806	0.0691808	PHHV4/LH162	LH162	LH
0.121994	0.0923532	PHHV4/LH185	LH185	LH185
0.387513	-0.109488	PHHV4/PHK05	PHK05	PHK
0.0400774	-0.0367892	PHHV4/PHK56	PHK56	PHK
0.0169053	-0.113797	PHHV4/PHR25	PHR25	PH
0.0711913	-0.108278	PHHV4/PHW03	PHW03	PH
0.229031	0.590797	PHHV4/PHZ51	PHZ51	PHZ
-0.346601	0.0765569	PHJ40/LH82	LH82	LH82
-0.369198	0.133097	PHJ40/PHAJ0	PHAJ0	PH
-0.430409	-0.0966217	PHJ40/PHP02	PHP02	PHP
-0.201396	0.72468	PHJ40/PHZ51	PHZ51	PHZ
-0.113734	0.135899	PHJ89/CG120	CG120	CG
-0.10755	0.184146	PHJ89/LH145	LH145	LH
-0.243203	-0.0582349	PHJ89/PH207	PH207	PH
-0.280011	0.101693	PHJ89/PHB47	PHB47	PHB
0.0775959	0.0771769	PHJ89/PHHV4	PHHV4	PH
-0.269172	0.18211	PHJ89/PHRE1	PHRE1	PH
0.16111	0.0643563	PHJ89/S8324	S8324	Other
0.0384865	-0.00333793	PHK05/PHRE1	PHRE1	PH
-0.144427	0.0697908	PHK56/LH145	LH145	LH
-0.306003	0.0689698	PHK56/PHRE1	PHRE1	PH
-0.206201	-0.102626	PHKE6/LH82	LH82	LH82
-0.317032	-0.0925484	PHKE6/PHB47	PHB47	PHB
-0.0610919	0.545526	PHKE6/PHZ51	PHZ51	PHZ
-0.20376	-0.000385729	PHM49/LH82	LH82	LH82
-0.31399	0.0095754	PHM49/PHB47	PHB47	PHB
-0.344657	-0.118641	PHM49/PHW65	PHW65	PH
-0.0579913	0.648421	PHM49/PHZ51	PHZ51	PHZ
-0.292949	-0.0453116	PHM81/PHB47	PHB47	PHB
-0.0373859	0.591753	PHM81/PHZ51	PHZ51	PHZ
-0.602851	-0.186084	PHN11/PHT69	PHT69	PHT
-0.0661669	0.0105376	PHN11_LH145_0002/CG102	CG102	CG
-0.131925	0.100078	PHN11_LH145_0002/LH185	LH185	LH185
0.285787	-0.193625	PHN11_LH145_0002/LH198	LH198	LH198
-0.28115	-0.0398591	PHN11_LH145_0002/PHB47	PHB47	PHB
-0.0533109	-0.0131636	PHN11_LH145_0003/CG102	CG102	CG
-0.119214	0.0764555	PHN11_LH145_0003/LH185	LH185	LH185
0.298773	-0.217242	PHN11_LH145_0003/LH198	LH198	LH198
-0.268508	-0.063395	PHN11_LH145_0003/PHB47	PHB47	PHB
-0.0403201	0.018905	PHN11_LH145_0005/CG102	CG102	CG
-0.106149	0.108259	PHN11_LH145_0005/LH185	LH185	LH185
0.311579	-0.185356	PHN11_LH145_0005/LH198	LH198	LH198
-0.25568	-0.0313688	PHN11_LH145_0005/PHB47	PHB47	PHB
-0.0700324	-0.0188679	PHN11_LH145_0028/CG102	CG102	CG
-0.135938	0.0706691	PHN11_LH145_0028/LH185	LH185	LH185
0.302547	-0.373879	PHN11_LH145_0028/LH195	LH195	LH195
0.282138	-0.223129	PHN11_LH145_0028/LH198	LH198	LH198
-0.285203	-0.0689405	PHN11_LH145_0028/PHB47	PHB47	PHB
0.336844	-0.174138	PHN11_LH145_0029/PB80	PB80	PH
-0.0568856	-0.0243228	PHN11_LH145_0036/CG102	CG102	CG
0.29553	-0.228793	PHN11_LH145_0036/LH198	LH198	LH198
-0.0488264	0.00647905	PHN11_LH145_0058/CG102	CG102	CG
-0.0677606	-0.000968788	PHN11_LH145_0062/CG102	CG102	CG
-0.133267	0.0884695	PHN11_LH145_0062/LH185	LH185	LH185
0.284279	-0.205571	PHN11_LH145_0062/LH198	LH198	LH198
-0.0447592	0.0532931	PHN11_LH145_0085/CG102	CG102	CG
-0.110799	0.14304	PHN11_LH145_0085/LH185	LH185	LH185
0.307126	-0.150864	PHN11_LH145_0085/LH198	LH198	LH198
-0.259585	0.00332643	PHN11_LH145_0085/PHB47	PHB47	PHB
-0.0762355	-0.0251893	PHN11_OH43_0001/CG102	CG102	CG
-0.142166	0.0640554	PHN11_OH43_0001/LH185	LH185	LH185
0.275327	-0.229514	PHN11_OH43_0001/LH198	LH198	LH198
0.317433	-0.172866	PHN11_OH43_0001/PB80	PB80	PH
-0.291468	-0.0755557	PHN11_OH43_0001/PHB47	PHB47	PHB
-0.0660173	0.00180012	PHN11_OH43_0036/CG102	CG102	CG
-0.131949	0.0915926	PHN11_OH43_0036/LH185	LH185	LH185
0.28535	-0.20217	PHN11_OH43_0036/LH198	LH198	LH198
-0.281136	-0.0485713	PHN11_OH43_0036/PHB47	PHB47	PHB
0.301313	-0.192787	PHN11_OH43_0045/PB80	PB80	PH
0.0498635	0.00567202	PHN11_OH43_0075/CG102	CG102	CG
-0.0157029	0.0950869	PHN11_OH43_0075/LH185	LH185	LH185
0.422632	-0.349318	PHN11_OH43_0075/LH195	LH195	LH195
0.402163	-0.198845	PHN11_OH43_0075/LH198	LH198	LH198
0.444343	-0.141867	PHN11_OH43_0075/PB80	PB80	PH
-0.165268	-0.0448595	PHN11_OH43_0075/PHB47	PHB47	PHB
-0.0716603	-0.0284143	PHN11_OH43_0088/CG102	CG102	CG
-0.137588	0.0610563	PHN11_OH43_0088/LH185	LH185	LH185
0.280382	-0.233048	PHN11_OH43_0088/LH198	LH198	LH198
-0.287164	-0.0790251	PHN11_OH43_0088/PHB47	PHB47	PHB
-0.0837483	-0.0312193	PHN11_OH43_0142/CG102	CG102	CG
-0.149443	0.0581103	PHN11_OH43_0142/LH185	LH185	LH185
0.288705	-0.386289	PHN11_OH43_0142/LH195	LH195	LH195
0.268069	-0.235648	PHN11_OH43_0142/LH198	LH198	LH198
0.310456	-0.178766	PHN11_OH43_0142/PB80	PB80	PH
-0.298988	-0.0815814	PHN11_OH43_0142/PHB47	PHB47	PHB
-0.0931073	-0.0457796	PHN11_OH43_0184/CG102	CG102	CG
0.258646	-0.250161	PHN11_OH43_0184/LH198	LH198	LH198
-0.308384	-0.0960823	PHN11_OH43_0184/PHB47	PHB47	PHB
0.296582	-0.364493	PHN11_OH43_0190/LH195	LH195	LH195
0.368335	-0.440889	PHN11_OH43_0215/LH195	LH195	LH195
0.390018	-0.233349	PHN11_OH43_0215/PB80	PB80	PH
-0.219714	-0.135988	PHN11_OH43_0215/PHB47	PHB47	PHB
-0.113624	-0.0342566	PHN11_PHG47_0023/CG102	CG102	CG
0.238486	-0.238339	PHN11_PHG47_0023/LH198	LH198	LH198
-0.329356	-0.084313	PHN11_PHG47_0023/PHB47	PHB47	PHB
0.0551095	-0.0329779	PHN11_PHG47_0048/CG102	CG102	CG
0.427557	-0.38806	PHN11_PHG47_0048/LH195	LH195	LH195
0.40691	-0.237341	PHN11_PHG47_0048/LH198	LH198	LH198
0.449298	-0.180507	PHN11_PHG47_0048/PB80	PB80	PH
-0.160395	-0.0830722	PHN11_PHG47_0048/PHB47	PHB47	PHB
-0.107565	-0.0319124	PHN11_PHG47_0172/CG102	CG102	CG
0.264908	-0.386998	PHN11_PHG47_0172/LH195	LH195	LH195
0.244602	-0.236449	PHN11_PHG47_0172/LH198	LH198	LH198
0.286744	-0.179477	PHN11_PHG47_0172/PB80	PB80	PH
-0.102673	-0.0462211	PHN11_PHG47_0251/CG102	CG102	CG
-0.168531	0.0428197	PHN11_PHG47_0251/LH185	LH185	LH185
0.269621	-0.401118	PHN11_PHG47_0251/LH195	LH195	LH195
0.249012	-0.250104	PHN11_PHG47_0251/LH198	LH198	LH198
-0.318018	-0.0963874	PHN11_PHG47_0251/PHB47	PHB47	PHB
-0.110468	-0.039795	PHN11_PHG47_0287/CG102	CG102	CG
0.261845	-0.394721	PHN11_PHG47_0287/LH195	LH195	LH195
0.241378	-0.243894	PHN11_PHG47_0287/LH198	LH198	LH198
-0.325727	-0.0901465	PHN11_PHG47_0287/PHB47	PHB47	PHB
-0.0899691	-0.0256216	PHN11_PHG47_0385/CG102	CG102	CG
-0.155941	0.0639351	PHN11_PHG47_0385/LH185	LH185	LH185
0.261824	-0.229513	PHN11_PHG47_0385/LH198	LH198	LH198
-0.305609	-0.0755415	PHN11_PHG47_0385/PHB47	PHB47	PHB
0.0563791	-0.0322572	PHN11_PHG47_0388/CG102	CG102	CG
-0.00958605	0.0568096	PHN11_PHG47_0388/LH185	LH185	LH185
0.42894	-0.387465	PHN11_PHG47_0388/LH195	LH195	LH195
0.408401	-0.236607	PHN11_PHG47_0388/LH198	LH198	LH198
-0.159124	-0.0825739	PHN11_PHG47_0388/PHB47	PHB47	PHB
-0.114798	-0.0566391	PHN11_PHG47_0390/CG102	CG102	CG
0.237138	-0.260851	PHN11_PHG47_0390/LH198	LH198	LH198
0.27927	-0.203774	PHN11_PHG47_0390/PB80	PB80	PH
-0.330034	-0.107064	PHN11_PHG47_0390/PHB47	PHB47	PHB
0.197857	-0.491321	PHN11_PHW65_0001/LH195	LH195	LH195
-0.653168	-0.175886	PHN11_PHW65_0001/PHT69	PHT69	PHT
0.206225	-0.479359	PHN11_PHW65_0003/LH195	LH195	LH195
-0.644673	-0.163906	PHN11_PHW65_0003/PHT69	PHT69	PHT
0.199568	-0.476006	PHN11_PHW65_0010/LH195	LH195	LH195
-0.651423	-0.160442	PHN11_PHW65_0010/PHT69	PHT69	PHT
0.183208	-0.497203	PHN11_PHW65_0011/LH195	LH195	LH195
-0.668135	-0.181622	PHN11_PHW65_0011/PHT69	PHT69	PHT
-0.139195	-0.100772	PHN11_PHW65_0015/CG102	CG102	CG
-0.189636	-0.0224335	PHN11_PHW65_0015/LH185	LH185	LH185
0.182545	-0.399261	PHN11_PHW65_0015/LH195	LH195	LH195
0.163739	-0.277309	PHN11_PHW65_0015/LH198	LH198	LH198
-0.320821	-0.141232	PHN11_PHW65_0015/PHB47	PHB47	PHB
-0.548229	-0.135324	PHN11_PHW65_0015/PHT69	PHT69	PHT
0.199322	-0.484661	PHN11_PHW65_0016/LH195	LH195	LH195
-0.651731	-0.16916	PHN11_PHW65_0016/PHT69	PHT69	PHT
0.198735	-0.532084	PHN11_PHW65_0017/LH195	LH195	LH195
-0.652013	-0.216731	PHN11_PHW65_0017/PHT69	PHT69	PHT
0.220508	-0.469751	PHN11_PHW65_0021/LH195	LH195	LH195
-0.630348	-0.154471	PHN11_PHW65_0021/PHT69	PHT69	PHT
0.188766	-0.483348	PHN11_PHW65_0022/LH195	LH195	LH195
-0.66256	-0.167804	PHN11_PHW65_0022/PHT69	PHT69	PHT
0.198526	-0.506461	PHN11_PHW65_0023/LH195	LH195	LH195
-0.652722	-0.190865	PHN11_PHW65_0023/PHT69	PHT69	PHT
0.203967	-0.487316	PHN11_PHW65_0027/LH195	LH195	LH195
-0.64685	-0.171966	PHN11_PHW65_0027/PHT69	PHT69	PHT
0.196596	-0.497716	PHN11_PHW65_0028/LH195	LH195	LH195
-0.654497	-0.182242	PHN11_PHW65_0028/PHT69	PHT69	PHT
0.197571	-0.439171	PHN11_PHW65_0032/LH195	LH195	LH195
0.193467	-0.499067	PHN11_PHW65_0035/LH195	LH195	LH195
-0.657369	-0.183802	PHN11_PHW65_0035/PHT69	PHT69	PHT
0.180051	-0.475762	PHN11_PHW65_0042/LH195	LH195	LH195
-0.671364	-0.160273	PHN11_PHW65_0042/PHT69	PHT69	PHT
0.206036	-0.48837	PHN11_PHW65_0048/LH195	LH195	LH195
-0.644783	-0.173183	PHN11_PHW65_0048/PHT69	PHT69	PHT
0.178702	-0.489855	PHN11_PHW65_0049/LH195	LH195	LH195
-0.672372	-0.174383	PHN11_PHW65_0049/PHT69	PHT69	PHT
0.178728	-0.409779	PHN11_PHW65_0050/LH195	LH195	LH195
-0.560951	-0.139926	PHN11_PHW65_0050/PHT69	PHT69	PHT
0.180326	-0.507734	PHN11_PHW65_0055/LH195	LH195	LH195
-0.670733	-0.192384	PHN11_PHW65_0055/PHT69	PHT69	PHT
0.21046	-0.45457	PHN11_PHW65_0056/LH195	LH195	LH195
-0.640493	-0.139137	PHN11_PHW65_0056/PHT69	PHT69	PHT
0.197271	-0.495084	PHN11_PHW65_0057/LH195	LH195	LH195
-0.653988	-0.179516	PHN11_PHW65_0057/PHT69	PHT69	PHT
0.203253	-0.477024	PHN11_PHW65_0058/LH195	LH195	LH195
-0.647879	-0.162007	PHN11_PHW65_0058/PHT69	PHT69	PHT
0.208026	-0.485836	PHN11_PHW65_0059/LH195	LH195	LH195
-0.642995	-0.170437	PHN11_PHW65_0059/PHT69	PHT69	PHT
0.189519	-0.49651	PHN11_PHW65_0061/LH195	LH195	LH195
-0.661741	-0.181058	PHN11_PHW65_0061/PHT69	PHT69	PHT
0.197503	-0.482201	PHN11_PHW65_0062/LH195	LH195	LH195
-0.653539	-0.166586	PHN11_PHW65_0062/PHT69	PHT69	PHT
0.211292	-0.493036	PHN11_PHW65_0063/LH195	LH195	LH195
-0.639801	-0.177599	PHN11_PHW65_0063/PHT69	PHT69	PHT
0.201322	-0.493578	PHN11_PHW65_0064/LH195	LH195	LH195
-0.649962	-0.178103	PHN11_PHW65_0064/PHT69	PHT69	PHT
0.213565	-0.483941	PHN11_PHW65_0065/LH195	LH195	LH195
0.235347	-0.276431	PHN11_PHW65_0065/PB80	PB80	PH
-0.374394	-0.178619	PHN11_PHW65_0065/PHB47	PHB47	PHB
-0.637535	-0.168753	PHN11_PHW65_0065/PHT69	PHT69	PHT
0.212274	-0.490575	PHN11_PHW65_0066/LH195	LH195	LH195
-0.638749	-0.175193	PHN11_PHW65_0066/PHT69	PHT69	PHT
0.173047	-0.481973	PHN11_PHW65_0069/LH195	LH195	LH195
-0.678251	-0.166522	PHN11_PHW65_0069/PHT69	PHT69	PHT
0.192077	-0.500654	PHN11_PHW65_0070/LH195	LH195	LH195
-0.65884	-0.185062	PHN11_PHW65_0070/PHT69	PHT69	PHT
0.191421	-0.469629	PHN11_PHW65_0071/LH195	LH195	LH195
-0.659868	-0.154231	PHN11_PHW65_0071/PHT69	PHT69	PHT
0.191465	-0.470678	PHN11_PHW65_0072/LH195	LH195	LH195
-0.659867	-0.155289	PHN11_PHW65_0072/PHT69	PHT69	PHT
0.218881	-0.477136	PHN11_PHW65_0073/LH195	LH195	LH195
-0.632231	-0.161744	PHN11_PHW65_0073/PHT69	PHT69	PHT
0.194067	-0.483784	PHN11_PHW65_0074/LH195	LH195	LH195
-0.657213	-0.168275	PHN11_PHW65_0074/PHT69	PHT69	PHT
0.205729	-0.501667	PHN11_PHW65_0075/LH195	LH195	LH195
-0.645765	-0.186127	PHN11_PHW65_0075/PHT69	PHT69	PHT
0.186594	-0.485512	PHN11_PHW65_0076/LH195	LH195	LH195
-0.664514	-0.170104	PHN11_PHW65_0076/PHT69	PHT69	PHT
0.185246	-0.482074	PHN11_PHW65_0077/LH195	LH195	LH195
-0.665959	-0.166647	PHN11_PHW65_0077/PHT69	PHT69	PHT
0.198028	-0.486252	PHN11_PHW65_0079/LH195	LH195	LH195
-0.65326	-0.170832	PHN11_PHW65_0079/PHT69	PHT69	PHT
0.198476	-0.515166	PHN11_PHW65_0080/LH195	LH195	LH195
-0.652525	-0.200003	PHN11_PHW65_0080/PHT69	PHT69	PHT
0.19677	-0.48617	PHN11_PHW65_0081/LH195	LH195	LH195
-0.654277	-0.170661	PHN11_PHW65_0081/PHT69	PHT69	PHT
0.190827	-0.47234	PHN11_PHW65_0084/LH195	LH195	LH195
-0.660209	-0.156867	PHN11_PHW65_0084/PHT69	PHT69	PHT
0.186834	-0.472424	PHN11_PHW65_0086/LH195	LH195	LH195
-0.664024	-0.157096	PHN11_PHW65_0086/PHT69	PHT69	PHT
0.198347	-0.47206	PHN11_PHW65_0087/LH195	LH195	LH195
-0.652924	-0.156748	PHN11_PHW65_0087/PHT69	PHT69	PHT
0.202179	-0.45736	PHN11_PHW65_0088/LH195	LH195	LH195
-0.648789	-0.141772	PHN11_PHW65_0088/PHT69	PHT69	PHT
0.200813	-0.513206	PHN11_PHW65_0089/LH195	LH195	LH195
-0.650223	-0.197892	PHN11_PHW65_0089/PHT69	PHT69	PHT
0.191759	-0.468295	PHN11_PHW65_0092/LH195	LH195	LH195
-0.659415	-0.152726	PHN11_PHW65_0092/PHT69	PHT69	PHT
0.183996	-0.446287	PHN11_PHW65_0094/LH195	LH195	LH195
0.197322	-0.484281	PHN11_PHW65_0096/LH195	LH195	LH195
-0.653879	-0.168929	PHN11_PHW65_0096/PHT69	PHT69	PHT
0.211212	-0.506299	PHN11_PHW65_0100/LH195	LH195	LH195
-0.63962	-0.191142	PHN11_PHW65_0100/PHT69	PHT69	PHT
0.190845	-0.513957	PHN11_PHW65_0101/LH195	LH195	LH195
-0.397207	-0.2084	PHN11_PHW65_0101/PHB47	PHB47	PHB
-0.660104	-0.198564	PHN11_PHW65_0101/PHT69	PHT69	PHT
0.201355	-0.495964	PHN11_PHW65_0103/LH195	LH195	LH195
-0.649948	-0.180542	PHN11_PHW65_0103/PHT69	PHT69	PHT
0.200097	-0.499705	PHN11_PHW65_0105/LH195	LH195	LH195
-0.650906	-0.184157	PHN11_PHW65_0105/PHT69	PHT69	PHT
0.198101	-0.510616	PHN11_PHW65_0106/LH195	LH195	LH195
-0.653	-0.195157	PHN11_PHW65_0106/PHT69	PHT69	PHT
0.19636	-0.498591	PHN11_PHW65_0107/LH195	LH195	LH195
-0.654575	-0.183042	PHN11_PHW65_0107/PHT69	PHT69	PHT
0.196226	-0.487468	PHN11_PHW65_0110/LH195	LH195	LH195
-0.655012	-0.172116	PHN11_PHW65_0110/PHT69	PHT69	PHT
0.204667	-0.482309	PHN11_PHW65_0113/LH195	LH195	LH195
-0.646246	-0.167204	PHN11_PHW65_0113/PHT69	PHT69	PHT
0.204758	-0.476772	PHN11_PHW65_0114/LH195	LH195	LH195
-0.646079	-0.161446	PHN11_PHW65_0114/PHT69	PHT69	PHT
0.184516	-0.48102	PHN11_PHW65_0117/LH195	LH195	LH195
-0.666281	-0.165624	PHN11_PHW65_0117/PHT69	PHT69	PHT
0.194809	-0.475442	PHN11_PHW65_0118/LH195	LH195	LH195
-0.655841	-0.160247	PHN11_PHW65_0118/PHT69	PHT69	PHT
0.207024	-0.515938	PHN11_PHW65_0119/LH195	LH195	LH195
-0.644069	-0.200794	PHN11_PHW65_0119/PHT69	PHT69	PHT
0.207966	-0.494109	PHN11_PHW65_0125/LH195	LH195	LH195
-0.643102	-0.178662	PHN11_PHW65_0125/PHT69	PHT69	PHT
0.178383	-0.324233	PHN11_PHW65_0129/LH195	LH195	LH195
-0.404802	-0.105048	PHN11_PHW65_0129/PHT69	PHT69	PHT
0.200456	-0.463757	PHN11_PHW65_0132/LH195	LH195	LH195
-0.650581	-0.14842	PHN11_PHW65_0132/PHT69	PHT69	PHT
0.204638	-0.477331	PHN11_PHW65_0133/LH195	LH195	LH195
-0.64644	-0.1621	PHN11_PHW65_0133/PHT69	PHT69	PHT
0.197999	-0.487109	PHN11_PHW65_0136/LH195	LH195	LH195
-0.652941	-0.171731	PHN11_PHW65_0136/PHT69	PHT69	PHT
0.194412	-0.504426	PHN11_PHW65_0137/LH195	LH195	LH195
-0.656323	-0.189384	PHN11_PHW65_0137/PHT69	PHT69	PHT
0.198954	-0.482495	PHN11_PHW65_0138/LH195	LH195	LH195
-0.652015	-0.167344	PHN11_PHW65_0138/PHT69	PHT69	PHT
0.177007	-0.380005	PHN11_PHW65_0139/LH195	LH195	LH195
-0.496709	-0.134732	PHN11_PHW65_0139/PHT69	PHT69	PHT
0.195912	-0.454514	PHN11_PHW65_0140/LH195	LH195	LH195
-0.655132	-0.139148	PHN11_PHW65_0140/PHT69	PHT69	PHT
0.146311	-0.330132	PHN11_PHW65_0141/LH195	LH195	LH195
-0.443744	-0.115675	PHN11_PHW65_0141/PHT69	PHT69	PHT
0.201568	-0.487699	PHN11_PHW65_0143/LH195	LH195	LH195
-0.64951	-0.172266	PHN11_PHW65_0143/PHT69	PHT69	PHT
0.203683	-0.486602	PHN11_PHW65_0144/LH195	LH195	LH195
-0.647668	-0.171057	PHN11_PHW65_0144/PHT69	PHT69	PHT
0.170644	-0.385522	PHN11_PHW65_0146/LH195	LH195	LH195
-0.555616	-0.118109	PHN11_PHW65_0146/PHT69	PHT69	PHT
0.208211	-0.478002	PHN11_PHW65_0147/LH195	LH195	LH195
-0.642783	-0.162547	PHN11_PHW65_0147/PHT69	PHT69	PHT
0.203739	-0.511139	PHN11_PHW65_0149/LH195	LH195	LH195
-0.647481	-0.195688	PHN11_PHW65_0149/PHT69	PHT69	PHT
0.180048	-0.393301	PHN11_PHW65_0154/LH195	LH195	LH195
-0.520898	-0.138066	PHN11_PHW65_0154/PHT69	PHT69	PHT
0.205112	-0.494466	PHN11_PHW65_0155/LH195	LH195	LH195
-0.645562	-0.179237	PHN11_PHW65_0155/PHT69	PHT69	PHT
0.209106	-0.487431	PHN11_PHW65_0158/LH195	LH195	LH195
-0.642001	-0.172055	PHN11_PHW65_0158/PHT69	PHT69	PHT
0.206637	-0.512742	PHN11_PHW65_0167/LH195	LH195	LH195
-0.644072	-0.197416	PHN11_PHW65_0167/PHT69	PHT69	PHT
0.186772	-0.483242	PHN11_PHW65_0168/LH195	LH195	LH195
-0.664475	-0.167792	PHN11_PHW65_0168/PHT69	PHT69	PHT
0.203737	-0.4964	PHN11_PHW65_0172/LH195	LH195	LH195
-0.647569	-0.180966	PHN11_PHW65_0172/PHT69	PHT69	PHT
0.208827	-0.500566	PHN11_PHW65_0176/LH195	LH195	LH195
-0.642062	-0.185156	PHN11_PHW65_0176/PHT69	PHT69	PHT
0.188288	-0.510921	PHN11_PHW65_0178/LH195	LH195	LH195
-0.662529	-0.195516	PHN11_PHW65_0178/PHT69	PHT69	PHT
0.237433	-0.332238	PHN11_PHW65_0179/LH195	LH195	LH195
-0.338609	-0.109128	PHN11_PHW65_0179/PHT69	PHT69	PHT
0.189039	-0.467648	PHN11_PHW65_0180/LH195	LH195	LH195
-0.662088	-0.152312	PHN11_PHW65_0180/PHT69	PHT69	PHT
0.202849	-0.468381	PHN11_PHW65_0184/LH195	LH195	LH195
-0.648376	-0.15304	PHN11_PHW65_0184/PHT69	PHT69	PHT
0.188675	-0.50304	PHN11_PHW65_0189/LH195	LH195	LH195
-0.662203	-0.187732	PHN11_PHW65_0189/PHT69	PHT69	PHT
0.201188	-0.499932	PHN11_PHW65_0190/LH195	LH195	LH195
-0.649589	-0.184634	PHN11_PHW65_0190/PHT69	PHT69	PHT
0.199911	-0.484248	PHN11_PHW65_0194/LH195	LH195	LH195
-0.650951	-0.168866	PHN11_PHW65_0194/PHT69	PHT69	PHT
0.207737	-0.477745	PHN11_PHW65_0205/LH195	LH195	LH195
-0.643335	-0.16233	PHN11_PHW65_0205/PHT69	PHT69	PHT
0.19776	-0.47518	PHN11_PHW65_0206/LH195	LH195	LH195
-0.653065	-0.160024	PHN11_PHW65_0206/PHT69	PHT69	PHT
0.208807	-0.478378	PHN11_PHW65_0209/LH195	LH195	LH195
-0.642162	-0.162991	PHN11_PHW65_0209/PHT69	PHT69	PHT
0.191057	-0.478552	PHN11_PHW65_0211/LH195	LH195	LH195
-0.660072	-0.162992	PHN11_PHW65_0211/PHT69	PHT69	PHT
0.193103	-0.478834	PHN11_PHW65_0212/LH195	LH195	LH195
-0.658027	-0.163406	PHN11_PHW65_0212/PHT69	PHT69	PHT
0.203248	-0.466514	PHN11_PHW65_0216/LH195	LH195	LH195
-0.648044	-0.151187	PHN11_PHW65_0216/PHT69	PHT69	PHT
0.20416	-0.472455	PHN11_PHW65_0217/LH195	LH195	LH195
-0.64674	-0.157113	PHN11_PHW65_0217/PHT69	PHT69	PHT
0.195646	-0.469315	PHN11_PHW65_0221/LH195	LH195	LH195
-0.655291	-0.15382	PHN11_PHW65_0221/PHT69	PHT69	PHT
0.192894	-0.450059	PHN11_PHW65_0223/LH195	LH195	LH195
-0.658104	-0.134757	PHN11_PHW65_0223/PHT69	PHT69	PHT
0.204187	-0.476851	PHN11_PHW65_0224/LH195	LH195	LH195
-0.647252	-0.161532	PHN11_PHW65_0224/PHT69	PHT69	PHT
0.186178	-0.493231	PHN11_PHW65_0225/LH195	LH195	LH195
-0.664779	-0.177942	PHN11_PHW65_0225/PHT69	PHT69	PHT
0.161227	-0.361256	PHN11_PHW65_0227/LH195	LH195	LH195
-0.489011	-0.123318	PHN11_PHW65_0227/PHT69	PHT69	PHT
0.16888	-0.472389	PHN11_PHW65_0237/LH195	LH195	LH195
0.19067	-0.264478	PHN11_PHW65_0237/PB80	PB80	PH
-0.419298	-0.166949	PHN11_PHW65_0237/PHB47	PHB47	PHB
-0.682188	-0.157026	PHN11_PHW65_0237/PHT69	PHT69	PHT
0.203825	-0.501245	PHN11_PHW65_0241/LH195	LH195	LH195
-0.647439	-0.185708	PHN11_PHW65_0241/PHT69	PHT69	PHT
0.188621	-0.49834	PHN11_PHW65_0242/LH195	LH195	LH195
-0.662583	-0.182966	PHN11_PHW65_0242/PHT69	PHT69	PHT
0.199776	-0.461767	PHN11_PHW65_0245/LH195	LH195	LH195
-0.651541	-0.14614	PHN11_PHW65_0245/PHT69	PHT69	PHT
0.192515	-0.472639	PHN11_PHW65_0248/LH195	LH195	LH195
-0.65875	-0.157165	PHN11_PHW65_0248/PHT69	PHT69	PHT
0.206486	-0.505539	PHN11_PHW65_0250/LH195	LH195	LH195
-0.644583	-0.190093	PHN11_PHW65_0250/PHT69	PHT69	PHT
0.215511	-0.471179	PHN11_PHW65_0251/LH195	LH195	LH195
-0.635723	-0.155604	PHN11_PHW65_0251/PHT69	PHT69	PHT
0.208108	-0.500616	PHN11_PHW65_0256/LH195	LH195	LH195
-0.642826	-0.185246	PHN11_PHW65_0256/PHT69	PHT69	PHT
0.198914	-0.4846	PHN11_PHW65_0257/LH195	LH195	LH195
-0.652467	-0.169091	PHN11_PHW65_0257/PHT69	PHT69	PHT
0.201293	-0.494834	PHN11_PHW65_0258/LH195	LH195	LH195
-0.649902	-0.179439	PHN11_PHW65_0258/PHT69	PHT69	PHT
0.184065	-0.507158	PHN11_PHW65_0260/LH195	LH195	LH195
-0.666914	-0.19198	PHN11_PHW65_0260/PHT69	PHT69	PHT
0.204594	-0.482672	PHN11_PHW65_0261/LH195	LH195	LH195
-0.646701	-0.167179	PHN11_PHW65_0261/PHT69	PHT69	PHT
0.195866	-0.498521	PHN11_PHW65_0266/LH195	LH195	LH195
-0.655206	-0.183153	PHN11_PHW65_0266/PHT69	PHT69	PHT
0.185945	-0.501334	PHN11_PHW65_0267/LH195	LH195	LH195
-0.665181	-0.18595	PHN11_PHW65_0267/PHT69	PHT69	PHT
0.190763	-0.490175	PHN11_PHW65_0274/LH195	LH195	LH195
-0.660419	-0.174641	PHN11_PHW65_0274/PHT69	PHT69	PHT
-0.131702	-0.102267	PHN11_PHW65_0275/CG102	CG102	CG
-0.185546	-0.0275545	PHN11_PHW65_0275/LH185	LH185	LH185
0.178242	-0.393285	PHN11_PHW65_0275/LH195	LH195	LH195
0.160316	-0.271409	PHN11_PHW65_0275/LH198	LH198	LH198
0.198022	-0.228144	PHN11_PHW65_0275/PB80	PB80	PH
-0.308219	-0.141897	PHN11_PHW65_0275/PHB47	PHB47	PHB
-0.528916	-0.136142	PHN11_PHW65_0275/PHT69	PHT69	PHT
0.195613	-0.468183	PHN11_PHW65_0276/LH195	LH195	LH195
-0.655565	-0.152748	PHN11_PHW65_0276/PHT69	PHT69	PHT
0.193856	-0.479565	PHN11_PHW65_0277/LH195	LH195	LH195
-0.657462	-0.163996	PHN11_PHW65_0277/PHT69	PHT69	PHT
0.181177	-0.520996	PHN11_PHW65_0278/LH195	LH195	LH195
-0.669811	-0.205575	PHN11_PHW65_0278/PHT69	PHT69	PHT
0.194167	-0.467841	PHN11_PHW65_0279/LH195	LH195	LH195
-0.65681	-0.152598	PHN11_PHW65_0279/PHT69	PHT69	PHT
0.188557	-0.500196	PHN11_PHW65_0282/LH195	LH195	LH195
-0.662664	-0.184803	PHN11_PHW65_0282/PHT69	PHT69	PHT
0.196577	-0.477587	PHN11_PHW65_0284/LH195	LH195	LH195
-0.65456	-0.162073	PHN11_PHW65_0284/PHT69	PHT69	PHT
0.197338	-0.511804	PHN11_PHW65_0285/LH195	LH195	LH195
-0.653252	-0.19654	PHN11_PHW65_0285/PHT69	PHT69	PHT
0.197148	-0.511601	PHN11_PHW65_0286/LH195	LH195	LH195
-0.653839	-0.19624	PHN11_PHW65_0286/PHT69	PHT69	PHT
0.194023	-0.489725	PHN11_PHW65_0288/LH195	LH195	LH195
-0.656973	-0.174286	PHN11_PHW65_0288/PHT69	PHT69	PHT
0.20925	-0.497628	PHN11_PHW65_0291/LH195	LH195	LH195
-0.641872	-0.182126	PHN11_PHW65_0291/PHT69	PHT69	PHT
-0.182762	-0.13233	PHN11_PHW65_0294/CG102	CG102	CG
0.189885	-0.488052	PHN11_PHW65_0294/LH195	LH195	LH195
0.169359	-0.336984	PHN11_PHW65_0294/LH198	LH198	LH198
-0.398252	-0.182574	PHN11_PHW65_0294/PHB47	PHB47	PHB
-0.661272	-0.172485	PHN11_PHW65_0294/PHT69	PHT69	PHT
0.185094	-0.509442	PHN11_PHW65_0300/LH195	LH195	LH195
-0.665662	-0.194295	PHN11_PHW65_0300/PHT69	PHT69	PHT
0.207768	-0.473671	PHN11_PHW65_0301/LH195	LH195	LH195
-0.643064	-0.158204	PHN11_PHW65_0301/PHT69	PHT69	PHT
0.189337	-0.486266	PHN11_PHW65_0302/LH195	LH195	LH195
-0.662049	-0.170746	PHN11_PHW65_0302/PHT69	PHT69	PHT
0.199853	-0.475955	PHN11_PHW65_0303/LH195	LH195	LH195
-0.651137	-0.160573	PHN11_PHW65_0303/PHT69	PHT69	PHT
0.203444	-0.497851	PHN11_PHW65_0305/LH195	LH195	LH195
-0.647473	-0.182629	PHN11_PHW65_0305/PHT69	PHT69	PHT
0.191556	-0.480062	PHN11_PHW65_0307/LH195	LH195	LH195
-0.659712	-0.164588	PHN11_PHW65_0307/PHT69	PHT69	PHT
0.206046	-0.485625	PHN11_PHW65_0310/LH195	LH195	LH195
-0.644998	-0.170205	PHN11_PHW65_0310/PHT69	PHT69	PHT
-0.123767	-0.0887509	PHN11_PHW65_0312/CG102	CG102	CG
0.177594	-0.37421	PHN11_PHW65_0312/LH195	LH195	LH195
0.15923	-0.256024	PHN11_PHW65_0312/LH198	LH198	LH198
0.19436	-0.209533	PHN11_PHW65_0312/PB80	PB80	PH
-0.303815	-0.129326	PHN11_PHW65_0312/PHB47	PHB47	PHB
-0.516917	-0.119829	PHN11_PHW65_0312/PHT69	PHT69	PHT
0.211856	-0.482811	PHN11_PHW65_0315/LH195	LH195	LH195
-0.639325	-0.167402	PHN11_PHW65_0315/PHT69	PHT69	PHT
0.203153	-0.493019	PHN11_PHW65_0316/LH195	LH195	LH195
-0.647934	-0.17752	PHN11_PHW65_0316/PHT69	PHT69	PHT
0.206392	-0.458923	PHN11_PHW65_0319/LH195	LH195	LH195
-0.644864	-0.14347	PHN11_PHW65_0319/PHT69	PHT69	PHT
0.200707	-0.465543	PHN11_PHW65_0320/LH195	LH195	LH195
-0.650606	-0.150031	PHN11_PHW65_0320/PHT69	PHT69	PHT
0.196063	-0.472538	PHN11_PHW65_0322/LH195	LH195	LH195
-0.655025	-0.157125	PHN11_PHW65_0322/PHT69	PHT69	PHT
0.18044	-0.49497	PHN11_PHW65_0323/LH195	LH195	LH195
-0.407902	-0.18962	PHN11_PHW65_0323/PHB47	PHB47	PHB
-0.670974	-0.179572	PHN11_PHW65_0323/PHT69	PHT69	PHT
-0.013773	-0.0607234	PHN11_PHW65_0328/CG102	CG102	CG
-0.0585724	0.0104978	PHN11_PHW65_0328/LH185	LH185	LH185
0.269497	-0.337068	PHN11_PHW65_0328/LH195	LH195	LH195
0.249308	-0.2362	PHN11_PHW65_0328/LH198	LH198	LH198
-0.183487	-0.101732	PHN11_PHW65_0328/PHB47	PHB47	PHB
-0.397844	-0.0934856	PHN11_PHW65_0328/PHT69	PHT69	PHT
0.197152	-0.495992	PHN11_PHW65_0329/LH195	LH195	LH195
-0.654098	-0.180623	PHN11_PHW65_0329/PHT69	PHT69	PHT
0.182151	-0.488855	PHN11_PHW65_0333/LH195	LH195	LH195
-0.668831	-0.173539	PHN11_PHW65_0333/PHT69	PHT69	PHT
0.198044	-0.473812	PHN11_PHW65_0336/LH195	LH195	LH195
-0.653084	-0.158291	PHN11_PHW65_0336/PHT69	PHT69	PHT
0.197394	-0.515126	PHN11_PHW65_0341/LH195	LH195	LH195
-0.653419	-0.199924	PHN11_PHW65_0341/PHT69	PHT69	PHT
0.201639	-0.496681	PHN11_PHW65_0343/LH195	LH195	LH195
-0.649342	-0.181149	PHN11_PHW65_0343/PHT69	PHT69	PHT
0.184404	-0.474327	PHN11_PHW65_0344/LH195	LH195	LH195
-0.666528	-0.159149	PHN11_PHW65_0344/PHT69	PHT69	PHT
0.191386	-0.498115	PHN11_PHW65_0345/LH195	LH195	LH195
-0.6599	-0.182691	PHN11_PHW65_0345/PHT69	PHT69	PHT
0.189397	-0.45788	PHN11_PHW65_0346/LH195	LH195	LH195
-0.661953	-0.142405	PHN11_PHW65_0346/PHT69	PHT69	PHT
[truncated: 2,375 more rows]

## Sheet: Fig1b
x-axis		y-axis
(numeric)		(numeric)
nPC	variance	cumulated variance
0	0	0
1	0.108888	0.108888
2	0.100323	0.209212
3	0.0720745	0.281286
4	0.0662514	0.347538
5	0.0431858	0.390723
6	0.0357046	0.426428
7	0.031525	0.457953
8	0.0288195	0.486772
9	0.0234132	0.510186
10	0.0166697	0.526855
11	0.0143735	0.541229
12	0.0115755	0.552804
13	0.0102874	0.563092
14	0.00965064	0.572742
15	0.00787861	0.580621
16	0.00745537	0.588076
17	0.00698516	0.595062
18	0.00599896	0.601061
19	0.00515546	0.606216
20	0.00460342	0.610819
21	0.00392714	0.614747
22	0.0037641	0.618511
23	0.00362796	0.622139
24	0.00336728	0.625506
25	0.00328711	0.628793
26	0.00292966	0.631723
27	0.00280668	0.634529
28	0.00270618	0.637236
29	0.00266847	0.639904
30	0.00257759	0.642482
31	0.00256084	0.645042
32	0.00247486	0.647517
33	0.00244479	0.649962
34	0.00234822	0.65231
35	0.00227541	0.654586
36	0.00219573	0.656781
37	0.00214754	0.658929
38	0.00211373	0.661043
39	0.0020569	0.6631
40	0.00203584	0.665135
41	0.00201453	0.66715
42	0.00198547	0.669135
43	0.00195694	0.671092
44	0.00187552	0.672968
45	0.00186315	0.674831
46	0.00183091	0.676662
47	0.00182125	0.678483
48	0.00179636	0.68028
49	0.00176867	0.682048
50	0.00176664	0.683815
51	0.00168982	0.685505
52	0.00168186	0.687187
53	0.00167556	0.688862
54	0.00164514	0.690507
55	0.00161509	0.692122
56	0.00160546	0.693728
57	0.00158436	0.695312
58	0.0015715	0.696884
59	0.00154837	0.698432
60	0.00152972	0.699962
61	0.0015102	0.701472
62	0.00150457	0.702977
63	0.00146895	0.704445
64	0.00144147	0.705887
65	0.00143055	0.707318
66	0.00141959	0.708737
67	0.00137789	0.710115
68	0.00137292	0.711488
69	0.0013685	0.712856
70	0.00134478	0.714201
71	0.00133667	0.715538
72	0.00130888	0.716847
73	0.0012938	0.718141
74	0.00128522	0.719426
75	0.0012777	0.720703
76	0.00126578	0.721969
77	0.00123143	0.723201
78	0.00121532	0.724416
79	0.00119775	0.725614
80	0.00119653	0.72681
81	0.00117757	0.727988
82	0.00117115	0.729159
83	0.00114697	0.730306
84	0.00112801	0.731434
85	0.00112258	0.732557
86	0.00110938	0.733666
87	0.00110382	0.73477
88	0.00109278	0.735863
89	0.00108366	0.736946
90	0.00107821	0.738024
91	0.00107176	0.739096
92	0.00106184	0.740158
93	0.0010517	0.74121
94	0.00104544	0.742255
95	0.001023	0.743278
96	0.00101877	0.744297
97	0.00101199	0.745309
98	0.00100218	0.746311
99	0.000993725	0.747305
100	0.000987862	0.748293
101	0.000982053	0.749275
102	0.000968304	0.750243
103	0.000965111	0.751208
104	0.000963427	0.752172
105	0.000954863	0.753126
106	0.00095369	0.75408
107	0.000946346	0.755026
108	0.000939991	0.755966
109	0.000930056	0.756897
110	0.00092311	0.75782
111	0.00091654	0.758736
112	0.000907107	0.759643
113	0.000901877	0.760545
114	0.000898657	0.761444
115	0.000889375	0.762333
116	0.000881195	0.763214
117	0.000871082	0.764085
118	0.000866716	0.764952
119	0.000857976	0.76581
120	0.000849383	0.76666
121	0.000837772	0.767497
122	0.000831015	0.768328
123	0.000822296	0.769151
124	0.00081924	0.76997
125	0.000813769	0.770784
126	0.000809771	0.771593
127	0.000804028	0.772397
128	0.000799979	0.773197
129	0.000795126	0.773993
130	0.000787723	0.77478
131	0.000782359	0.775563
132	0.00077936	0.776342
133	0.000775672	0.777118
134	0.000774499	0.777892
135	0.000767943	0.77866
136	0.000762867	0.779423
137	0.000760768	0.780184
138	0.000756731	0.78094
139	0.000750557	0.781691
140	0.000747502	0.782439
141	0.000738835	0.783177
142	0.000734473	0.783912
143	0.000725557	0.784637
144	0.00072082	0.785358
145	0.00071701	0.786075
146	0.000711617	0.786787
147	0.000707909	0.787495
148	0.000705981	0.788201
149	0.000703297	0.788904
150	0.000698308	0.789602
151	0.000693016	0.790295
152	0.000688196	0.790984
153	0.000683862	0.791667
154	0.000680664	0.792348
155	0.000678382	0.793026
156	0.000674695	0.793701
157	0.000672134	0.794373
158	0.000664847	0.795038
159	0.000663781	0.795702
160	0.000662244	0.796364
161	0.000656103	0.79702
162	0.000653273	0.797674
163	0.000652127	0.798326
164	0.000649713	0.798975
165	0.00064557	0.799621
166	0.000640859	0.800262
167	0.000633177	0.800895
168	0.000628267	0.801523
169	0.000625351	0.802149
170	0.000622538	0.802771
171	0.000617724	0.803389
172	0.00061453	0.804003
173	0.000613748	0.804617
174	0.000608406	0.805226
175	0.000606085	0.805832
176	0.000602151	0.806434
177	0.000597823	0.807032
178	0.000597321	0.807629
179	0.000592389	0.808221
180	0.000589419	0.808811
181	0.000588317	0.809399
182	0.00058539	0.809984
183	0.0005833	0.810568
184	0.000578464	0.811146
185	0.000575612	0.811722
186	0.000573965	0.812296
187	0.000571065	0.812867
188	0.000569683	0.813437
189	0.000565968	0.814002
190	0.00056048	0.814563
191	0.000559555	0.815123
192	0.000558729	0.815681
193	0.000556708	0.816238
194	0.000554295	0.816792
195	0.000549107	0.817341
196	0.000546086	0.817887
197	0.000544338	0.818432
198	0.000541916	0.818974
199	0.000536948	0.819511
200	0.00053641	0.820047
201	0.000532666	0.82058
202	0.000530172	0.82111
203	0.0005261	0.821636
204	0.000525619	0.822162
205	0.000522444	0.822684
206	0.000519184	0.823203
207	0.000517417	0.823721
208	0.000512951	0.824234
209	0.00050968	0.824743
210	0.000508652	0.825252
211	0.000505039	0.825757
212	0.000503855	0.826261
213	0.000500955	0.826762
214	0.000499725	0.827262
215	0.000497442	0.827759
216	0.000495435	0.828254
217	0.000490761	0.828745
218	0.000487779	0.829233
219	0.000486167	0.829719
220	0.000485225	0.830204
221	0.000483454	0.830688
222	0.000482246	0.83117
223	0.000480288	0.83165
224	0.00047716	0.832127
225	0.000475247	0.832603
226	0.000471797	0.833075
227	0.00047029	0.833545
228	0.000468818	0.834014
229	0.000465449	0.834479
230	0.000463049	0.834942
231	0.00046154	0.835404
232	0.000460613	0.835864
233	0.000457856	0.836322
234	0.000457229	0.836779
235	0.000455392	0.837235
236	0.000452927	0.837688
237	0.000450366	0.838138
238	0.000449583	0.838588
239	0.000447722	0.839035
240	0.000446634	0.839482
241	0.000444542	0.839927
242	0.000443221	0.84037
243	0.00044191	0.840812
244	0.000437257	0.841249
245	0.000435965	0.841685
246	0.000433564	0.842118
247	0.000432398	0.842551
248	0.000431071	0.842982
249	0.000429056	0.843411
250	0.000427076	0.843838
251	0.000424671	0.844263
252	0.000422966	0.844686
253	0.000421677	0.845107
254	0.000419632	0.845527
255	0.000417494	0.845944
256	0.000416784	0.846361
257	0.000413941	0.846775
258	0.000412243	0.847187
259	0.000410531	0.847598
260	0.000408221	0.848006
261	0.000407203	0.848413
262	0.000405397	0.848819
263	0.000402067	0.849221
264	0.000401213	0.849622
265	0.000399482	0.850022
266	0.000398039	0.85042
267	0.000395443	0.850815
268	0.000394796	0.85121
269	0.000394231	0.851604
270	0.000391973	0.851996
271	0.000390758	0.852387
272	0.000387702	0.852775
273	0.000387472	0.853162
274	0.000386308	0.853548
275	0.000383771	0.853932
276	0.000382372	0.854314
277	0.000381536	0.854696
278	0.0003793	0.855075
279	0.00037839	0.855454
280	0.000376169	0.85583
281	0.000374781	0.856205
282	0.000374734	0.856579
283	0.000371428	0.856951
284	0.000370399	0.857321
285	0.000369062	0.85769
286	0.000367785	0.858058
287	0.000366196	0.858424
288	0.000365697	0.85879
289	0.000364214	0.859154
290	0.000363656	0.859518
291	0.000361523	0.859879
292	0.000359722	0.860239
293	0.000359218	0.860598
294	0.000358423	0.860957
295	0.000357576	0.861314
296	0.000355998	0.86167
297	0.000355037	0.862025
298	0.000353193	0.862378
299	0.000351846	0.86273
300	0.000350229	0.863081
301	0.000349623	0.86343
302	0.000348313	0.863778
303	0.000347211	0.864126
304	0.000344981	0.864471
305	0.000344322	0.864815
306	0.000341904	0.865157
307	0.000340078	0.865497
308	0.00033892	0.865836
309	0.000337973	0.866174
310	0.000336762	0.866511
311	0.000335723	0.866846
312	0.000335044	0.867181
313	0.000333859	0.867515
314	0.000332979	0.867848
315	0.000332359	0.868181
316	0.000331733	0.868512
317	0.00033038	0.868843
318	0.000329585	0.869172
319	0.00032802	0.8695
320	0.00032739	0.869828
321	0.000325768	0.870153
322	0.000323935	0.870477
323	0.000323322	0.870801
324	0.000320916	0.871122
325	0.000320072	0.871442
326	0.000318524	0.87176
327	0.000317925	0.872078
328	0.000316946	0.872395
329	0.000315536	0.872711
330	0.000314152	0.873025
331	0.000312584	0.873337
332	0.000311782	0.873649
333	0.000310851	0.87396
334	0.000310066	0.87427
335	0.000309287	0.874579
336	0.000307422	0.874887
337	0.000306738	0.875194
338	0.000306012	0.8755
339	0.000305094	0.875805
340	0.00030294	0.876108
341	0.000302091	0.87641
342	0.000301704	0.876711
343	0.000300268	0.877012
344	0.00030008	0.877312
345	0.000298829	0.877611
346	0.00029827	0.877909
347	0.000295636	0.878204
348	0.00029424	0.878499
349	0.00029374	0.878792
350	0.000292785	0.879085
351	0.000292206	0.879377
352	0.00029072	0.879668
353	0.000289733	0.879958
354	0.000288411	0.880246
355	0.000287893	0.880534
356	0.000287385	0.880822
357	0.000286128	0.881108
358	0.000284665	0.881392
359	0.000283571	0.881676
360	0.000283354	0.881959
361	0.000282548	0.882242
362	0.000280884	0.882523
363	0.000279305	0.882802
364	0.000278559	0.883081
365	0.000277577	0.883358
366	0.000277042	0.883635
367	0.000275873	0.883911
368	0.000274804	0.884186
369	0.000273515	0.884459
370	0.000273032	0.884732
371	0.000272023	0.885004
372	0.000271532	0.885276
373	0.000271308	0.885547
374	0.000270674	0.885818
375	0.000269567	0.886088
376	0.000268849	0.886356
377	0.000266992	0.886623
378	0.000266279	0.88689
379	0.0002659	0.887156
380	0.000264058	0.88742
381	0.000263091	0.887683
382	0.000262566	0.887945
383	0.000261667	0.888207
384	0.000261524	0.888468
385	0.00026119	0.88873
386	0.000260191	0.88899
387	0.00025931	0.889249
388	0.000258235	0.889507
389	0.000257603	0.889765
390	0.000256791	0.890022
391	0.000256311	0.890278
392	0.000255047	0.890533
393	0.000254104	0.890787
394	0.000253359	0.891041
395	0.000252728	0.891293
396	0.00025258	0.891546
397	0.000252004	0.891798
398	0.000251174	0.892049
399	0.000250296	0.892299
400	0.000249307	0.892549
401	0.000248234	0.892797
402	0.000247619	0.893045
403	0.000246955	0.893291
404	0.000246426	0.893538
405	0.000245867	0.893784
406	0.000245732	0.89403
407	0.000245216	0.894275
408	0.000244788	0.89452
409	0.000243396	0.894763
410	0.000242338	0.895005
411	0.000241967	0.895247
412	0.000241412	0.895489
413	0.000240626	0.895729
414	0.000239745	0.895969
415	0.000239362	0.896208
416	0.000238057	0.896446
417	0.000237333	0.896684
418	0.000236413	0.89692
419	0.000235998	0.897156
420	0.000235775	0.897392
421	0.000235103	0.897627
422	0.000234506	0.897862
423	0.000233867	0.898095
424	0.000233333	0.898329
425	0.000232209	0.898561
426	0.000231001	0.898792
427	0.000230748	0.899023
428	0.000229676	0.899252
429	0.000228704	0.899481
430	0.000227922	0.899709
431	0.000227784	0.899937
432	0.000227237	0.900164
433	0.000227012	0.900391
434	0.000226765	0.900618
435	0.000226312	0.900844
436	0.000225791	0.90107
437	0.000224473	0.901294
438	0.000223732	0.901518
439	0.000223511	0.901742
440	0.000222229	0.901964
441	0.000221894	0.902186
442	0.00022154	0.902407
443	0.000220836	0.902628
444	0.000219922	0.902848
445	0.000219235	0.903067
446	0.000218778	0.903286
447	0.000218129	0.903504
448	0.000217467	0.903722
449	0.000216188	0.903938
450	0.000215922	0.904154
451	0.000215289	0.904369
452	0.000214719	0.904584
453	0.000214301	0.904798
454	0.000213956	0.905012
455	0.000213115	0.905225
456	0.000212522	0.905438
457	0.000212442	0.90565
458	0.000211677	0.905862
459	0.000210967	0.906073
460	0.000210667	0.906283
461	0.000209972	0.906493
462	0.000208848	0.906702
463	0.000208362	0.906911
464	0.000208121	0.907119
465	0.000207519	0.907326
466	0.000207127	0.907533
467	0.000206023	0.907739
468	0.000205868	0.907945
469	0.000205214	0.90815
470	0.00020445	0.908355
471	0.000203665	0.908559
472	0.000203145	0.908762
473	0.00020253	0.908964
474	0.000201669	0.909166
475	0.000200937	0.909367
476	0.000200566	0.909567
477	0.000199585	0.909767
478	0.000199515	0.909967
479	0.00019875	0.910165
480	0.000198217	0.910364
481	0.000197628	0.910561
482	0.000197415	0.910759
483	0.000196796	0.910955
484	0.000195813	0.911151
485	0.000195237	0.911346
486	0.000194933	0.911541
487	0.000194631	0.911736
488	0.000194297	0.91193
489	0.000193566	0.912124
490	0.000193238	0.912317
491	0.000192629	0.91251
492	0.000192092	0.912702
493	0.000191559	0.912893
494	0.000191232	0.913085
495	0.000190784	0.913275
496	0.000190365	0.913466
497	0.000189827	0.913656
498	0.000189217	0.913845
499	0.000188883	0.914034
500	0.000187857	0.914222
501	0.000187371	0.914409
502	0.000187037	0.914596
503	0.000186341	0.914782
504	0.000185765	0.914968
505	0.000185143	0.915153
506	0.000184935	0.915338
507	0.000184442	0.915523
508	0.000184272	0.915707
509	0.000183603	0.91589
510	0.000183309	0.916074
511	0.0001827	0.916256
512	0.000182244	0.916439
513	0.000181713	0.91662
514	0.000181322	0.916802
515	0.000180964	0.916983
516	0.000180888	0.917164
517	0.000180571	0.917344
518	0.000179551	0.917524
519	0.000179062	0.917703
520	0.00017866	0.917881
521	0.000177629	0.918059
522	0.000177525	0.918237
523	0.000177142	0.918414
524	0.000176552	0.91859
525	0.000176184	0.918766
526	0.00017582	0.918942
527	0.000175521	0.919118
528	0.000175077	0.919293
529	0.000174508	0.919467
530	0.000174134	0.919641
531	0.000173678	0.919815
532	0.000173362	0.919989
533	0.000172702	0.920161
534	0.000172397	0.920334
535	0.000171439	0.920505
536	0.000171021	0.920676
537	0.000171016	0.920847
538	0.000170126	0.921017
539	0.000170066	0.921187
540	0.000169524	0.921357
541	0.000169113	0.921526
542	0.000168179	0.921694
543	0.000167765	0.921862
544	0.000167576	0.922029
545	0.000167222	0.922197
546	0.000166531	0.922363
547	0.000166371	0.92253
548	0.000165987	0.922696
549	0.000165194	0.922861
550	0.000164981	0.923026
551	0.000164579	0.92319
552	0.000164109	0.923354
553	0.000163994	0.923518
554	0.000163244	0.923682
555	0.000162657	0.923844
556	0.000162457	0.924007
557	0.00016202	0.924169
558	0.000161781	0.924331
559	0.000161582	0.924492
560	0.000161019	0.924653
561	0.000160309	0.924813
562	0.000159821	0.924973
563	0.000159465	0.925133
564	0.000159044	0.925292
565	0.000158644	0.92545
566	0.000158475	0.925609
567	0.000157903	0.925767
568	0.000157584	0.925924
569	0.000156827	0.926081
570	0.000156671	0.926238
571	0.000156485	0.926394
572	0.000156157	0.926551
573	0.000155641	0.926706
574	0.000155467	0.926862
575	0.00015511	0.927017
576	0.000154626	0.927171
577	0.000154414	0.927326
578	0.000153855	0.92748
579	0.000153328	0.927633
580	0.000153069	0.927786
581	0.000152769	0.927939
582	0.00015244	0.928091
583	0.000152046	0.928243
584	0.000151506	0.928395
585	0.000151256	0.928546
586	0.000150726	0.928697
587	0.000150683	0.928848
588	0.000150144	0.928998
589	0.000149894	0.929148
590	0.000149196	0.929297
591	0.000149087	0.929446
592	0.000148885	0.929595
593	0.000148329	0.929743
594	0.000148146	0.929891
595	0.000147946	0.930039
596	0.000147786	0.930187
597	0.000147609	0.930335
598	0.000146924	0.930481
599	0.000146495	0.930628
600	0.000145955	0.930774
601	0.000145459	0.930919
602	0.000145259	0.931065
603	0.000145179	0.93121
604	0.000144918	0.931355
605	0.000144546	0.931499
606	0.000144	0.931643
607	0.00014362	0.931787
608	0.000143509	0.93193
609	0.000142957	0.932073
610	0.000142862	0.932216
611	0.000142497	0.932359
612	0.00014225	0.932501
613	0.000142067	0.932643
614	0.000141695	0.932785
615	0.000141377	0.932926
616	0.000141285	0.933067
617	0.000140806	0.933208
618	0.000140416	0.933349
619	0.000140192	0.933489
620	0.000139928	0.933629
621	0.000139609	0.933768
622	0.00013918	0.933908
623	0.000138702	0.934046
624	0.0001385	0.934185
625	0.000138295	0.934323
626	0.000137982	0.934461
627	0.000137696	0.934599
628	0.000137604	0.934736
629	0.000137021	0.934873
630	0.00013657	0.93501
631	0.000136237	0.935146
632	0.000135794	0.935282
633	0.000135515	0.935417
634	0.000135376	0.935553
635	0.000135247	0.935688
636	0.000134994	0.935823
637	0.000134711	0.935958
638	0.000134375	0.936092
639	0.000133831	0.936226
640	0.000133573	0.93636
641	0.000133458	0.936493
642	0.000133271	0.936626
643	0.0001332	0.936759
644	0.000132839	0.936892
645	0.000132365	0.937025
646	0.000132299	0.937157
647	0.00013162	0.937289
648	0.000131225	0.93742
649	0.000131074	0.937551
650	0.000130821	0.937682
651	0.000130623	0.937812
652	0.000130157	0.937942
653	0.000130025	0.938073
654	0.000129867	0.938202
655	0.000129426	0.938332
656	0.000129039	0.938461
657	0.000128796	0.93859
658	0.000128669	0.938718
659	0.000128376	0.938847
660	0.000128245	0.938975
661	0.000127698	0.939103
662	0.000127652	0.93923
663	0.000127166	0.939357
664	0.000126945	0.939484
665	0.000126727	0.939611
666	0.000126518	0.939738
667	0.000126256	0.939864
668	0.000126104	0.93999
669	0.000125935	0.940116
670	0.00012562	0.940242
671	0.000125312	0.940367
672	0.00012526	0.940492
673	0.000124901	0.940617
674	0.000124632	0.940742
675	0.000124212	0.940866
676	0.000124113	0.94099
677	0.000123785	0.941114
678	0.000123662	0.941237
679	0.000123184	0.941361
680	0.000122959	0.941484
681	0.000122891	0.941606
682	0.000122568	0.941729
683	0.000122381	0.941851
684	0.000122219	0.941974
685	0.000121873	0.942096
686	0.000121787	0.942217
687	0.000121187	0.942338
688	0.000120889	0.942459
689	0.000120628	0.94258
690	0.000120618	0.942701
691	0.000120458	0.942821
692	0.0001199	0.942941
693	0.000119875	0.943061
694	0.00011975	0.943181
695	0.000119517	0.9433
696	0.000118902	0.943419
697	0.000118687	0.943538
698	0.000118556	0.943656
699	0.000118375	0.943775
700	0.000118214	0.943893
701	0.000117872	0.944011
702	0.000117841	0.944129
703	0.000117378	0.944246
704	0.000117144	0.944363
705	0.000117057	0.94448
706	0.000117007	0.944597
707	0.00011667	0.944714
708	0.000116395	0.94483
709	0.000116238	0.944946
710	0.000115837	0.945062
711	0.000115736	0.945178
712	0.000115636	0.945294
713	0.000115319	0.945409
714	0.00011491	0.945524
715	0.000114704	0.945639
716	0.000114437	0.945753
717	0.000114347	0.945867
718	0.000114063	0.945981
719	0.000113917	0.946095
720	0.000113717	0.946209
721	0.000113605	0.946323
722	0.000113186	0.946436
723	0.000113005	0.946549
724	0.000112863	0.946662
725	0.000112398	0.946774
726	0.000112276	0.946886
727	0.000111859	0.946998
728	0.000111557	0.94711
729	0.000111497	0.947221
730	0.00011126	0.947333
731	0.000111075	0.947444
732	0.000110836	0.947554
733	0.000110598	0.947665
734	0.000110338	0.947775
735	0.000110202	0.947886
736	0.000109895	0.947996
737	0.000109772	0.948105
738	0.000109682	0.948215
739	0.00010952	0.948324
740	0.000109183	0.948434
741	0.000108963	0.948543
742	0.000108599	0.948651
743	0.000108582	0.94876
744	0.000108473	0.948868
745	0.000108023	0.948976
746	0.000107813	0.949084
747	0.000107747	0.949192
748	0.000107317	0.949299
749	0.000107137	0.949406
750	0.000106951	0.949513
751	0.000106916	0.94962
752	0.000106609	0.949727
753	0.000106398	0.949833
754	0.000106262	0.949939
755	0.00010606	0.950046
756	0.000105698	0.950151
757	0.00010544	0.950257
758	0.000105235	0.950362
759	0.00010503	0.950467
760	0.000104905	0.950572
761	0.000104746	0.950677
762	0.000104307	0.950781
763	0.000104196	0.950885
764	0.000104086	0.950989
765	0.000103843	0.951093
766	0.000103584	0.951197
767	0.000103326	0.9513
768	0.000103134	0.951403
769	0.000102925	0.951506
770	0.000102715	0.951609
771	0.000102607	0.951711
772	0.00010229	0.951814
773	0.000102189	0.951916
774	0.000101992	0.952018
775	0.000101765	0.95212
776	0.000101407	0.952221
777	0.00010128	0.952322
778	0.000101165	0.952423
779	0.000101041	0.952524
780	0.000100961	0.952625
781	0.000100565	0.952726
782	0.000100323	0.952826
783	0.000100229	0.952927
784	9.99983e-05	0.953027
785	9.97471e-05	0.953126
786	9.96901e-05	0.953226
787	9.92927e-05	0.953325
788	9.90488e-05	0.953424
789	9.88889e-05	0.953523
790	9.88243e-05	0.953622
791	9.86548e-05	0.953721
792	9.85387e-05	0.953819
793	9.83307e-05	0.953918
794	9.80415e-05	0.954016
795	9.78883e-05	0.954113
796	9.7663e-05	0.954211
797	9.7423e-05	0.954309
798	9.7291e-05	0.954406
799	9.70649e-05	0.954503
800	9.68717e-05	0.9546
801	9.66683e-05	0.954696
802	9.65449e-05	0.954793
803	9.63317e-05	0.954889
804	9.60024e-05	0.954985
805	9.57993e-05	0.955081
806	9.56018e-05	0.955177
807	9.55105e-05	0.955272
808	9.52568e-05	0.955367
809	9.51251e-05	0.955463
810	9.49333e-05	0.955558
811	9.47221e-05	0.955652
812	9.46328e-05	0.955747
813	9.44003e-05	0.955841
814	9.41606e-05	0.955935
815	9.38625e-05	0.956029
816	9.3698e-05	0.956123
817	9.36075e-05	0.956217
818	9.33318e-05	0.95631
819	9.32294e-05	0.956403
820	9.30408e-05	0.956496
821	9.28902e-05	0.956589
822	9.26359e-05	0.956682
823	9.24958e-05	0.956774
824	9.24443e-05	0.956867
825	9.22036e-05	0.956959
826	9.21615e-05	0.957051
827	9.16741e-05	0.957143
828	9.15419e-05	0.957234
829	9.13594e-05	0.957326
830	9.11806e-05	0.957417
831	9.10633e-05	0.957508
832	9.0822e-05	0.957599
833	9.07972e-05	0.957689
834	9.05076e-05	0.95778
835	9.03546e-05	0.95787
836	9.02597e-05	0.957961
837	9.01262e-05	0.958051
838	8.98497e-05	0.958141
839	8.97662e-05	0.95823
840	8.9662e-05	0.95832
841	8.93201e-05	0.958409
842	8.91791e-05	0.958499
843	8.89866e-05	0.958588
844	8.88085e-05	0.958676
845	8.877e-05	0.958765
846	8.85951e-05	0.958854
847	8.84546e-05	0.958942
848	8.82134e-05	0.95903
849	8.81023e-05	0.959118
850	8.794e-05	0.959206
851	8.77225e-05	0.959294
852	8.74686e-05	0.959382
853	8.7352e-05	0.959469
854	8.7224e-05	0.959556
855	8.71425e-05	0.959643
856	8.69589e-05	0.95973
857	8.68998e-05	0.959817
858	8.66731e-05	0.959904
859	8.64857e-05	0.95999
860	8.63033e-05	0.960077
861	8.61307e-05	0.960163
862	8.59859e-05	0.960249
863	8.58654e-05	0.960335
864	8.5804e-05	0.96042
865	8.57026e-05	0.960506
866	8.54677e-05	0.960592
867	8.53231e-05	0.960677
868	8.50567e-05	0.960762
869	8.47644e-05	0.960847
870	8.46867e-05	0.960931
871	8.46204e-05	0.961016
872	8.44473e-05	0.9611
873	8.43332e-05	0.961185
874	8.42066e-05	0.961269
875	8.39668e-05	0.961353
876	8.37391e-05	0.961437
877	8.36705e-05	0.96152
878	8.3506e-05	0.961604
879	8.31769e-05	0.961687
880	8.30455e-05	0.96177
881	8.29433e-05	0.961853
882	8.28574e-05	0.961936
883	8.25107e-05	0.962018
884	8.23625e-05	0.962101
885	8.22275e-05	0.962183
886	8.20061e-05	0.962265
887	8.18438e-05	0.962347
888	8.17464e-05	0.962429
889	8.16821e-05	0.96251
890	8.13445e-05	0.962592
891	8.12875e-05	0.962673
892	8.11401e-05	0.962754
893	8.0989e-05	0.962835
894	8.08633e-05	0.962916
895	8.0793e-05	0.962997
896	8.06917e-05	0.963077
897	8.05685e-05	0.963158
898	8.05147e-05	0.963238
899	8.01746e-05	0.963319
900	7.99834e-05	0.963399
901	7.98214e-05	0.963478
902	7.97864e-05	0.963558
903	7.95757e-05	0.963638
904	7.94199e-05	0.963717
905	7.93175e-05	0.963797
906	7.91105e-05	0.963876
907	7.88998e-05	0.963955
908	7.87898e-05	0.964033
909	7.87445e-05	0.964112
910	7.85012e-05	0.964191
911	7.83986e-05	0.964269
912	7.8181e-05	0.964347
913	7.81675e-05	0.964425
914	7.79408e-05	0.964503
915	7.78211e-05	0.964581
916	7.77475e-05	0.964659
917	7.75979e-05	0.964736
918	7.75095e-05	0.964814
919	7.72023e-05	0.964891
920	7.7127e-05	0.964968
921	7.70346e-05	0.965045
922	7.68185e-05	0.965122
923	7.66806e-05	0.965199
924	7.64471e-05	0.965275
925	7.63787e-05	0.965352
926	7.62126e-05	0.965428
927	7.61061e-05	0.965504
928	7.60661e-05	0.96558
929	7.59075e-05	0.965656
930	7.57062e-05	0.965732
931	7.56465e-05	0.965807
932	7.54612e-05	0.965883
933	7.53238e-05	0.965958
934	7.524e-05	0.966033
935	7.50495e-05	0.966108
936	7.48522e-05	0.966183
937	7.4733e-05	0.966258
938	7.44756e-05	0.966332
939	7.43677e-05	0.966407
940	7.41527e-05	0.966481
941	7.40987e-05	0.966555
942	7.39481e-05	0.966629
943	7.37725e-05	0.966703
944	7.37012e-05	0.966776
945	7.36178e-05	0.96685
946	7.35482e-05	0.966924
947	7.33249e-05	0.966997
948	7.32554e-05	0.96707
949	7.31705e-05	0.967143
950	7.30939e-05	0.967217
951	7.28552e-05	0.967289
952	7.28102e-05	0.967362
953	7.26992e-05	0.967435
954	7.25109e-05	0.967507
955	7.23089e-05	0.96758
956	7.22826e-05	0.967652
957	7.2147e-05	0.967724
958	7.20145e-05	0.967796
959	7.17762e-05	0.967868
960	7.17303e-05	0.96794
961	7.16747e-05	0.968011
962	7.14937e-05	0.968083
963	7.12659e-05	0.968154
964	7.12512e-05	0.968225
965	7.11492e-05	0.968296
966	7.0936e-05	0.968367
967	7.08925e-05	0.968438
968	7.07404e-05	0.968509
969	7.0667e-05	0.96858
970	7.04137e-05	0.96865
971	7.03498e-05	0.96872
972	7.02419e-05	0.968791
973	7.01531e-05	0.968861
974	6.98933e-05	0.968931
975	6.97838e-05	0.969001
976	6.96117e-05	0.96907
977	6.94045e-05	0.96914
978	6.93149e-05	0.969209
979	6.91442e-05	0.969278
980	6.90636e-05	0.969347
981	6.90117e-05	0.969416
982	6.89425e-05	0.969485
983	6.87543e-05	0.969554
984	6.86026e-05	0.969622
985	6.84277e-05	0.969691
986	6.83151e-05	0.969759
987	6.81394e-05	0.969827
988	6.80499e-05	0.969895
989	6.80158e-05	0.969963
990	6.78579e-05	0.970031
991	6.77872e-05	0.970099
992	6.76378e-05	0.970167
993	6.74432e-05	0.970234
994	6.73719e-05	0.970301
995	6.7255e-05	0.970369
996	6.71419e-05	0.970436
997	6.69192e-05	0.970503
998	6.68445e-05	0.97057
999	6.66603e-05	0.970636
1000	6.65996e-05	0.970703
1001	6.64462e-05	0.970769
1002	6.64029e-05	0.970836
1003	6.62609e-05	0.970902
1004	6.62086e-05	0.970968
1005	6.6049e-05	0.971034
1006	6.59675e-05	0.9711
1007	6.59211e-05	0.971166
1008	6.5749e-05	0.971232
1009	6.56378e-05	0.971298
1010	6.54173e-05	0.971363
1011	6.53769e-05	0.971428
1012	6.52089e-05	0.971494
1013	6.51334e-05	0.971559
1014	6.49509e-05	0.971624
1015	6.47714e-05	0.971688
1016	6.47068e-05	0.971753
1017	6.45166e-05	0.971818
1018	6.44325e-05	0.971882
1019	6.43355e-05	0.971946
1020	6.43199e-05	0.972011
1021	6.40781e-05	0.972075
1022	6.39197e-05	0.972139
1023	6.3902e-05	0.972203
1024	6.37284e-05	0.972266
1025	6.36381e-05	0.97233
1026	6.34489e-05	0.972393
1027	6.34034e-05	0.972457
1028	6.32834e-05	0.97252
1029	6.32448e-05	0.972583
1030	6.31362e-05	0.972646
1031	6.29709e-05	0.972709
1032	6.28875e-05	0.972772
1033	6.26161e-05	0.972835
1034	6.25254e-05	0.972897
1035	6.23886e-05	0.97296
1036	6.23483e-05	0.973022
1037	6.22644e-05	0.973084
1038	6.21129e-05	0.973147
1039	6.20082e-05	0.973209
1040	6.17945e-05	0.97327
1041	6.17604e-05	0.973332
1042	6.17039e-05	0.973394
1043	6.16643e-05	0.973456
1044	6.15085e-05	0.973517
1045	6.13653e-05	0.973578
1046	6.13171e-05	0.97364
1047	6.11592e-05	0.973701
1048	6.10753e-05	0.973762
1049	6.09945e-05	0.973823
1050	6.08262e-05	0.973884
1051	6.07997e-05	0.973945
1052	6.05769e-05	0.974005
1053	6.04852e-05	0.974066
1054	6.04168e-05	0.974126
1055	6.03593e-05	0.974186
1056	6.01117e-05	0.974246
1057	5.99933e-05	0.974306
1058	5.9928e-05	0.974366
1059	5.98103e-05	0.974426
1060	5.96839e-05	0.974486
1061	5.95563e-05	0.974545
1062	5.94249e-05	0.974605
1063	5.93308e-05	0.974664
1064	5.92405e-05	0.974723
1065	5.90431e-05	0.974783
1066	5.8991e-05	0.974841
1067	5.88371e-05	0.9749
1068	5.88193e-05	0.974959
1069	5.86405e-05	0.975018
1070	5.86095e-05	0.975076
1071	5.85097e-05	0.975135
1072	5.83616e-05	0.975193
1073	5.82766e-05	0.975252
1074	5.8129e-05	0.97531
1075	5.80517e-05	0.975368
1076	5.79982e-05	0.975426
1077	5.78529e-05	0.975484
1078	5.77432e-05	0.975541
1079	5.77124e-05	0.975599
1080	5.75555e-05	0.975657
1081	5.74511e-05	0.975714
1082	5.73331e-05	0.975771
1083	5.72969e-05	0.975829
1084	5.72035e-05	0.975886
1085	5.71441e-05	0.975943
1086	5.69346e-05	0.976
1087	5.68044e-05	0.976057
1088	5.66931e-05	0.976113
1089	5.66178e-05	0.97617
1090	5.65731e-05	0.976227
1091	5.64072e-05	0.976283
1092	5.63549e-05	0.976339
1093	5.62605e-05	0.976396
1094	5.61274e-05	0.976452
1095	5.5993e-05	0.976508
1096	5.58838e-05	0.976564
1097	5.58291e-05	0.97662
1098	5.56703e-05	0.976675
1099	5.56005e-05	0.976731
1100	5.55084e-05	0.976786
1101	5.54809e-05	0.976842
1102	5.5231e-05	0.976897
1103	5.51184e-05	0.976952
1104	5.50397e-05	0.977007
1105	5.49465e-05	0.977062
1106	5.49162e-05	0.977117
1107	5.47929e-05	0.977172
1108	5.47145e-05	0.977227
1109	5.45981e-05	0.977281
1110	5.4524e-05	0.977336
1111	5.44184e-05	0.97739
1112	5.43241e-05	0.977444
1113	5.42871e-05	0.977499
1114	5.41901e-05	0.977553
1115	5.40382e-05	0.977607
1116	5.39549e-05	0.977661
1117	5.39243e-05	0.977715
1118	5.37939e-05	0.977769
1119	5.37734e-05	0.977822
1120	5.35728e-05	0.977876
1121	5.34386e-05	0.977929
1122	5.33774e-05	0.977983
1123	5.32663e-05	0.978036
1124	5.31944e-05	0.978089
1125	5.30766e-05	0.978142
1126	5.29326e-05	0.978195
1127	5.2838e-05	0.978248
1128	5.27994e-05	0.978301
1129	5.26926e-05	0.978354
1130	5.25699e-05	0.978406
1131	5.24745e-05	0.978459
1132	5.24531e-05	0.978511
1133	5.2237e-05	0.978563
1134	5.22117e-05	0.978615
1135	5.20875e-05	0.978668
1136	5.19998e-05	0.97872
1137	5.1839e-05	0.978771
1138	5.17953e-05	0.978823
1139	5.17256e-05	0.978875
1140	5.16709e-05	0.978927
1141	5.14929e-05	0.978978
1142	5.14387e-05	0.97903
1143	5.13554e-05	0.979081
1144	5.12622e-05	0.979132
1145	5.1171e-05	0.979183
1146	5.10585e-05	0.979234
1147	5.09845e-05	0.979285
1148	5.08889e-05	0.979336
1149	5.08574e-05	0.979387
1150	5.07968e-05	0.979438
1151	5.07257e-05	0.979489
1152	5.05854e-05	0.979539
1153	5.0461e-05	0.97959
1154	5.03901e-05	0.97964
1155	5.03684e-05	0.97969
1156	5.02451e-05	0.979741
1157	4.99378e-05	0.979791
1158	4.98352e-05	0.97984
1159	4.97912e-05	0.97989
1160	4.97557e-05	0.97994
1161	4.95844e-05	0.97999
1162	4.94951e-05	0.980039
1163	4.94817e-05	0.980089
1164	4.94054e-05	0.980138
1165	4.93677e-05	0.980187
1166	4.92989e-05	0.980237
1167	4.92517e-05	0.980286
1168	4.91182e-05	0.980335
1169	4.91075e-05	0.980384
1170	4.90316e-05	0.980433
1171	4.89478e-05	0.980482
1172	4.88016e-05	0.980531
1173	4.8758e-05	0.98058
1174	4.86086e-05	0.980628
1175	4.8567e-05	0.980677
1176	4.85022e-05	0.980725
1177	4.84575e-05	0.980774
1178	4.84048e-05	0.980822
1179	4.82855e-05	0.98087
1180	4.82086e-05	0.980919
1181	4.81952e-05	0.980967
1182	4.8054e-05	0.981015
1183	4.79669e-05	0.981063
1184	4.78367e-05	0.981111
1185	4.77866e-05	0.981159
1186	4.7546e-05	0.981206
1187	4.75279e-05	0.981254
1188	4.74508e-05	0.981301
1189	4.74265e-05	0.981348
1190	4.72769e-05	0.981396
1191	4.72505e-05	0.981443
1192	4.71679e-05	0.98149
1193	4.71194e-05	0.981537
1194	4.70631e-05	0.981584
1195	4.69153e-05	0.981631
1196	4.68743e-05	0.981678
1197	4.68178e-05	0.981725
1198	4.67095e-05	0.981772
1199	4.65554e-05	0.981818
1200	4.64776e-05	0.981865
1201	4.63876e-05	0.981911
1202	4.63645e-05	0.981957
1203	4.63145e-05	0.982004
1204	4.61493e-05	0.98205
1205	4.60204e-05	0.982096
1206	4.59283e-05	0.982142
1207	4.58086e-05	0.982188
1208	4.57627e-05	0.982233
1209	4.57178e-05	0.982279
1210	4.56114e-05	0.982325
1211	4.55886e-05	0.98237
1212	4.55044e-05	0.982416
1213	4.53861e-05	0.982461
1214	4.53001e-05	0.982507
1215	4.52441e-05	0.982552
1216	4.51948e-05	0.982597
1217	4.50714e-05	0.982642
1218	4.50409e-05	0.982687
1219	4.48824e-05	0.982732
1220	4.48229e-05	0.982777
1221	4.47403e-05	0.982822
1222	4.46661e-05	0.982866
1223	4.45762e-05	0.982911
1224	4.45453e-05	0.982955
1225	4.44754e-05	0.983
1226	4.44018e-05	0.983044
1227	4.43438e-05	0.983089
1228	4.42327e-05	0.983133
1229	4.41602e-05	0.983177
1230	4.41179e-05	0.983221
1231	4.40656e-05	0.983265
1232	4.40222e-05	0.983309
1233	4.39006e-05	0.983353
1234	4.37888e-05	0.983397
1235	4.37266e-05	0.983441
1236	4.36792e-05	0.983484
1237	4.36516e-05	0.983528
1238	4.3567e-05	0.983571
1239	4.3412e-05	0.983615
1240	4.33382e-05	0.983658
1241	4.32525e-05	0.983701
1242	4.32146e-05	0.983745
1243	4.31501e-05	0.983788
1244	4.30854e-05	0.983831
1245	4.29848e-05	0.983874
1246	4.29021e-05	0.983917
1247	4.27818e-05	0.98396
1248	4.27018e-05	0.984002
1249	4.26701e-05	0.984045
1250	4.26213e-05	0.984088
1251	4.24993e-05	0.98413
1252	4.24732e-05	0.984173
1253	4.23925e-05	0.984215
1254	4.23434e-05	0.984257
1255	4.22381e-05	0.9843
1256	4.21873e-05	0.984342
1257	4.21591e-05	0.984384
1258	4.20352e-05	0.984426
1259	4.1933e-05	0.984468
1260	4.19107e-05	0.98451
1261	4.18718e-05	0.984552
1262	4.17381e-05	0.984593
1263	4.16222e-05	0.984635
1264	4.15562e-05	0.984677
1265	4.14163e-05	0.984718
1266	4.13837e-05	0.984759
1267	4.13573e-05	0.984801
1268	4.12113e-05	0.984842
1269	4.1179e-05	0.984883
1270	4.10462e-05	0.984924
1271	4.10305e-05	0.984965
1272	4.10106e-05	0.985006
1273	4.08319e-05	0.985047
1274	4.07328e-05	0.985088
1275	4.06623e-05	0.985128
1276	4.06037e-05	0.985169
1277	4.05018e-05	0.98521
1278	4.04908e-05	0.98525
1279	4.04187e-05	0.98529
1280	4.02778e-05	0.985331
1281	4.02676e-05	0.985371
1282	4.02164e-05	0.985411
1283	4.01279e-05	0.985451
1284	4.00322e-05	0.985491
1285	3.9965e-05	0.985531
1286	3.99119e-05	0.985571
1287	3.98231e-05	0.985611
1288	3.97503e-05	0.985651
1289	3.9664e-05	0.98569
1290	3.96189e-05	0.98573
1291	3.95239e-05	0.98577
1292	3.94968e-05	0.985809
1293	3.94601e-05	0.985849
1294	3.94167e-05	0.985888
1295	3.93346e-05	0.985927
1296	3.92311e-05	0.985967
1297	3.91382e-05	0.986006
1298	3.90845e-05	0.986045
1299	3.90036e-05	0.986084
1300	3.89145e-05	0.986123
1301	3.88394e-05	0.986162
1302	3.87612e-05	0.9862
1303	3.87047e-05	0.986239
1304	3.85604e-05	0.986278
1305	3.85216e-05	0.986316
1306	3.84928e-05	0.986355
1307	3.84276e-05	0.986393
1308	3.83029e-05	0.986431
1309	3.82784e-05	0.98647
1310	3.82462e-05	0.986508
1311	3.82024e-05	0.986546
1312	3.81302e-05	0.986584
1313	3.8061e-05	0.986622
1314	3.799e-05	0.98666
1315	3.78403e-05	0.986698
1316	3.77838e-05	0.986736
1317	3.76899e-05	0.986774
1318	3.76043e-05	0.986811
1319	3.75654e-05	0.986849
1320	3.75346e-05	0.986886
1321	3.74292e-05	0.986924
1322	3.73643e-05	0.986961
1323	3.73271e-05	0.986998
1324	3.72487e-05	0.987036
1325	3.71676e-05	0.987073
1326	3.70483e-05	0.98711
1327	3.70084e-05	0.987147
1328	3.69647e-05	0.987184
1329	3.67902e-05	0.987221
1330	3.67829e-05	0.987257
1331	3.6751e-05	0.987294
1332	3.66894e-05	0.987331
1333	3.66155e-05	0.987367
1334	3.6562e-05	0.987404
1335	3.65265e-05	0.98744
1336	3.64619e-05	0.987477
1337	3.63755e-05	0.987513
1338	3.62399e-05	0.98755
1339	3.62257e-05	0.987586
1340	3.61751e-05	0.987622
1341	3.61178e-05	0.987658
1342	3.59882e-05	0.987694
1343	3.5885e-05	0.98773
1344	3.57921e-05	0.987766
1345	3.57649e-05	0.987802
1346	3.56728e-05	0.987837
1347	3.55641e-05	0.987873
1348	3.55475e-05	0.987908
1349	3.54664e-05	0.987944
1350	3.54004e-05	0.987979
1351	3.53638e-05	0.988015
1352	3.5359e-05	0.98805
1353	3.52822e-05	0.988085
1354	3.51632e-05	0.98812
1355	3.51199e-05	0.988155
1356	3.50275e-05	0.98819
1357	3.49293e-05	0.988225
1358	3.48833e-05	0.98826
1359	3.48299e-05	0.988295
1360	3.47766e-05	0.98833
1361	3.46674e-05	0.988365
1362	3.46515e-05	0.988399
1363	3.45952e-05	0.988434
1364	3.45043e-05	0.988468
1365	3.44699e-05	0.988503
1366	3.43636e-05	0.988537
1367	3.42668e-05	0.988571
1368	3.4253e-05	0.988606
1369	3.40981e-05	0.98864
1370	3.4052e-05	0.988674
1371	3.3953e-05	0.988708
1372	3.38544e-05	0.988742
1373	3.38222e-05	0.988775
1374	3.38027e-05	0.988809
1375	3.36205e-05	0.988843
1376	3.36022e-05	0.988876
1377	3.35221e-05	0.98891
1378	3.34701e-05	0.988943
1379	3.33985e-05	0.988977
1380	3.33584e-05	0.98901
1381	3.33485e-05	0.989044
1382	3.32943e-05	0.989077
1383	3.3192e-05	0.98911
1384	3.31332e-05	0.989143
1385	3.30874e-05	0.989176
1386	3.29547e-05	0.989209
1387	3.29269e-05	0.989242
1388	3.28125e-05	0.989275
1389	3.27959e-05	0.989308
1390	3.27462e-05	0.989341
1391	3.27255e-05	0.989373
1392	3.2634e-05	0.989406
1393	3.25611e-05	0.989438
1394	3.25487e-05	0.989471
1395	3.24207e-05	0.989503
1396	3.23616e-05	0.989536
1397	3.2351e-05	0.989568
1398	3.22838e-05	0.9896
1399	3.22179e-05	0.989633
1400	3.21656e-05	0.989665
1401	3.21242e-05	0.989697
1402	3.20533e-05	0.989729
1403	3.19551e-05	0.989761
1404	3.19348e-05	0.989793
1405	3.19089e-05	0.989825
1406	3.17341e-05	0.989857
1407	3.17137e-05	0.989888
1408	3.16795e-05	0.98992
1409	3.15854e-05	0.989951
1410	3.14675e-05	0.989983
1411	3.13878e-05	0.990014
1412	3.13391e-05	0.990046
1413	3.13157e-05	0.990077
1414	3.12284e-05	0.990108
1415	3.11806e-05	0.990139
1416	3.11133e-05	0.990171
1417	3.10886e-05	0.990202
1418	3.10166e-05	0.990233
1419	3.09811e-05	0.990264
1420	3.08855e-05	0.990294
1421	3.08229e-05	0.990325
1422	3.077e-05	0.990356
1423	3.07252e-05	0.990387
1424	3.06716e-05	0.990417
1425	3.0629e-05	0.990448
1426	3.05714e-05	0.990479
1427	3.0451e-05	0.990509
1428	3.03928e-05	0.99054
1429	3.03355e-05	0.99057
1430	3.02801e-05	0.9906
1431	3.026e-05	0.99063
1432	3.02151e-05	0.990661
1433	3.01059e-05	0.990691
1434	3.00203e-05	0.990721
1435	2.99915e-05	0.990751
1436	2.9921e-05	0.990781
1437	2.98572e-05	0.990811
1438	2.97868e-05	0.99084
1439	2.96633e-05	0.99087
1440	2.96009e-05	0.9909
1441	2.95578e-05	0.990929
1442	2.94879e-05	0.990959
1443	2.93956e-05	0.990988
1444	2.93462e-05	0.991017
1445	2.93146e-05	0.991047
1446	2.91641e-05	0.991076
1447	2.91343e-05	0.991105
1448	2.90943e-05	0.991134
1449	2.90095e-05	0.991163
1450	2.89859e-05	0.991192
1451	2.89208e-05	0.991221
1452	2.8911e-05	0.99125
1453	2.87974e-05	0.991279
1454	2.87797e-05	0.991307
1455	2.869e-05	0.991336
1456	2.86786e-05	0.991365
1457	2.86421e-05	0.991393
1458	2.85651e-05	0.991422
1459	2.85043e-05	0.991451
1460	2.84277e-05	0.991479
1461	2.83976e-05	0.991507
1462	2.83683e-05	0.991536
1463	2.8267e-05	0.991564
1464	2.82448e-05	0.991592
1465	2.82158e-05	0.99162
1466	2.80607e-05	0.991649
1467	2.79992e-05	0.991677
1468	2.79286e-05	0.991704
1469	2.79e-05	0.991732
1470	2.785e-05	0.99176
1471	2.77721e-05	0.991788
1472	2.76998e-05	0.991816
1473	2.76484e-05	0.991843
1474	2.76145e-05	0.991871
1475	2.75434e-05	0.991898
1476	2.74897e-05	0.991926
1477	2.74428e-05	0.991953
1478	2.73985e-05	0.991981
1479	2.73361e-05	0.992008
1480	2.7315e-05	0.992035
1481	2.72368e-05	0.992063
1482	2.72073e-05	0.99209
1483	2.71616e-05	0.992117
1484	2.70935e-05	0.992144
1485	2.70108e-05	0.992171
1486	2.70005e-05	0.992198
1487	2.6967e-05	0.992225
1488	2.69253e-05	0.992252
1489	2.68521e-05	0.992279
1490	2.67937e-05	0.992306
1491	2.67149e-05	0.992332
1492	2.66062e-05	0.992359
1493	2.65666e-05	0.992386
1494	2.64818e-05	0.992412
1495	2.64313e-05	0.992439
1496	2.63811e-05	0.992465
1497	2.63645e-05	0.992491
1498	2.63128e-05	0.992518
1499	2.62012e-05	0.992544
1500	2.61581e-05	0.99257
1501	2.61534e-05	0.992596
1502	2.61238e-05	0.992622
1503	2.60821e-05	0.992648
1504	2.59863e-05	0.992674
1505	2.59167e-05	0.9927
1506	2.58902e-05	0.992726
1507	2.58088e-05	0.992752
1508	2.57654e-05	0.992778
1509	2.57201e-05	0.992803
1510	2.56876e-05	0.992829
1511	2.56266e-05	0.992855
1512	2.55213e-05	0.99288
1513	2.54531e-05	0.992906
1514	2.54323e-05	0.992931
1515	2.53589e-05	0.992956
1516	2.53333e-05	0.992982
1517	2.52408e-05	0.993007
1518	2.51978e-05	0.993032
1519	2.5168e-05	0.993057
1520	2.51299e-05	0.993083
1521	2.50905e-05	0.993108
1522	2.50253e-05	0.993133
1523	2.49689e-05	0.993158
1524	2.48865e-05	0.993182
1525	2.4821e-05	0.993207
1526	2.47689e-05	0.993232
1527	2.47535e-05	0.993257
1528	2.46851e-05	0.993282
1529	2.46778e-05	0.993306
1530	2.46343e-05	0.993331
1531	2.4552e-05	0.993355
1532	2.45011e-05	0.99338
1533	2.44305e-05	0.993404
1534	2.43726e-05	0.993429
1535	2.43593e-05	0.993453
1536	2.43321e-05	0.993477
1537	2.42827e-05	0.993502
1538	2.41796e-05	0.993526
1539	2.41734e-05	0.99355
1540	2.41442e-05	0.993574
1541	2.40594e-05	0.993598
1542	2.40124e-05	0.993622
1543	2.39647e-05	0.993646
1544	2.39412e-05	0.99367
1545	2.3918e-05	0.993694
1546	2.38984e-05	0.993718
1547	2.37994e-05	0.993742
1548	2.37383e-05	0.993765
1549	2.37106e-05	0.993789
1550	2.36753e-05	0.993813
1551	2.36705e-05	0.993837
1552	2.35877e-05	0.99386
1553	2.34979e-05	0.993884
1554	2.34731e-05	0.993907
1555	2.34388e-05	0.993931
1556	2.3343e-05	0.993954
1557	2.32491e-05	0.993977
1558	2.32209e-05	0.994
1559	2.32015e-05	0.994024
1560	2.31479e-05	0.994047
1561	2.31271e-05	0.99407
1562	2.3048e-05	0.994093
1563	2.29958e-05	0.994116
1564	2.29574e-05	0.994139
1565	2.29089e-05	0.994162
1566	2.28919e-05	0.994185
1567	2.28414e-05	0.994207
1568	2.28126e-05	0.99423
1569	2.27231e-05	0.994253
1570	2.26606e-05	0.994276
1571	2.26584e-05	0.994298
1572	2.25776e-05	0.994321
1573	2.25704e-05	0.994343
1574	2.25357e-05	0.994366
1575	2.24852e-05	0.994389
1576	2.24283e-05	0.994411
1577	2.23885e-05	0.994433
1578	2.23571e-05	0.994456
1579	2.23157e-05	0.994478
1580	2.22412e-05	0.9945
1581	2.21916e-05	0.994522
1582	2.21802e-05	0.994545
1583	2.21711e-05	0.994567
1584	2.2098e-05	0.994589
1585	2.20721e-05	0.994611
1586	2.20404e-05	0.994633
1587	2.1945e-05	0.994655
1588	2.19298e-05	0.994677
1589	2.19024e-05	0.994699
1590	2.18208e-05	0.994721
1591	2.18111e-05	0.994742
1592	2.17758e-05	0.994764
1593	2.17273e-05	0.994786
1594	2.16446e-05	0.994808
1595	2.1612e-05	0.994829
1596	2.1581e-05	0.994851
1597	2.15223e-05	0.994872
1598	2.14609e-05	0.994894
1599	2.14376e-05	0.994915
1600	2.13717e-05	0.994937
1601	2.13504e-05	0.994958
1602	2.12514e-05	0.994979
1603	2.12323e-05	0.995
1604	2.12061e-05	0.995022
1605	2.11736e-05	0.995043
1606	2.1157e-05	0.995064
1607	2.10709e-05	0.995085
1608	2.10386e-05	0.995106
1609	2.09658e-05	0.995127
1610	2.09399e-05	0.995148
1611	2.09242e-05	0.995169
1612	2.08738e-05	0.99519
1613	2.08144e-05	0.995211
1614	2.07801e-05	0.995231
1615	2.07576e-05	0.995252
1616	2.06865e-05	0.995273
1617	2.0654e-05	0.995293
1618	2.05984e-05	0.995314
1619	2.05746e-05	0.995335
1620	2.05527e-05	0.995355
1621	2.05245e-05	0.995376
1622	2.04813e-05	0.995396
1623	2.03551e-05	0.995416
1624	2.03189e-05	0.995437
1625	2.02896e-05	0.995457
1626	2.02456e-05	0.995477
1627	2.01785e-05	0.995498
1628	2.01434e-05	0.995518
1629	2.01114e-05	0.995538
1630	2.00955e-05	0.995558
1631	2.00438e-05	0.995578
1632	2.00224e-05	0.995598
1633	1.99534e-05	0.995618
1634	1.99388e-05	0.995638
1635	1.99032e-05	0.995658
1636	1.98655e-05	0.995678
1637	1.98157e-05	0.995697
1638	1.97738e-05	0.995717
1639	1.97186e-05	0.995737
1640	1.96749e-05	0.995757
1641	1.96215e-05	0.995776
1642	1.95879e-05	0.995796
1643	1.95539e-05	0.995815
1644	1.95168e-05	0.995835
1645	1.94307e-05	0.995854
1646	1.94077e-05	0.995874
1647	1.9376e-05	0.995893
1648	1.9319e-05	0.995912
1649	1.92671e-05	0.995932
1650	1.92423e-05	0.995951
1651	1.92068e-05	0.99597
1652	1.9172e-05	0.995989
1653	1.91453e-05	0.996008
1654	1.91146e-05	0.996028
1655	1.90879e-05	0.996047
1656	1.9065e-05	0.996066
1657	1.89963e-05	0.996085
1658	1.89928e-05	0.996104
1659	1.89431e-05	0.996123
1660	1.88904e-05	0.996142
1661	1.88191e-05	0.99616
1662	1.87937e-05	0.996179
1663	1.87521e-05	0.996198
1664	1.86518e-05	0.996217
1665	1.8632e-05	0.996235
1666	1.85712e-05	0.996254
1667	1.85311e-05	0.996272
1668	1.85262e-05	0.996291
1669	1.84283e-05	0.996309
1670	1.83939e-05	0.996328
1671	1.83503e-05	0.996346
1672	1.82991e-05	0.996364
1673	1.82947e-05	0.996383
1674	1.82584e-05	0.996401
1675	1.82547e-05	0.996419
1676	1.81686e-05	0.996437
1677	1.81068e-05	0.996455
1678	1.80532e-05	0.996473
1679	1.80321e-05	0.996491
1680	1.80079e-05	0.996509
1681	1.79969e-05	0.996527
1682	1.79857e-05	0.996545
1683	1.7915e-05	0.996563
1684	1.79038e-05	0.996581
1685	1.78482e-05	0.996599
1686	1.78034e-05	0.996617
1687	1.77452e-05	0.996635
1688	1.77227e-05	0.996652
1689	1.76618e-05	0.99667
1690	1.76343e-05	0.996688
1691	1.76279e-05	0.996705
1692	1.7546e-05	0.996723
1693	1.75212e-05	0.99674
1694	1.74933e-05	0.996758
1695	1.74409e-05	0.996775
1696	1.73816e-05	0.996793
1697	1.73307e-05	0.99681
1698	1.72967e-05	0.996827
1699	1.72513e-05	0.996845
1700	1.72151e-05	0.996862
1701	1.71853e-05	0.996879
1702	1.70984e-05	0.996896
1703	1.70666e-05	0.996913
1704	1.70549e-05	0.99693
1705	1.70179e-05	0.996947
1706	1.69776e-05	0.996964
1707	1.69443e-05	0.996981
1708	1.69026e-05	0.996998
1709	1.68654e-05	0.997015
1710	1.67843e-05	0.997032
1711	1.6703e-05	0.997048
1712	1.66745e-05	0.997065
1713	1.66322e-05	0.997082
1714	1.65594e-05	0.997098
1715	1.65447e-05	0.997115
1716	1.64984e-05	0.997131
1717	1.64577e-05	0.997148
1718	1.64253e-05	0.997164
1719	1.63693e-05	0.997181
1720	1.63493e-05	0.997197
1721	1.62768e-05	0.997213
1722	1.62544e-05	0.997229
1723	1.62276e-05	0.997246
1724	1.6203e-05	0.997262
1725	1.61577e-05	0.997278
1726	1.61212e-05	0.997294
1727	1.60599e-05	0.99731
1728	1.60108e-05	0.997326
1729	1.59943e-05	0.997342
1730	1.59749e-05	0.997358
1731	1.58802e-05	0.997374
1732	1.58619e-05	0.99739
1733	1.57866e-05	0.997406
1734	1.57651e-05	0.997421
1735	1.57459e-05	0.997437
1736	1.57056e-05	0.997453
1737	1.56374e-05	0.997469
1738	1.56085e-05	0.997484
1739	1.55759e-05	0.9975
1740	1.55343e-05	0.997515
1741	1.55041e-05	0.997531
1742	1.54414e-05	0.997546
1743	1.54203e-05	0.997562
1744	1.53829e-05	0.997577
1745	1.53473e-05	0.997592
1746	1.5332e-05	0.997608
1747	1.52421e-05	0.997623
1748	1.51892e-05	0.997638
1749	1.51759e-05	0.997653
1750	1.51327e-05	0.997668
1751	1.51118e-05	0.997684
1752	1.50294e-05	0.997699
1753	1.49917e-05	0.997714
1754	1.49794e-05	0.997729
1755	1.48931e-05	0.997743
1756	1.4846e-05	0.997758
1757	1.47936e-05	0.997773
1758	1.47087e-05	0.997788
1759	1.46948e-05	0.997802
1760	1.46659e-05	0.997817
1761	1.46167e-05	0.997832
1762	1.45898e-05	0.997846
1763	1.45766e-05	0.997861
1764	1.45482e-05	0.997875
1765	1.44982e-05	0.99789
1766	1.43674e-05	0.997904
1767	1.43548e-05	0.997919
1768	1.43443e-05	0.997933
1769	1.42576e-05	0.997947
1770	1.41969e-05	0.997961
1771	1.41644e-05	0.997976
1772	1.41295e-05	0.99799
1773	1.40796e-05	0.998004
1774	1.40364e-05	0.998018
1775	1.4022e-05	0.998032
1776	1.40032e-05	0.998046
1777	1.39087e-05	0.99806
1778	1.38633e-05	0.998074
1779	1.3834e-05	0.998088
1780	1.37617e-05	0.998101
1781	1.37128e-05	0.998115
1782	1.3646e-05	0.998129
1783	1.35907e-05	0.998142
1784	1.35791e-05	0.998156
1785	1.34748e-05	0.998169
1786	1.34372e-05	0.998183
1787	1.33766e-05	0.998196
1788	1.33425e-05	0.998209
1789	1.33289e-05	0.998223
1790	1.32497e-05	0.998236
1791	1.31932e-05	0.998249
1792	1.31329e-05	0.998262
1793	1.30658e-05	0.998275
1794	1.30221e-05	0.998288
1795	1.29759e-05	0.998301
1796	1.2927e-05	0.998314
1797	1.28904e-05	0.998327
1798	1.28582e-05	0.99834
1799	1.27668e-05	0.998353
1800	1.26976e-05	0.998366
1801	1.25585e-05	0.998378
1802	1.24545e-05	0.998391
1803	1.24396e-05	0.998403
1804	1.23584e-05	0.998415
1805	1.23208e-05	0.998428
1806	1.22734e-05	0.99844
1807	1.22496e-05	0.998452
1808	1.21228e-05	0.998464
1809	1.20149e-05	0.998476
1810	1.19844e-05	0.998488
1811	1.17954e-05	0.9985
1812	1.17301e-05	0.998512
1813	1.16529e-05	0.998524
1814	1.15284e-05	0.998535
1815	1.1444e-05	0.998546
1816	1.13893e-05	0.998558
1817	1.13516e-05	0.998569
1818	1.11979e-05	0.99858
1819	1.11593e-05	0.998592
1820	1.11362e-05	0.998603
1821	1.09781e-05	0.998614
1822	1.09423e-05	0.998625
1823	1.079e-05	0.998635
1824	1.0674e-05	0.998646
1825	1.05812e-05	0.998657
1826	1.04938e-05	0.998667
1827	1.02793e-05	0.998677
1828	1.01831e-05	0.998688
1829	1.0062e-05	0.998698
1830	1.00549e-05	0.998708
1831	1.00177e-05	0.998718
1832	9.96697e-06	0.998728
1833	9.92632e-06	0.998738
1834	9.7552e-06	0.998747
1835	9.67362e-06	0.998757
1836	9.48596e-06	0.998767
1837	9.4011e-06	0.998776
1838	9.24547e-06	0.998785
1839	9.06595e-06	0.998794
1840	9.02131e-06	0.998803
1841	8.84581e-06	0.998812
1842	8.83129e-06	0.998821
1843	8.72496e-06	0.99883
1844	8.62056e-06	0.998838
1845	8.5588e-06	0.998847
1846	8.53032e-06	0.998855
1847	8.32919e-06	0.998864
1848	8.14925e-06	0.998872
1849	7.89784e-06	0.99888
1850	7.81773e-06	0.998888
1851	7.78453e-06	0.998895
1852	7.60951e-06	0.998903
1853	7.59343e-06	0.998911
1854	7.47258e-06	0.998918
1855	7.18653e-06	0.998925
1856	7.15452e-06	0.998932
1857	7.11091e-06	0.99894
1858	7.06463e-06	0.998947
1859	6.97469e-06	0.998954
1860	6.80806e-06	0.99896
1861	6.73264e-06	0.998967
1862	6.61992e-06	0.998974
1863	6.12191e-06	0.99898
1864	6.05357e-06	0.998986
1865	5.94056e-06	0.998992
1866	5.83718e-06	0.998998
1867	5.73111e-06	0.999003
1868	5.55635e-06	0.999009
1869	5.52588e-06	0.999015
1870	5.47731e-06	0.99902
1871	5.4362e-06	0.999025
1872	4.87493e-06	0.99903
1873	4.57025e-06	0.999035
1874	4.39039e-06	0.999039
1875	4.21972e-06	0.999043
1876	4.05016e-06	0.999048
1877	3.98201e-06	0.999052
1878	3.91605e-06	0.999055
1879	3.85879e-06	0.999059
1880	3.74049e-06	0.999063
1881	3.65477e-06	0.999067
1882	3.5844e-06	0.99907
1883	3.50722e-06	0.999074
1884	3.39404e-06	0.999077
1885	3.33928e-06	0.999081
1886	3.22102e-06	0.999084
1887	3.2145e-06	0.999087
1888	3.18623e-06	0.99909
1889	3.11103e-06	0.999093
1890	3.06533e-06	0.999096
1891	2.97245e-06	0.999099
1892	2.94329e-06	0.999102
1893	2.92809e-06	0.999105
1894	2.90105e-06	0.999108
1895	2.84321e-06	0.999111
1896	2.80912e-06	0.999114
1897	2.73747e-06	0.999116
1898	2.72428e-06	0.999119
1899	2.68574e-06	0.999122
1900	2.61489e-06	0.999124
1901	2.59528e-06	0.999127
1902	2.57787e-06	0.99913
1903	2.55778e-06	0.999132
1904	2.53949e-06	0.999135
1905	2.51278e-06	0.999137
1906	2.49013e-06	0.99914
1907	2.45014e-06	0.999142
1908	2.4459e-06	0.999145
1909	2.40519e-06	0.999147
1910	2.3695e-06	0.999149
1911	2.35964e-06	0.999152
1912	2.33062e-06	0.999154
1913	2.3268e-06	0.999156
1914	2.3078e-06	0.999159
1915	2.26432e-06	0.999161
1916	2.26182e-06	0.999163
1917	2.23494e-06	0.999165
1918	2.21601e-06	0.999168
1919	2.20996e-06	0.99917
1920	2.19885e-06	0.999172
1921	2.16888e-06	0.999174
1922	2.15862e-06	0.999176
1923	2.15388e-06	0.999179
1924	2.12392e-06	0.999181
1925	2.10557e-06	0.999183
1926	2.09328e-06	0.999185
1927	2.08239e-06	0.999187
1928	2.07723e-06	0.999189
1929	2.06393e-06	0.999191
1930	2.05316e-06	0.999193
1931	2.04006e-06	0.999195
1932	2.02946e-06	0.999197
1933	2.01037e-06	0.999199
1934	1.9924e-06	0.999201
1935	1.98953e-06	0.999203
1936	1.97112e-06	0.999205
1937	1.96682e-06	0.999207
1938	1.96262e-06	0.999209
1939	1.94925e-06	0.999211
1940	1.94001e-06	0.999213
1941	1.91441e-06	0.999215
1942	1.90875e-06	0.999217
1943	1.90321e-06	0.999219
1944	1.89569e-06	0.999221
1945	1.87816e-06	0.999223
1946	1.87029e-06	0.999224
1947	1.86432e-06	0.999226
1948	1.84916e-06	0.999228
1949	1.84284e-06	0.99923
1950	1.83502e-06	0.999232
1951	1.82061e-06	0.999234
1952	1.81804e-06	0.999235
1953	1.80594e-06	0.999237
1954	1.79413e-06	0.999239
1955	1.79161e-06	0.999241
1956	1.77704e-06	0.999243
1957	1.77467e-06	0.999244
1958	1.75885e-06	0.999246
1959	1.75479e-06	0.999248
1960	1.73974e-06	0.99925
1961	1.73114e-06	0.999251
1962	1.72715e-06	0.999253
1963	1.72029e-06	0.999255
1964	1.7151e-06	0.999257
1965	1.71205e-06	0.999258
1966	1.69116e-06	0.99926
1967	1.68607e-06	0.999262
1968	1.67508e-06	0.999263
1969	1.67146e-06	0.999265
1970	1.65899e-06	0.999267
1971	1.65092e-06	0.999268
1972	1.64292e-06	0.99927
1973	1.64127e-06	0.999272
1974	1.63463e-06	0.999273
1975	1.62494e-06	0.999275
1976	1.62361e-06	0.999276
1977	1.61217e-06	0.999278
1978	1.60985e-06	0.99928
1979	1.59793e-06	0.999281
1980	1.59156e-06	0.999283
1981	1.58729e-06	0.999284
1982	1.58382e-06	0.999286
1983	1.57292e-06	0.999288
1984	1.57205e-06	0.999289
1985	1.55993e-06	0.999291
1986	1.55533e-06	0.999292
1987	1.55199e-06	0.999294
1988	1.54936e-06	0.999295
1989	1.54131e-06	0.999297
1990	1.53798e-06	0.999298
1991	1.52747e-06	0.9993
1992	1.52132e-06	0.999302
1993	1.51382e-06	0.999303
1994	1.50936e-06	0.999305
1995	1.5089e-06	0.999306
1996	1.49841e-06	0.999308
[truncated: 2,376 more rows]

## Sheet: Fig2a
Data points								Data labels							Rotated axis (lines from start to end point)
		x-axis	y-axis		color				x-axis	y-axis	color	label				Start point		End point
		(numeric)	(numeric)		(factor)				(numeric)	(numeric)	(factor)	(character)				(numeric)	(numeric)	(numeric)	(numeric)
PC1 (19.5%)	PC2 (13.6%)	rotated PC1	rotated PC2	year_location	region			year_location	median PC1	median PC2	region	state			axis	x	y	x	y
-0.73458	0.133362	0.270091	0.509829	IAH1	North			ARH2	-0.457774	-0.169914	South	AR			rotated PC1	0.57735	1	-0.57735	-1
-0.826906	-0.216776	0.0260651	0.742138	ILH1	North			COH1	-0.851422	0.261118	North	CO			rotated PC2	-1	0.57735	1	-0.57735
-0.739746	-1	-0.69352	1	INH1	North			DEH1	-0.0626356	-0.164479	South	DE
-0.570301	0.0211532	0.0772099	0.411465	MNH1	North			GAH1	0.332934	-0.267075	South	GA
-0.513192	0.191124	0.1884	0.287739	MOH2	North			GAH2	-0.392331	-0.0472902	South	GA
-0.454983	-0.195496	-0.175788	0.401492	NEH1	North			IAH1	0.270091	0.509829	North	IA
0.0176661	-0.345917	-0.58367	0.0446202	NEH2	North			IAH2	-0.317893	0.678774	North	IA
-0.800994	0.272654	0.428182	0.509353	NYH2	North			IAH3	-0.205444	0.835591	North	IA
-0.849729	0.26514	0.450601	0.556014	WIH1	North			IAH4	-0.621196	0.552636	North	IA
-0.802551	0.133225	0.310181	0.570477	ILH1	North			ILH1	-0.094108	0.614952	North	IL
-0.734561	0.470864	0.557942	0.365216	INH1	North			INH1	-0.0874525	0.559694	North	IN
-0.353569	-0.197039	-0.237094	0.311752	KSH1	North			KSH1	-0.237094	0.311752	North	KS
-0.718133	-0.189723	-0.0152036	0.633588	MNH1	North			MIH1	0.137805	0.257897	North	MI
-0.719193	-0.263413	-0.077428	0.666104	MOH1	North			MNH1	0.0715608	0.560258	North	MN
-0.735578	-0.115933	0.0580522	0.617524	MOH2	North			MOH1	-0.120645	0.453213	North	MO
0.0580219	-0.466068	-0.710021	0.0601235	NEH2	North			MOH2	0.123226	0.452631	North	MO
-0.0348676	-0.500469	-0.684415	0.157663	NEH3	North			NCH1	-0.258797	-0.484569	South	NC
-0.729558	-0.229987	-0.0427877	0.661022	NYH2	North			NEH1	-0.335069	0.370868	North	NE
-0.725505	-0.40551	-0.194891	0.732608	NYH3	North			NEH2	-0.710021	0.0601235	North	NE
-0.68738	0.290256	0.375988	0.400537	OHH1	North			NEH2L	-0.0192223	0.708098	North	NE
-0.0787822	-0.115544	-0.330129	0.0318948	SDH1	North			NEH3	-0.684415	0.157663	North	NE
-0.736717	0.987658	1	0.145728	TXH1	South			NEH4	-0.36298	0.515099	North	NE
0.592754	0.326702	-0.350161	-0.756179	TXH2	South			NYH1	0.0462841	0.528365	North	NY
-0.281357	-0.090333	-0.188797	0.201667	DEH1	South			NYH2	0.122714	0.542571	North	NY
0.211862	-0.699359	-1	0.0229406	GAH2	South			NYH2L	-0.237553	0.0531741	North	NY
-0.687618	-0.277074	-0.107757	0.643811	IAH2	North			NYH3	-0.139405	0.752331	North	NY
-0.807693	-0.474882	-0.205444	0.835591	IAH3	North			OHH1	0.23976	0.236832	North	OH
-0.573874	-0.438481	-0.312707	0.611572	IAH4	North			SCH1	0.107043	-0.311494	South	SC
-0.773638	-0.320729	-0.094108	0.739191	ILH1	North			SCH1L	-0.207006	-0.0664313	South	SC
-0.650675	-0.238231	-0.0964795	0.594239	INH1	North			SDH1	-0.330129	0.0318948	North	SD
-0.286644	0.271185	0.122676	0.0514949	MIH1	North			TXH1	0.129135	0.145728	South	TX
-0.855553	-0.261295	0.00503952	0.786746	MNH1	North			TXH1-Dry	-0.107039	-0.283108	South	TX
-0.465936	0.697098	0.592002	0.0288405	NEH1	North			TXH1-Early	-0.107041	-0.283099	South	TX
-0.471456	-0.426394	-0.36298	0.515099	NEH4	North			TXH1-Late	-0.338606	-0.199004	South	TX
0.0571653	-0.377579	-0.63404	0.0229758	NYH1	North			TXH2	-0.58052	-0.400636	South	TX
-0.117037	-0.141993	-0.330059	0.0773261	NYH2	North			TXH3	0.00669763	0.158397	South	TX
-0.135812	-0.0465561	-0.237553	0.0531741	NYH2L	North			WIH1	0.462208	0.488209	North	WI
-0.548507	0.988673	0.889534	-0.0224759	TXH1	South			WIH2	0.310288	0.642304	North	WI
0.454179	-0.0394868	-0.58052	-0.475768	TXH2	South
-0.747735	0.349485	0.462208	0.428961	WIH1	North
-0.795838	0.27663	0.428523	0.503053	WIH2	North
-0.0513297	-0.707692	-0.851422	0.261118	COH1	North
-0.0946618	0.125468	-0.115172	-0.0572072	DEH1	South
-0.107468	0.641966	0.332934	-0.267075	GAH1	South
-0.00180239	0.258608	-0.0565436	-0.197022	GAH2	South
-0.08884	-0.516344	-0.666029	0.212575	IAH4	North
-0.50751	-0.570124	-0.464244	0.608816	ILH1	North
-0.769593	0.350354	0.475879	0.448074	INH1	North
-0.439751	0.284485	0.224587	0.182275	MIH1	North
-0.738076	-0.108452	0.0659117	0.616546	MNH1	North
-0.846652	0.286429	0.466939	0.544151	NYH1	North
-0.859942	0.353893	0.532341	0.527094	NYH2	North
-0.891637	-0.238964	0.0454303	0.809345	NYH3	North
-0.0526762	0.496768	0.176682	-0.253709	TXH1-Dry	South
-0.0526794	0.496766	0.176681	-0.253705	TXH1-Early	South
-0.0475347	0.207267	-0.0732811	-0.134261	TXH1-Late	South
0.496194	-0.302271	-0.829506	-0.400636	TXH2	South
-0.923569	0.577035	0.7603	0.488209	WIH1	North
-1	0.19822	0.482413	0.718635	WIH2	North
0.144963	-0.110027	-0.457774	-0.169914	ARH2	South
-0.01553	0.0922474	-0.190315	-0.113512	DEH1	South
-0.568832	-0.687438	-0.52803	0.713738	IAH2	North
-0.393908	-0.675355	-0.621196	0.552636	IAH4	North
-0.637742	-0.313487	-0.168318	0.614952	ILH1	North
-0.600175	-0.18204	-0.0784254	0.525149	INH1	North
-0.472108	0.178036	0.152935	0.256724	MIH1	North
-0.64471	0.113735	0.20019	0.438128	MNH1	North
0.105364	-0.565932	-0.823201	0.0607079	MOH1	North
0.325613	0.24855	-0.258797	-0.484569	NCH1	South
-0.735115	0.128056	0.265882	0.51258	NYH1	North
-0.758627	0.0708472	0.230995	0.558048	NYH2	North
-0.805593	-0.330945	-0.0839193	0.772053	NYH3	North
-0.552506	0.419306	0.406276	0.225023	OHH1	North
-0.0532022	0.490601	0.171732	-0.250598	SCH1	South
0.236614	0.0321087	-0.390759	-0.312506	TXH1-Dry	South
0.236605	0.0320974	-0.390763	-0.312493	TXH1-Early	South
0.285683	-0.183791	-0.60393	-0.263748	TXH1-Late	South
1	0.0484882	-0.828353	-1	TXH2	South
-0.805705	0.6194	0.726714	0.364996	WIH1	North
-0.525028	0.388858	0.364053	0.213574	WIH2	North
0.045801	0.346075	-0.0100994	-0.276929	DEH1	South
-0.202992	-0.441566	-0.534726	0.282292	GAH2	South
-0.640747	-0.684932	-0.483352	0.776769	IAH4	North
-0.644217	-0.458888	-0.288503	0.683018	ILH1	North
-0.558747	-0.509044	-0.38184	0.628319	INH1	North
-0.583964	-0.173395	-0.0806413	0.506995	MIH1	North
-0.993578	-0.154851	0.177473	0.864177	MNH1	North
-0.521806	-0.177188	-0.120645	0.453213	MOH1	North
-0.845118	-0.652816	-0.335069	0.945184	NEH1	North
-0.822487	-0.502389	-0.220154	0.860563	NEH2	North
-0.779126	-0.236736	-0.0192223	0.708098	NEH2L	North
-0.767036	-0.22633	-0.0174984	0.692863	NYH1	North
-0.764525	-0.18715	0.0144329	0.673839	NYH2	North
-0.863559	-0.668099	-0.337196	0.96817	NYH3	North
-0.425745	0.152269	0.103532	0.226436	OHH1	North
0.0953866	0.191074	-0.171635	-0.254722	SCH1	South
-0.191776	0.205357	0.0104129	-0.0048667	TXH1	South
-0.210732	0.187855	0.00669748	0.0195283	TXH2	South
-0.210733	0.187854	0.00669763	0.0195293	TXH3	South
-0.940728	0.310986	0.543532	0.617488	WIH1	North
-0.83407	0.0484552	0.256524	0.634891	WIH2	North
-0.0343227	0.369272	0.0570814	-0.215446	DEH1	South
-0.679547	-0.55559	-0.350083	0.75594	INH1	North
-0.551228	0.337178	0.335472	0.25907	MIH1	North
-0.689228	0.0526768	0.174446	0.503971	MNH1	North
-0.1059	-0.377205	-0.537264	0.16817	NEH1	North
0.184925	-0.542897	-0.850616	-0.0200812	NEH2	North
-0.245196	-0.480646	-0.543093	0.336656	NYH1	North
-0.297891	-0.136299	-0.218222	0.236098	NYH2	North
-0.266792	-0.235858	-0.321534	0.251031	NYH3	North
-0.411115	0.0732991	0.0275233	0.247227	OHH1	North
0.261704	0.557311	0.0423545	-0.559883	SCH1	South
-0.352072	-0.635233	-0.611723	0.498154	TXH1	South
-0.339748	-0.635435	-0.619185	0.487254	TXH2	South
-0.0229696	-0.526937	-0.714029	0.158397	TXH3	South
-0.84534	0.10944	0.315205	0.618809	WIH1	North
-0.844792	0.036156	0.252376	0.649718	WIH2	North
0.272805	1	0.413366	-0.75944	DEH1	South
0.0130414	0.0421591	-0.249937	-0.117521	GAH2	South
-0.0258154	-0.636222	-0.805556	0.207755	IAH4	North
-0.785471	0.317337	0.45711	0.476372	ILH1	North
-0.587218	0.252075	0.284175	0.327611	INH1	North
-0.629292	-0.210363	-0.0853596	0.563239	MIH1	North
-0.123157	-0.649836	-0.759587	0.300357	MNH1	North
-0.336088	-0.371392	-0.396142	0.370868	NEH1	North
0.0352161	-0.670081	-0.870537	0.167858	NEH2	North
-0.805678	-0.103566	0.110067	0.674712	NYH1	North
-0.794521	0.116608	0.291258	0.570438	NYH2	North
-0.773012	0.0921602	0.257682	0.561739	NYH3	North
-0.0194529	0.69503	0.32613	-0.368266	SCH1	South
-0.0480888	0.0500981	-0.207006	-0.0664313	SCH1L	South
-0.595462	0.0645828	0.129135	0.415287	TXH1	South
-0.549469	0.153813	0.178035	0.33606	TXH2	South
-0.441741	0.1308	0.0946831	0.249892	TXH3	South
-0.443669	-0.279327	-0.253982	0.427322	WIH1	North
-0.673322	-0.358322	-0.185512	0.665877	WIH2	North

## Sheet: Fig2b
x-axis		y-axis
(numeric)		(numeric)
nPC	variance	Cumulated variance
0	0	0
1	0.195052	0.195052
2	0.136277	0.331328
3	0.081021	0.412349
4	0.0624396	0.474789
5	0.0552167	0.530005
6	0.0422108	0.572216
7	0.0393739	0.61159
8	0.0373786	0.648969
9	0.0330435	0.682012
10	0.0304804	0.712493
11	0.0243644	0.736857
12	0.0208791	0.757736
13	0.0195239	0.77726
14	0.0164543	0.793714
15	0.0146571	0.808371
16	0.0135562	0.821928
17	0.0116995	0.833627
18	0.0113426	0.84497
19	0.0104906	0.85546
20	0.00998765	0.865448
21	0.00906132	0.874509
22	0.0077964	0.882306
23	0.00734372	0.889649
24	0.00687742	0.896527
25	0.00622135	0.902748
26	0.00603263	0.908781
27	0.00577004	0.914551
28	0.00550911	0.92006
29	0.00512752	0.925187
30	0.00485013	0.930038
31	0.00445725	0.934495
32	0.00408881	0.938584
33	0.003769	0.942353
34	0.00365536	0.946008
35	0.00358483	0.949593
36	0.00343107	0.953024
37	0.00305889	0.956083
38	0.00288866	0.958972
39	0.00258197	0.961553
40	0.00228832	0.963842
41	0.00207606	0.965918
42	0.00201818	0.967936
43	0.00188418	0.96982
44	0.00179508	0.971615
45	0.00175766	0.973373
46	0.00163543	0.975008
47	0.00156883	0.976577
48	0.00147141	0.978049
49	0.0013832	0.979432
50	0.00130323	0.980735
51	0.00117761	0.981913
52	0.00111079	0.983023
53	0.00103107	0.984055
54	0.00101272	0.985067
55	0.000980768	0.986048
56	0.0008982	0.986946
57	0.000860925	0.987807
58	0.000816856	0.988624
59	0.000789403	0.989413
60	0.00069175	0.990105
61	0.000660891	0.990766
62	0.000627704	0.991394
63	0.00058	0.991974
64	0.000575259	0.992549
65	0.000537722	0.993087
66	0.000500243	0.993587
67	0.000461058	0.994048
68	0.000446165	0.994494
69	0.000431305	0.994925
70	0.000381974	0.995307
71	0.000342786	0.99565
72	0.000315421	0.995966
73	0.000304794	0.99627
74	0.000288262	0.996559
75	0.000256871	0.996816
76	0.000243664	0.997059
77	0.0002385	0.997298
78	0.00020708	0.997505
79	0.000201946	0.997707
80	0.00018334	0.99789
81	0.00016625	0.998056
82	0.00016408	0.99822
83	0.000161216	0.998382
84	0.000139193	0.998521
85	0.000133483	0.998654
86	0.000122829	0.998777
87	0.000116803	0.998894
88	0.000101065	0.998995
89	9.64287e-05	0.999091
90	8.58863e-05	0.999177
91	7.95691e-05	0.999257
92	7.57283e-05	0.999333
93	6.79087e-05	0.999401
94	6.4211e-05	0.999465
95	5.59217e-05	0.999521
96	4.9299e-05	0.99957
97	4.43572e-05	0.999614
98	4.15184e-05	0.999656
99	3.86653e-05	0.999695
100	3.63548e-05	0.999731
101	3.06514e-05	0.999762
102	2.90915e-05	0.999791
103	2.54548e-05	0.999816
104	2.16908e-05	0.999838
105	1.95652e-05	0.999857
106	1.76073e-05	0.999875
107	1.54592e-05	0.99989
108	1.3773e-05	0.999904
109	1.23057e-05	0.999916
110	1.14093e-05	0.999928
111	9.03223e-06	0.999937
112	8.68954e-06	0.999946
113	7.46926e-06	0.999953
114	7.11043e-06	0.99996
115	6.70615e-06	0.999967
116	5.5549e-06	0.999972
117	4.78176e-06	0.999977
118	4.37282e-06	0.999982
119	2.96014e-06	0.999985
120	2.75809e-06	0.999987
121	2.50519e-06	0.99999
122	2.10933e-06	0.999992
123	1.78874e-06	0.999994
124	1.45682e-06	0.999995
125	1.37046e-06	0.999997
126	9.85098e-07	0.999998
127	8.54736e-07	0.999998
128	6.18625e-07	0.999999
129	4.82321e-07	0.999999
130	2.71023e-07	1
131	1.30272e-07	1
132	1.00711e-07	1
133	8.0817e-13	1
134	1.11859e-13	1
135	2.3967e-16	1
136	-3.19711e-18	1

## Sheet: Fig3
panel		x-axis label	x-axis barcolor	x-axis	color	y-axis
(factor)		(factor)	(factor)	(numeric)	(factor)	(numeric)
region	EC name	EC type	EC period	x	component	variance
Across regions	TT_GerEme	TT	GerEme	1	Region	0.021015
Across regions	TT_GerEme	TT	GerEme	1	Location	0.409332
Across regions	TT_GerEme	TT	GerEme	1	Year-Location	0.569653
Across regions	TT_EmeEnJ	TT	EmeEnJ	2	Region	0.0693215
Across regions	TT_EmeEnJ	TT	EmeEnJ	2	Location	0.382703
Across regions	TT_EmeEnJ	TT	EmeEnJ	2	Year-Location	0.547976
Across regions	TT_EnJFlo	TT	EnJFlo	3	Region	0.00644436
Across regions	TT_EnJFlo	TT	EnJFlo	3	Location	0.294273
Across regions	TT_EnJFlo	TT	EnJFlo	3	Year-Location	0.699283
Across regions	TT_FloFla	TT	FloFla	4	Region	0.112714
Across regions	TT_FloFla	TT	FloFla	4	Location	0.525455
Across regions	TT_FloFla	TT	FloFla	4	Year-Location	0.361831
Across regions	TT_FlaFlw	TT	FlaFlw	5	Region	0.323837
Across regions	TT_FlaFlw	TT	FlaFlw	5	Location	0.256358
Across regions	TT_FlaFlw	TT	FlaFlw	5	Year-Location	0.419805
Across regions	TT_FlwStG	TT	FlwStG	6	Region	0.40853
Across regions	TT_FlwStG	TT	FlwStG	6	Location	0.275522
Across regions	TT_FlwStG	TT	FlwStG	6	Year-Location	0.315948
Across regions	TT_StGEnG	TT	StGEnG	7	Region	0.619482
Across regions	TT_StGEnG	TT	StGEnG	7	Location	0.188853
Across regions	TT_StGEnG	TT	StGEnG	7	Year-Location	0.191665
Across regions	TT_EnGMat	TT	EnGMat	8	Region	0.366169
Across regions	TT_EnGMat	TT	EnGMat	8	Location	0.269428
Across regions	TT_EnGMat	TT	EnGMat	8	Year-Location	0.364403
Across regions	TT_MatHar	TT	MatHar	9	Region	0.362136
Across regions	TT_MatHar	TT	MatHar	9	Location	0.303634
Across regions	TT_MatHar	TT	MatHar	9	Year-Location	0.33423
Across regions	CumTT_GerEme	CumTT	GerEme	10	Region	0.0612553
Across regions	CumTT_GerEme	CumTT	GerEme	10	Location	0.18429
Across regions	CumTT_GerEme	CumTT	GerEme	10	Year-Location	0.754455
Across regions	CumTT_EmeEnJ	CumTT	EmeEnJ	11	Region	0.0821916
Across regions	CumTT_EmeEnJ	CumTT	EmeEnJ	11	Location	0.444732
Across regions	CumTT_EmeEnJ	CumTT	EmeEnJ	11	Year-Location	0.473076
Across regions	CumTT_EnJFlo	CumTT	EnJFlo	12	Region	0.072809
Across regions	CumTT_EnJFlo	CumTT	EnJFlo	12	Location	0.530037
Across regions	CumTT_EnJFlo	CumTT	EnJFlo	12	Year-Location	0.397154
Across regions	CumTT_FloFla	CumTT	FloFla	13	Region	0.0394122
Across regions	CumTT_FloFla	CumTT	FloFla	13	Location	0.537716
Across regions	CumTT_FloFla	CumTT	FloFla	13	Year-Location	0.422872
Across regions	CumTT_FlaFlw	CumTT	FlaFlw	14	Region	0.0598895
Across regions	CumTT_FlaFlw	CumTT	FlaFlw	14	Location	0.545266
Across regions	CumTT_FlaFlw	CumTT	FlaFlw	14	Year-Location	0.394844
Across regions	CumTT_FlwStG	CumTT	FlwStG	15	Region	0.0619328
Across regions	CumTT_FlwStG	CumTT	FlwStG	15	Location	0.541035
Across regions	CumTT_FlwStG	CumTT	FlwStG	15	Year-Location	0.397033
Across regions	CumTT_StGEnG	CumTT	StGEnG	16	Region	0.0458972
Across regions	CumTT_StGEnG	CumTT	StGEnG	16	Location	0.532503
Across regions	CumTT_StGEnG	CumTT	StGEnG	16	Year-Location	0.4216
Across regions	CumTT_EnGMat	CumTT	EnGMat	17	Region	0.056882
Across regions	CumTT_EnGMat	CumTT	EnGMat	17	Location	0.539913
Across regions	CumTT_EnGMat	CumTT	EnGMat	17	Year-Location	0.403205
Across regions	CumTT_MatHar	CumTT	MatHar	18	Region	0.056856
Across regions	CumTT_MatHar	CumTT	MatHar	18	Location	0.537772
Across regions	CumTT_MatHar	CumTT	MatHar	18	Year-Location	0.405372
Across regions	Eo_GerEme	Eo	GerEme	19	Region	0.0149107
Across regions	Eo_GerEme	Eo	GerEme	19	Location	0.375456
Across regions	Eo_GerEme	Eo	GerEme	19	Year-Location	0.609633
Across regions	Eo_EmeEnJ	Eo	EmeEnJ	20	Region	0.0139702
Across regions	Eo_EmeEnJ	Eo	EmeEnJ	20	Location	0.343917
Across regions	Eo_EmeEnJ	Eo	EmeEnJ	20	Year-Location	0.642112
Across regions	Eo_EnJFlo	Eo	EnJFlo	21	Region	0.0759868
Across regions	Eo_EnJFlo	Eo	EnJFlo	21	Location	0.241461
Across regions	Eo_EnJFlo	Eo	EnJFlo	21	Year-Location	0.682552
Across regions	Eo_FloFla	Eo	FloFla	22	Region	0.00212699
Across regions	Eo_FloFla	Eo	FloFla	22	Location	0.418032
Across regions	Eo_FloFla	Eo	FloFla	22	Year-Location	0.579841
Across regions	Eo_FlaFlw	Eo	FlaFlw	23	Region	0.072109
Across regions	Eo_FlaFlw	Eo	FlaFlw	23	Location	0.362777
Across regions	Eo_FlaFlw	Eo	FlaFlw	23	Year-Location	0.565114
Across regions	Eo_FlwStG	Eo	FlwStG	24	Region	0.113333
Across regions	Eo_FlwStG	Eo	FlwStG	24	Location	0.408569
Across regions	Eo_FlwStG	Eo	FlwStG	24	Year-Location	0.478098
Across regions	Eo_StGEnG	Eo	StGEnG	25	Region	0.515983
Across regions	Eo_StGEnG	Eo	StGEnG	25	Location	0.235555
Across regions	Eo_StGEnG	Eo	StGEnG	25	Year-Location	0.248462
Across regions	Eo_EnGMat	Eo	EnGMat	26	Region	0.274507
Across regions	Eo_EnGMat	Eo	EnGMat	26	Location	0.201725
Across regions	Eo_EnGMat	Eo	EnGMat	26	Year-Location	0.523768
Across regions	Eo_MatHar	Eo	MatHar	27	Region	0.355018
Across regions	Eo_MatHar	Eo	MatHar	27	Location	0.205681
Across regions	Eo_MatHar	Eo	MatHar	27	Year-Location	0.439301
Across regions	Eos_GerEme	Eos	GerEme	28	Region	0.013623
Across regions	Eos_GerEme	Eos	GerEme	28	Location	0.391425
Across regions	Eos_GerEme	Eos	GerEme	28	Year-Location	0.594952
Across regions	Eos_EmeEnJ	Eos	EmeEnJ	29	Region	0.0131599
Across regions	Eos_EmeEnJ	Eos	EmeEnJ	29	Location	0.354414
Across regions	Eos_EmeEnJ	Eos	EmeEnJ	29	Year-Location	0.632426
Across regions	Eos_EnJFlo	Eos	EnJFlo	30	Region	0.0664926
Across regions	Eos_EnJFlo	Eos	EnJFlo	30	Location	0.219803
Across regions	Eos_EnJFlo	Eos	EnJFlo	30	Year-Location	0.713705
Across regions	Eos_FloFla	Eos	FloFla	31	Region	0.0137198
Across regions	Eos_FloFla	Eos	FloFla	31	Location	0.284413
Across regions	Eos_FloFla	Eos	FloFla	31	Year-Location	0.701867
Across regions	Eos_FlaFlw	Eos	FlaFlw	32	Region	0.195252
Across regions	Eos_FlaFlw	Eos	FlaFlw	32	Location	0.301491
Across regions	Eos_FlaFlw	Eos	FlaFlw	32	Year-Location	0.503257
Across regions	Eos_FlwStG	Eos	FlwStG	33	Region	0.218349
Across regions	Eos_FlwStG	Eos	FlwStG	33	Location	0.360443
Across regions	Eos_FlwStG	Eos	FlwStG	33	Year-Location	0.421208
Across regions	Eos_StGEnG	Eos	StGEnG	34	Region	0.43449
Across regions	Eos_StGEnG	Eos	StGEnG	34	Location	0.257632
Across regions	Eos_StGEnG	Eos	StGEnG	34	Year-Location	0.307877
Across regions	Eos_EnGMat	Eos	EnGMat	35	Region	0.37613
Across regions	Eos_EnGMat	Eos	EnGMat	35	Location	0.21454
Across regions	Eos_EnGMat	Eos	EnGMat	35	Year-Location	0.40933
Across regions	Eos_MatHar	Eos	MatHar	36	Region	0.432914
Across regions	Eos_MatHar	Eos	MatHar	36	Location	0.19833
Across regions	Eos_MatHar	Eos	MatHar	36	Year-Location	0.368756
Across regions	Es_GerEme	Es	GerEme	37	Region	0.0383393
Across regions	Es_GerEme	Es	GerEme	37	Location	0.14751
Across regions	Es_GerEme	Es	GerEme	37	Year-Location	0.81415
Across regions	Es_EmeEnJ	Es	EmeEnJ	38	Region	0.0828807
Across regions	Es_EmeEnJ	Es	EmeEnJ	38	Location	0.268523
Across regions	Es_EmeEnJ	Es	EmeEnJ	38	Year-Location	0.648596
Across regions	Es_EnJFlo	Es	EnJFlo	39	Region	0.00494991
Across regions	Es_EnJFlo	Es	EnJFlo	39	Location	0.201798
Across regions	Es_EnJFlo	Es	EnJFlo	39	Year-Location	0.793252
Across regions	Es_FloFla	Es	FloFla	40	Region	0.00421639
Across regions	Es_FloFla	Es	FloFla	40	Location	0.326639
Across regions	Es_FloFla	Es	FloFla	40	Year-Location	0.669144
Across regions	Es_FlaFlw	Es	FlaFlw	41	Region	0.0133797
Across regions	Es_FlaFlw	Es	FlaFlw	41	Location	0.545369
Across regions	Es_FlaFlw	Es	FlaFlw	41	Year-Location	0.441251
Across regions	Es_FlwStG	Es	FlwStG	42	Region	0.0705585
Across regions	Es_FlwStG	Es	FlwStG	42	Location	0.466394
Across regions	Es_FlwStG	Es	FlwStG	42	Year-Location	0.463047
Across regions	Es_StGEnG	Es	StGEnG	43	Region	0.253121
Across regions	Es_StGEnG	Es	StGEnG	43	Location	0.355707
Across regions	Es_StGEnG	Es	StGEnG	43	Year-Location	0.391171
Across regions	Es_EnGMat	Es	EnGMat	44	Region	0.228508
Across regions	Es_EnGMat	Es	EnGMat	44	Location	0.209808
Across regions	Es_EnGMat	Es	EnGMat	44	Year-Location	0.561684
Across regions	Es_MatHar	Es	MatHar	45	Region	0.226636
Across regions	Es_MatHar	Es	MatHar	45	Location	0.147503
Across regions	Es_MatHar	Es	MatHar	45	Year-Location	0.625861
Across regions	CoverGreen_GerEme	CoverGreen	GerEme	46	Region	0.0378794
Across regions	CoverGreen_GerEme	CoverGreen	GerEme	46	Location	0.346024
Across regions	CoverGreen_GerEme	CoverGreen	GerEme	46	Year-Location	0.616097
Across regions	CoverGreen_EmeEnJ	CoverGreen	EmeEnJ	47	Region	0.034358
Across regions	CoverGreen_EmeEnJ	CoverGreen	EmeEnJ	47	Location	0.463453
Across regions	CoverGreen_EmeEnJ	CoverGreen	EmeEnJ	47	Year-Location	0.502189
Across regions	CoverGreen_EnJFlo	CoverGreen	EnJFlo	48	Region	0.0406515
Across regions	CoverGreen_EnJFlo	CoverGreen	EnJFlo	48	Location	0.466951
Across regions	CoverGreen_EnJFlo	CoverGreen	EnJFlo	48	Year-Location	0.492398
Across regions	CoverGreen_FloFla	CoverGreen	FloFla	49	Region	0.101937
Across regions	CoverGreen_FloFla	CoverGreen	FloFla	49	Location	0.295713
Across regions	CoverGreen_FloFla	CoverGreen	FloFla	49	Year-Location	0.60235
Across regions	CoverGreen_FlaFlw	CoverGreen	FlaFlw	50	Region	0.188262
Across regions	CoverGreen_FlaFlw	CoverGreen	FlaFlw	50	Location	0.289382
Across regions	CoverGreen_FlaFlw	CoverGreen	FlaFlw	50	Year-Location	0.522355
Across regions	CoverGreen_FlwStG	CoverGreen	FlwStG	51	Region	0.198611
Across regions	CoverGreen_FlwStG	CoverGreen	FlwStG	51	Location	0.334407
Across regions	CoverGreen_FlwStG	CoverGreen	FlwStG	51	Year-Location	0.466982
Across regions	CoverGreen_StGEnG	CoverGreen	StGEnG	52	Region	0.223205
Across regions	CoverGreen_StGEnG	CoverGreen	StGEnG	52	Location	0.36706
Across regions	CoverGreen_StGEnG	CoverGreen	StGEnG	52	Year-Location	0.409735
Across regions	CoverGreen_EnGMat	CoverGreen	EnGMat	53	Region	0.182317
Across regions	CoverGreen_EnGMat	CoverGreen	EnGMat	53	Location	0.305005
Across regions	CoverGreen_EnGMat	CoverGreen	EnGMat	53	Year-Location	0.512678
Across regions	CoverGreen_MatHar	CoverGreen	MatHar	54	Region	0.180628
Across regions	CoverGreen_MatHar	CoverGreen	MatHar	54	Location	0.303731
Across regions	CoverGreen_MatHar	CoverGreen	MatHar	54	Year-Location	0.515641
Across regions	CoverTotal_GerEme	CoverTotal	GerEme	55	Region	0.0379187
Across regions	CoverTotal_GerEme	CoverTotal	GerEme	55	Location	0.345773
Across regions	CoverTotal_GerEme	CoverTotal	GerEme	55	Year-Location	0.616309
Across regions	CoverTotal_EmeEnJ	CoverTotal	EmeEnJ	56	Region	0.0344141
Across regions	CoverTotal_EmeEnJ	CoverTotal	EmeEnJ	56	Location	0.463584
Across regions	CoverTotal_EmeEnJ	CoverTotal	EmeEnJ	56	Year-Location	0.502002
Across regions	CoverTotal_EnJFlo	CoverTotal	EnJFlo	57	Region	0.0406389
Across regions	CoverTotal_EnJFlo	CoverTotal	EnJFlo	57	Location	0.467031
Across regions	CoverTotal_EnJFlo	CoverTotal	EnJFlo	57	Year-Location	0.49233
Across regions	CoverTotal_FloFla	CoverTotal	FloFla	58	Region	0.100699
Across regions	CoverTotal_FloFla	CoverTotal	FloFla	58	Location	0.296827
Across regions	CoverTotal_FloFla	CoverTotal	FloFla	58	Year-Location	0.602474
Across regions	CoverTotal_FlaFlw	CoverTotal	FlaFlw	59	Region	0.181989
Across regions	CoverTotal_FlaFlw	CoverTotal	FlaFlw	59	Location	0.285751
Across regions	CoverTotal_FlaFlw	CoverTotal	FlaFlw	59	Year-Location	0.53226
Across regions	CoverTotal_FlwStG	CoverTotal	FlwStG	60	Region	0.191412
Across regions	CoverTotal_FlwStG	CoverTotal	FlwStG	60	Location	0.325923
Across regions	CoverTotal_FlwStG	CoverTotal	FlwStG	60	Year-Location	0.482666
Across regions	CoverTotal_StGEnG	CoverTotal	StGEnG	61	Region	0.23542
Across regions	CoverTotal_StGEnG	CoverTotal	StGEnG	61	Location	0.359829
Across regions	CoverTotal_StGEnG	CoverTotal	StGEnG	61	Year-Location	0.404751
Across regions	CoverTotal_EnGMat	CoverTotal	EnGMat	62	Region	0.203996
Across regions	CoverTotal_EnGMat	CoverTotal	EnGMat	62	Location	0.303499
Across regions	CoverTotal_EnGMat	CoverTotal	EnGMat	62	Year-Location	0.492505
Across regions	CoverTotal_MatHar	CoverTotal	MatHar	63	Region	0.202481
Across regions	CoverTotal_MatHar	CoverTotal	MatHar	63	Location	0.302281
Across regions	CoverTotal_MatHar	CoverTotal	MatHar	63	Year-Location	0.495238
Across regions	biomass_GerEme	biomass	GerEme	64	Region	0.0383832
Across regions	biomass_GerEme	biomass	GerEme	64	Location	0.34252
Across regions	biomass_GerEme	biomass	GerEme	64	Year-Location	0.619097
Across regions	biomass_EmeEnJ	biomass	EmeEnJ	65	Region	0.0396343
Across regions	biomass_EmeEnJ	biomass	EmeEnJ	65	Location	0.496371
Across regions	biomass_EmeEnJ	biomass	EmeEnJ	65	Year-Location	0.463994
Across regions	biomass_EnJFlo	biomass	EnJFlo	66	Region	0.0545045
Across regions	biomass_EnJFlo	biomass	EnJFlo	66	Location	0.508897
Across regions	biomass_EnJFlo	biomass	EnJFlo	66	Year-Location	0.436598
Across regions	biomass_FloFla	biomass	FloFla	67	Region	0.117918
Across regions	biomass_FloFla	biomass	FloFla	67	Location	0.338629
Across regions	biomass_FloFla	biomass	FloFla	67	Year-Location	0.543453
Across regions	biomass_FlaFlw	biomass	FlaFlw	68	Region	0.146634
Across regions	biomass_FlaFlw	biomass	FlaFlw	68	Location	0.304243
Across regions	biomass_FlaFlw	biomass	FlaFlw	68	Year-Location	0.549123
Across regions	biomass_FlwStG	biomass	FlwStG	69	Region	0.232479
Across regions	biomass_FlwStG	biomass	FlwStG	69	Location	0.247238
Across regions	biomass_FlwStG	biomass	FlwStG	69	Year-Location	0.520283
Across regions	biomass_StGEnG	biomass	StGEnG	70	Region	0.378225
Across regions	biomass_StGEnG	biomass	StGEnG	70	Location	0.198754
Across regions	biomass_StGEnG	biomass	StGEnG	70	Year-Location	0.42302
Across regions	biomass_EnGMat	biomass	EnGMat	71	Region	0.418619
Across regions	biomass_EnGMat	biomass	EnGMat	71	Location	0.222655
Across regions	biomass_EnGMat	biomass	EnGMat	71	Year-Location	0.358726
Across regions	biomass_MatHar	biomass	MatHar	72	Region	0.418612
Across regions	biomass_MatHar	biomass	MatHar	72	Location	0.222657
Across regions	biomass_MatHar	biomass	MatHar	72	Year-Location	0.358731
Across regions	LAI_GerEme	LAI	GerEme	73	Region	0.0378843
Across regions	LAI_GerEme	LAI	GerEme	73	Location	0.346012
Across regions	LAI_GerEme	LAI	GerEme	73	Year-Location	0.616104
Across regions	LAI_EmeEnJ	LAI	EmeEnJ	74	Region	0.0334006
Across regions	LAI_EmeEnJ	LAI	EmeEnJ	74	Location	0.465655
Across regions	LAI_EmeEnJ	LAI	EmeEnJ	74	Year-Location	0.500944
Across regions	LAI_EnJFlo	LAI	EnJFlo	75	Region	0.04031
Across regions	LAI_EnJFlo	LAI	EnJFlo	75	Location	0.467165
Across regions	LAI_EnJFlo	LAI	EnJFlo	75	Year-Location	0.492525
Across regions	LAI_FloFla	LAI	FloFla	76	Region	0.0585275
Across regions	LAI_FloFla	LAI	FloFla	76	Location	0.325102
Across regions	LAI_FloFla	LAI	FloFla	76	Year-Location	0.61637
Across regions	LAI_FlaFlw	LAI	FlaFlw	77	Region	0.0825315
Across regions	LAI_FlaFlw	LAI	FlaFlw	77	Location	0.308071
Across regions	LAI_FlaFlw	LAI	FlaFlw	77	Year-Location	0.609398
Across regions	LAI_FlwStG	LAI	FlwStG	78	Region	0.131757
Across regions	LAI_FlwStG	LAI	FlwStG	78	Location	0.318367
Across regions	LAI_FlwStG	LAI	FlwStG	78	Year-Location	0.549876
Across regions	LAI_StGEnG	LAI	StGEnG	79	Region	0.228637
Across regions	LAI_StGEnG	LAI	StGEnG	79	Location	0.353564
Across regions	LAI_StGEnG	LAI	StGEnG	79	Year-Location	0.417799
Across regions	LAI_EnGMat	LAI	EnGMat	80	Region	0.181798
Across regions	LAI_EnGMat	LAI	EnGMat	80	Location	0.295216
Across regions	LAI_EnGMat	LAI	EnGMat	80	Year-Location	0.522986
Across regions	LAI_MatHar	LAI	MatHar	81	Region	0.179192
Across regions	LAI_MatHar	LAI	MatHar	81	Location	0.294488
Across regions	LAI_MatHar	LAI	MatHar	81	Year-Location	0.526319
Across regions	yield_FlaFlw	yield	FlaFlw	82	Region	0.121904
Across regions	yield_FlaFlw	yield	FlaFlw	82	Location	0.319759
Across regions	yield_FlaFlw	yield	FlaFlw	82	Year-Location	0.558338
Across regions	yield_FlwStG	yield	FlwStG	83	Region	0.00540407
Across regions	yield_FlwStG	yield	FlwStG	83	Location	0.336504
Across regions	yield_FlwStG	yield	FlwStG	83	Year-Location	0.658092
Across regions	yield_StGEnG	yield	StGEnG	84	Region	0.334373
Across regions	yield_StGEnG	yield	StGEnG	84	Location	0.2221
Across regions	yield_StGEnG	yield	StGEnG	84	Year-Location	0.443527
Across regions	yield_EnGMat	yield	EnGMat	85	Region	0.400692
Across regions	yield_EnGMat	yield	EnGMat	85	Location	0.246166
Across regions	yield_EnGMat	yield	EnGMat	85	Year-Location	0.353142
Across regions	yield_MatHar	yield	MatHar	86	Region	0.400692
Across regions	yield_MatHar	yield	MatHar	86	Location	0.246166
Across regions	yield_MatHar	yield	MatHar	86	Year-Location	0.353142
Across regions	SW_GerEme	SW	GerEme	87	Region	0.159763
Across regions	SW_GerEme	SW	GerEme	87	Location	0.664897
Across regions	SW_GerEme	SW	GerEme	87	Year-Location	0.17534
Across regions	SW_EmeEnJ	SW	EmeEnJ	88	Region	0.148692
Across regions	SW_EmeEnJ	SW	EmeEnJ	88	Location	0.664186
Across regions	SW_EmeEnJ	SW	EmeEnJ	88	Year-Location	0.187122
Across regions	SW_EnJFlo	SW	EnJFlo	89	Region	0.145546
Across regions	SW_EnJFlo	SW	EnJFlo	89	Location	0.659457
Across regions	SW_EnJFlo	SW	EnJFlo	89	Year-Location	0.194997
Across regions	SW_FloFla	SW	FloFla	90	Region	0.128061
Across regions	SW_FloFla	SW	FloFla	90	Location	0.669974
Across regions	SW_FloFla	SW	FloFla	90	Year-Location	0.201965
Across regions	SW_FlaFlw	SW	FlaFlw	91	Region	0.133792
Across regions	SW_FlaFlw	SW	FlaFlw	91	Location	0.655702
Across regions	SW_FlaFlw	SW	FlaFlw	91	Year-Location	0.210506
Across regions	SW_FlwStG	SW	FlwStG	92	Region	0.151521
Across regions	SW_FlwStG	SW	FlwStG	92	Location	0.647119
Across regions	SW_FlwStG	SW	FlwStG	92	Year-Location	0.20136
Across regions	SW_StGEnG	SW	StGEnG	93	Region	0.198832
Across regions	SW_StGEnG	SW	StGEnG	93	Location	0.614676
Across regions	SW_StGEnG	SW	StGEnG	93	Year-Location	0.186491
Across regions	SW_EnGMat	SW	EnGMat	94	Region	0.229983
Across regions	SW_EnGMat	SW	EnGMat	94	Location	0.581104
Across regions	SW_EnGMat	SW	EnGMat	94	Year-Location	0.188912
Across regions	SW_MatHar	SW	MatHar	95	Region	0.231077
Across regions	SW_MatHar	SW	MatHar	95	Location	0.583253
Across regions	SW_MatHar	SW	MatHar	95	Year-Location	0.18567
Across regions	ESW_GerEme	ESW	GerEme	96	Region	0.0881803
Across regions	ESW_GerEme	ESW	GerEme	96	Location	0.357442
Across regions	ESW_GerEme	ESW	GerEme	96	Year-Location	0.554378
Across regions	ESW_EmeEnJ	ESW	EmeEnJ	97	Region	0.108359
Across regions	ESW_EmeEnJ	ESW	EmeEnJ	97	Location	0.333641
Across regions	ESW_EmeEnJ	ESW	EmeEnJ	97	Year-Location	0.557999
Across regions	ESW_EnJFlo	ESW	EnJFlo	98	Region	0.096083
Across regions	ESW_EnJFlo	ESW	EnJFlo	98	Location	0.30137
Across regions	ESW_EnJFlo	ESW	EnJFlo	98	Year-Location	0.602547
Across regions	ESW_FloFla	ESW	FloFla	99	Region	0.112378
Across regions	ESW_FloFla	ESW	FloFla	99	Location	0.368097
Across regions	ESW_FloFla	ESW	FloFla	99	Year-Location	0.519524
Across regions	ESW_FlaFlw	ESW	FlaFlw	100	Region	0.0844097
Across regions	ESW_FlaFlw	ESW	FlaFlw	100	Location	0.357925
Across regions	ESW_FlaFlw	ESW	FlaFlw	100	Year-Location	0.557666
Across regions	ESW_FlwStG	ESW	FlwStG	101	Region	0.0487708
Across regions	ESW_FlwStG	ESW	FlwStG	101	Location	0.390144
Across regions	ESW_FlwStG	ESW	FlwStG	101	Year-Location	0.561085
Across regions	ESW_StGEnG	ESW	StGEnG	102	Region	0.00531681
Across regions	ESW_StGEnG	ESW	StGEnG	102	Location	0.409615
Across regions	ESW_StGEnG	ESW	StGEnG	102	Year-Location	0.585068
Across regions	ESW_EnGMat	ESW	EnGMat	103	Region	0.00093692
Across regions	ESW_EnGMat	ESW	EnGMat	103	Location	0.386769
Across regions	ESW_EnGMat	ESW	EnGMat	103	Year-Location	0.612294
Across regions	ESW_MatHar	ESW	MatHar	104	Region	0.00101712
Across regions	ESW_MatHar	ESW	MatHar	104	Location	0.392107
Across regions	ESW_MatHar	ESW	MatHar	104	Year-Location	0.606876
Across regions	Flow_GerEme	Flow	GerEme	105	Region	0.184003
Across regions	Flow_GerEme	Flow	GerEme	105	Location	0.352173
Across regions	Flow_GerEme	Flow	GerEme	105	Year-Location	0.463824
Across regions	Flow_EmeEnJ	Flow	EmeEnJ	106	Region	0.163043
Across regions	Flow_EmeEnJ	Flow	EmeEnJ	106	Location	0.362743
Across regions	Flow_EmeEnJ	Flow	EmeEnJ	106	Year-Location	0.474214
Across regions	Flow_EnJFlo	Flow	EnJFlo	107	Region	0.0762099
Across regions	Flow_EnJFlo	Flow	EnJFlo	107	Location	0.302784
Across regions	Flow_EnJFlo	Flow	EnJFlo	107	Year-Location	0.621006
Across regions	Flow_FloFla	Flow	FloFla	108	Region	0.182001
Across regions	Flow_FloFla	Flow	FloFla	108	Location	0.300388
Across regions	Flow_FloFla	Flow	FloFla	108	Year-Location	0.517611
Across regions	Flow_FlaFlw	Flow	FlaFlw	109	Region	0.104318
Across regions	Flow_FlaFlw	Flow	FlaFlw	109	Location	0.237276
Across regions	Flow_FlaFlw	Flow	FlaFlw	109	Year-Location	0.658406
Across regions	Flow_FlwStG	Flow	FlwStG	110	Region	0.124257
Across regions	Flow_FlwStG	Flow	FlwStG	110	Location	0.245767
Across regions	Flow_FlwStG	Flow	FlwStG	110	Year-Location	0.629976
Across regions	Flow_StGEnG	Flow	StGEnG	111	Region	0.142058
Across regions	Flow_StGEnG	Flow	StGEnG	111	Location	0.332038
Across regions	Flow_StGEnG	Flow	StGEnG	111	Year-Location	0.525904
Across regions	Flow_EnGMat	Flow	EnGMat	112	Region	0.0517975
Across regions	Flow_EnGMat	Flow	EnGMat	112	Location	0.354673
Across regions	Flow_EnGMat	Flow	EnGMat	112	Year-Location	0.59353
Across regions	Flow_MatHar	Flow	MatHar	113	Region	0.051201
Across regions	Flow_MatHar	Flow	MatHar	113	Location	0.344629
Across regions	Flow_MatHar	Flow	MatHar	113	Year-Location	0.60417
Across regions	Flux_GerEme	Flux	GerEme	114	Region	0.0412172
Across regions	Flux_GerEme	Flux	GerEme	114	Location	0.315581
Across regions	Flux_GerEme	Flux	GerEme	114	Year-Location	0.643202
Across regions	Flux_EmeEnJ	Flux	EmeEnJ	115	Region	0.0705814
Across regions	Flux_EmeEnJ	Flux	EmeEnJ	115	Location	0.196427
Across regions	Flux_EmeEnJ	Flux	EmeEnJ	115	Year-Location	0.732992
Across regions	Flux_EnJFlo	Flux	EnJFlo	116	Region	0.0680944
Across regions	Flux_EnJFlo	Flux	EnJFlo	116	Location	0.152764
Across regions	Flux_EnJFlo	Flux	EnJFlo	116	Year-Location	0.779141
Across regions	Flux_FloFla	Flux	FloFla	117	Region	0.0366838
Across regions	Flux_FloFla	Flux	FloFla	117	Location	0.244091
Across regions	Flux_FloFla	Flux	FloFla	117	Year-Location	0.719226
Across regions	Flux_FlaFlw	Flux	FlaFlw	118	Region	0.00756226
Across regions	Flux_FlaFlw	Flux	FlaFlw	118	Location	0.212294
Across regions	Flux_FlaFlw	Flux	FlaFlw	118	Year-Location	0.780144
Across regions	Flux_FlwStG	Flux	FlwStG	119	Region	0.0440298
Across regions	Flux_FlwStG	Flux	FlwStG	119	Location	0.266951
Across regions	Flux_FlwStG	Flux	FlwStG	119	Year-Location	0.689019
Across regions	Flux_StGEnG	Flux	StGEnG	120	Region	0.122697
Across regions	Flux_StGEnG	Flux	StGEnG	120	Location	0.376997
Across regions	Flux_StGEnG	Flux	StGEnG	120	Year-Location	0.500306
Across regions	Flux_EnGMat	Flux	EnGMat	121	Region	0.0549029
Across regions	Flux_EnGMat	Flux	EnGMat	121	Location	0.386864
Across regions	Flux_EnGMat	Flux	EnGMat	121	Year-Location	0.558233
Across regions	Flux_MatHar	Flux	MatHar	122	Region	0.0554838
Across regions	Flux_MatHar	Flux	MatHar	122	Location	0.384389
Across regions	Flux_MatHar	Flux	MatHar	122	Year-Location	0.560127
Across regions	T_GerEme	T	GerEme	123	Region	0.0516733
Across regions	T_GerEme	T	GerEme	123	Location	0.166351
Across regions	T_GerEme	T	GerEme	123	Year-Location	0.781976
Across regions	T_EmeEnJ	T	EmeEnJ	124	Region	0.1032
Across regions	T_EmeEnJ	T	EmeEnJ	124	Location	0.256777
Across regions	T_EmeEnJ	T	EmeEnJ	124	Year-Location	0.640023
Across regions	T_EnJFlo	T	EnJFlo	125	Region	0.0174468
Across regions	T_EnJFlo	T	EnJFlo	125	Location	0.25004
Across regions	T_EnJFlo	T	EnJFlo	125	Year-Location	0.732513
Across regions	T_FloFla	T	FloFla	126	Region	0.0310556
Across regions	T_FloFla	T	FloFla	126	Location	0.592644
Across regions	T_FloFla	T	FloFla	126	Year-Location	0.376301
Across regions	T_FlaFlw	T	FlaFlw	127	Region	0.0924448
Across regions	T_FlaFlw	T	FlaFlw	127	Location	0.507111
Across regions	T_FlaFlw	T	FlaFlw	127	Year-Location	0.400444
Across regions	T_FlwStG	T	FlwStG	128	Region	0.0448841
Across regions	T_FlwStG	T	FlwStG	128	Location	0.327433
Across regions	T_FlwStG	T	FlwStG	128	Year-Location	0.627683
Across regions	T_StGEnG	T	StGEnG	129	Region	0.0670007
Across regions	T_StGEnG	T	StGEnG	129	Location	0.484795
Across regions	T_StGEnG	T	StGEnG	129	Year-Location	0.448204
Across regions	T_EnGMat	T	EnGMat	130	Region	0.00617442
Across regions	T_EnGMat	T	EnGMat	130	Location	0.485719
Across regions	T_EnGMat	T	EnGMat	130	Year-Location	0.508107
Across regions	T_MatHar	T	MatHar	131	Region	0.00558181
Across regions	T_MatHar	T	MatHar	131	Location	0.467419
Across regions	T_MatHar	T	MatHar	131	Year-Location	0.526999
Across regions	Runoff_GerEme	Runoff	GerEme	132	Region	0.0147019
Across regions	Runoff_GerEme	Runoff	GerEme	132	Location	0.297332
Across regions	Runoff_GerEme	Runoff	GerEme	132	Year-Location	0.687966
Across regions	Runoff_EmeEnJ	Runoff	EmeEnJ	133	Region	0.0398579
Across regions	Runoff_EmeEnJ	Runoff	EmeEnJ	133	Location	0.185866
Across regions	Runoff_EmeEnJ	Runoff	EmeEnJ	133	Year-Location	0.774276
Across regions	Runoff_EnJFlo	Runoff	EnJFlo	134	Region	0.00149659
Across regions	Runoff_EnJFlo	Runoff	EnJFlo	134	Location	0.109991
Across regions	Runoff_EnJFlo	Runoff	EnJFlo	134	Year-Location	0.888512
Across regions	Runoff_FloFla	Runoff	FloFla	135	Region	0.0284764
Across regions	Runoff_FloFla	Runoff	FloFla	135	Location	0.275887
Across regions	Runoff_FloFla	Runoff	FloFla	135	Year-Location	0.695637
Across regions	Runoff_FlaFlw	Runoff	FlaFlw	136	Region	0.0234027
Across regions	Runoff_FlaFlw	Runoff	FlaFlw	136	Location	0.120684
Across regions	Runoff_FlaFlw	Runoff	FlaFlw	136	Year-Location	0.855913
Across regions	Runoff_FlwStG	Runoff	FlwStG	137	Region	0.00308936
Across regions	Runoff_FlwStG	Runoff	FlwStG	137	Location	0.274146
Across regions	Runoff_FlwStG	Runoff	FlwStG	137	Year-Location	0.722764
Across regions	Runoff_StGEnG	Runoff	StGEnG	138	Region	0.0285756
Across regions	Runoff_StGEnG	Runoff	StGEnG	138	Location	0.335905
Across regions	Runoff_StGEnG	Runoff	StGEnG	138	Year-Location	0.63552
Across regions	Runoff_EnGMat	Runoff	EnGMat	139	Region	0.0200913
Across regions	Runoff_EnGMat	Runoff	EnGMat	139	Location	0.195861
Across regions	Runoff_EnGMat	Runoff	EnGMat	139	Year-Location	0.784047
Across regions	Runoff_MatHar	Runoff	MatHar	140	Region	0.00420152
Across regions	Runoff_MatHar	Runoff	MatHar	140	Location	0.152024
Across regions	Runoff_MatHar	Runoff	MatHar	140	Year-Location	0.843774
Across regions	PotRunoff_GerEme	PotRunoff	GerEme	141	Region	0.00249604
Across regions	PotRunoff_GerEme	PotRunoff	GerEme	141	Location	0.293272
Across regions	PotRunoff_GerEme	PotRunoff	GerEme	141	Year-Location	0.704232
Across regions	PotRunoff_EmeEnJ	PotRunoff	EmeEnJ	142	Region	0.00276636
Across regions	PotRunoff_EmeEnJ	PotRunoff	EmeEnJ	142	Location	0.216297
Across regions	PotRunoff_EmeEnJ	PotRunoff	EmeEnJ	142	Year-Location	0.780937
Across regions	PotRunoff_EnJFlo	PotRunoff	EnJFlo	143	Region	0.00411103
Across regions	PotRunoff_EnJFlo	PotRunoff	EnJFlo	143	Location	0.1312
Across regions	PotRunoff_EnJFlo	PotRunoff	EnJFlo	143	Year-Location	0.864689
Across regions	PotRunoff_FloFla	PotRunoff	FloFla	144	Region	0.00194644
Across regions	PotRunoff_FloFla	PotRunoff	FloFla	144	Location	0.3082
Across regions	PotRunoff_FloFla	PotRunoff	FloFla	144	Year-Location	0.689854
Across regions	PotRunoff_FlaFlw	PotRunoff	FlaFlw	145	Region	0.000647066
Across regions	PotRunoff_FlaFlw	PotRunoff	FlaFlw	145	Location	0.205481
Across regions	PotRunoff_FlaFlw	PotRunoff	FlaFlw	145	Year-Location	0.793872
Across regions	PotRunoff_FlwStG	PotRunoff	FlwStG	146	Region	0.00938809
Across regions	PotRunoff_FlwStG	PotRunoff	FlwStG	146	Location	0.264979
Across regions	PotRunoff_FlwStG	PotRunoff	FlwStG	146	Year-Location	0.725633
Across regions	PotRunoff_StGEnG	PotRunoff	StGEnG	147	Region	0.100414
Across regions	PotRunoff_StGEnG	PotRunoff	StGEnG	147	Location	0.350248
Across regions	PotRunoff_StGEnG	PotRunoff	StGEnG	147	Year-Location	0.549338
Across regions	PotRunoff_EnGMat	PotRunoff	EnGMat	148	Region	0.0294692
Across regions	PotRunoff_EnGMat	PotRunoff	EnGMat	148	Location	0.222217
Across regions	PotRunoff_EnGMat	PotRunoff	EnGMat	148	Year-Location	0.748313
Across regions	PotRunoff_MatHar	PotRunoff	MatHar	149	Region	0.0082925
Across regions	PotRunoff_MatHar	PotRunoff	MatHar	149	Location	0.21075
Across regions	PotRunoff_MatHar	PotRunoff	MatHar	149	Year-Location	0.780957
Across regions	Infiltration_GerEme	Infiltration	GerEme	150	Region	0.00905127
Across regions	Infiltration_GerEme	Infiltration	GerEme	150	Location	0.301767
Across regions	Infiltration_GerEme	Infiltration	GerEme	150	Year-Location	0.689181
Across regions	Infiltration_EmeEnJ	Infiltration	EmeEnJ	151	Region	2.35162e-06
Across regions	Infiltration_EmeEnJ	Infiltration	EmeEnJ	151	Location	0.230171
Across regions	Infiltration_EmeEnJ	Infiltration	EmeEnJ	151	Year-Location	0.769827
Across regions	Infiltration_EnJFlo	Infiltration	EnJFlo	152	Region	0.00702359
Across regions	Infiltration_EnJFlo	Infiltration	EnJFlo	152	Location	0.141226
Across regions	Infiltration_EnJFlo	Infiltration	EnJFlo	152	Year-Location	0.85175
Across regions	Infiltration_FloFla	Infiltration	FloFla	153	Region	0.0063527
Across regions	Infiltration_FloFla	Infiltration	FloFla	153	Location	0.303152
Across regions	Infiltration_FloFla	Infiltration	FloFla	153	Year-Location	0.690496
Across regions	Infiltration_FlaFlw	Infiltration	FlaFlw	154	Region	3.96366e-05
Across regions	Infiltration_FlaFlw	Infiltration	FlaFlw	154	Location	0.222591
Across regions	Infiltration_FlaFlw	Infiltration	FlaFlw	154	Year-Location	0.77737
Across regions	Infiltration_FlwStG	Infiltration	FlwStG	155	Region	0.00974624
Across regions	Infiltration_FlwStG	Infiltration	FlwStG	155	Location	0.25552
Across regions	Infiltration_FlwStG	Infiltration	FlwStG	155	Year-Location	0.734734
Across regions	Infiltration_StGEnG	Infiltration	StGEnG	156	Region	0.11104
Across regions	Infiltration_StGEnG	Infiltration	StGEnG	156	Location	0.340714
Across regions	Infiltration_StGEnG	Infiltration	StGEnG	156	Year-Location	0.548247
Across regions	Infiltration_EnGMat	Infiltration	EnGMat	157	Region	0.0253312
Across regions	Infiltration_EnGMat	Infiltration	EnGMat	157	Location	0.216037
Across regions	Infiltration_EnGMat	Infiltration	EnGMat	157	Year-Location	0.758632
Across regions	Infiltration_MatHar	Infiltration	MatHar	158	Region	0.00794215
Across regions	Infiltration_MatHar	Infiltration	MatHar	158	Location	0.226503
Across regions	Infiltration_MatHar	Infiltration	MatHar	158	Year-Location	0.765555
Across regions	PotInf_GerEme	PotInf	GerEme	159	Region	0.00249604
Across regions	PotInf_GerEme	PotInf	GerEme	159	Location	0.293272
Across regions	PotInf_GerEme	PotInf	GerEme	159	Year-Location	0.704232
Across regions	PotInf_EmeEnJ	PotInf	EmeEnJ	160	Region	0.00276636
Across regions	PotInf_EmeEnJ	PotInf	EmeEnJ	160	Location	0.216297
Across regions	PotInf_EmeEnJ	PotInf	EmeEnJ	160	Year-Location	0.780937
Across regions	PotInf_EnJFlo	PotInf	EnJFlo	161	Region	0.00411103
Across regions	PotInf_EnJFlo	PotInf	EnJFlo	161	Location	0.1312
Across regions	PotInf_EnJFlo	PotInf	EnJFlo	161	Year-Location	0.864689
Across regions	PotInf_FloFla	PotInf	FloFla	162	Region	0.00194644
Across regions	PotInf_FloFla	PotInf	FloFla	162	Location	0.3082
Across regions	PotInf_FloFla	PotInf	FloFla	162	Year-Location	0.689854
Across regions	PotInf_FlaFlw	PotInf	FlaFlw	163	Region	0.000647066
Across regions	PotInf_FlaFlw	PotInf	FlaFlw	163	Location	0.205481
Across regions	PotInf_FlaFlw	PotInf	FlaFlw	163	Year-Location	0.793872
Across regions	PotInf_FlwStG	PotInf	FlwStG	164	Region	0.00938809
Across regions	PotInf_FlwStG	PotInf	FlwStG	164	Location	0.264979
Across regions	PotInf_FlwStG	PotInf	FlwStG	164	Year-Location	0.725633
Across regions	PotInf_StGEnG	PotInf	StGEnG	165	Region	0.100414
Across regions	PotInf_StGEnG	PotInf	StGEnG	165	Location	0.350248
Across regions	PotInf_StGEnG	PotInf	StGEnG	165	Year-Location	0.549338
Across regions	PotInf_EnGMat	PotInf	EnGMat	166	Region	0.0294692
Across regions	PotInf_EnGMat	PotInf	EnGMat	166	Location	0.222217
Across regions	PotInf_EnGMat	PotInf	EnGMat	166	Year-Location	0.748313
Across regions	PotInf_MatHar	PotInf	MatHar	167	Region	0.0082925
Across regions	PotInf_MatHar	PotInf	MatHar	167	Location	0.21075
Across regions	PotInf_MatHar	PotInf	MatHar	167	Year-Location	0.780957
Across regions	WaterTable_GerEme	WaterTable	GerEme	168	Region	0.144739
Across regions	WaterTable_GerEme	WaterTable	GerEme	168	Location	0.448148
Across regions	WaterTable_GerEme	WaterTable	GerEme	168	Year-Location	0.407113
Across regions	WaterTable_EmeEnJ	WaterTable	EmeEnJ	169	Region	0.23283
Across regions	WaterTable_EmeEnJ	WaterTable	EmeEnJ	169	Location	0.373016
Across regions	WaterTable_EmeEnJ	WaterTable	EmeEnJ	169	Year-Location	0.394154
Across regions	WaterTable_EnJFlo	WaterTable	EnJFlo	170	Region	0.27679
Across regions	WaterTable_EnJFlo	WaterTable	EnJFlo	170	Location	0.302139
Across regions	WaterTable_EnJFlo	WaterTable	EnJFlo	170	Year-Location	0.421071
Across regions	WaterTable_FloFla	WaterTable	FloFla	171	Region	0.248787
Across regions	WaterTable_FloFla	WaterTable	FloFla	171	Location	0.292019
Across regions	WaterTable_FloFla	WaterTable	FloFla	171	Year-Location	0.459194
Across regions	WaterTable_FlaFlw	WaterTable	FlaFlw	172	Region	0.176869
Across regions	WaterTable_FlaFlw	WaterTable	FlaFlw	172	Location	0.313433
Across regions	WaterTable_FlaFlw	WaterTable	FlaFlw	172	Year-Location	0.509698
Across regions	WaterTable_FlwStG	WaterTable	FlwStG	173	Region	0.154339
Across regions	WaterTable_FlwStG	WaterTable	FlwStG	173	Location	0.394529
Across regions	WaterTable_FlwStG	WaterTable	FlwStG	173	Year-Location	0.451132
Across regions	WaterTable_StGEnG	WaterTable	StGEnG	174	Region	0.221716
Across regions	WaterTable_StGEnG	WaterTable	StGEnG	174	Location	0.356278
Across regions	WaterTable_StGEnG	WaterTable	StGEnG	174	Year-Location	0.422006
Across regions	WaterTable_EnGMat	WaterTable	EnGMat	175	Region	0.263163
Across regions	WaterTable_EnGMat	WaterTable	EnGMat	175	Location	0.313436
Across regions	WaterTable_EnGMat	WaterTable	EnGMat	175	Year-Location	0.423401
Across regions	FlowNO3_GerEme	FlowNO3	GerEme	176	Region	0.0171716
Across regions	FlowNO3_GerEme	FlowNO3	GerEme	176	Location	0.46905
Across regions	FlowNO3_GerEme	FlowNO3	GerEme	176	Year-Location	0.513778
Across regions	FlowNO3_EmeEnJ	FlowNO3	EmeEnJ	177	Region	0.0373498
Across regions	FlowNO3_EmeEnJ	FlowNO3	EmeEnJ	177	Location	0.326244
Across regions	FlowNO3_EmeEnJ	FlowNO3	EmeEnJ	177	Year-Location	0.636406
Across regions	FlowNO3_EnJFlo	FlowNO3	EnJFlo	178	Region	0.0186011
Across regions	FlowNO3_EnJFlo	FlowNO3	EnJFlo	178	Location	0.221611
Across regions	FlowNO3_EnJFlo	FlowNO3	EnJFlo	178	Year-Location	0.759788
Across regions	FlowNO3_FloFla	FlowNO3	FloFla	179	Region	0.0327674
Across regions	FlowNO3_FloFla	FlowNO3	FloFla	179	Location	0.319829
Across regions	FlowNO3_FloFla	FlowNO3	FloFla	179	Year-Location	0.647404
Across regions	FlowNO3_FlaFlw	FlowNO3	FlaFlw	180	Region	0.0243668
Across regions	FlowNO3_FlaFlw	FlowNO3	FlaFlw	180	Location	0.199218
Across regions	FlowNO3_FlaFlw	FlowNO3	FlaFlw	180	Year-Location	0.776415
Across regions	FlowNO3_FlwStG	FlowNO3	FlwStG	181	Region	0.0888873
Across regions	FlowNO3_FlwStG	FlowNO3	FlwStG	181	Location	0.264757
Across regions	FlowNO3_FlwStG	FlowNO3	FlwStG	181	Year-Location	0.646355
Across regions	FlowNO3_StGEnG	FlowNO3	StGEnG	182	Region	0.124629
Across regions	FlowNO3_StGEnG	FlowNO3	StGEnG	182	Location	0.417299
Across regions	FlowNO3_StGEnG	FlowNO3	StGEnG	182	Year-Location	0.458072
Across regions	FlowNO3_EnGMat	FlowNO3	EnGMat	183	Region	0.0437717
Across regions	FlowNO3_EnGMat	FlowNO3	EnGMat	183	Location	0.640495
Across regions	FlowNO3_EnGMat	FlowNO3	EnGMat	183	Year-Location	0.315733
Across regions	FlowNO3_MatHar	FlowNO3	MatHar	184	Region	0.0431166
Across regions	FlowNO3_MatHar	FlowNO3	MatHar	184	Location	0.636158
Across regions	FlowNO3_MatHar	FlowNO3	MatHar	184	Year-Location	0.320725
North	TT_GerEme	TT	GerEme	1	Location	0.441274
North	TT_GerEme	TT	GerEme	1	Year-Location	0.558726
North	TT_EmeEnJ	TT	EmeEnJ	2	Location	0.437496
North	TT_EmeEnJ	TT	EmeEnJ	2	Year-Location	0.562504
North	TT_EnJFlo	TT	EnJFlo	3	Location	0.29203
North	TT_EnJFlo	TT	EnJFlo	3	Year-Location	0.70797
North	TT_FloFla	TT	FloFla	4	Location	0.628009
North	TT_FloFla	TT	FloFla	4	Year-Location	0.371991
North	TT_FlaFlw	TT	FlaFlw	5	Location	0.429861
North	TT_FlaFlw	TT	FlaFlw	5	Year-Location	0.570139
North	TT_FlwStG	TT	FlwStG	6	Location	0.481095
North	TT_FlwStG	TT	FlwStG	6	Year-Location	0.518905
North	TT_StGEnG	TT	StGEnG	7	Location	0.506004
North	TT_StGEnG	TT	StGEnG	7	Year-Location	0.493996
North	TT_EnGMat	TT	EnGMat	8	Location	0.426286
North	TT_EnGMat	TT	EnGMat	8	Year-Location	0.573714
North	TT_MatHar	TT	MatHar	9	Location	0.493127
North	TT_MatHar	TT	MatHar	9	Year-Location	0.506873
North	CumTT_GerEme	CumTT	GerEme	10	Location	0.384963
North	CumTT_GerEme	CumTT	GerEme	10	Year-Location	0.615037
North	CumTT_EmeEnJ	CumTT	EmeEnJ	11	Location	0.536522
North	CumTT_EmeEnJ	CumTT	EmeEnJ	11	Year-Location	0.463478
North	CumTT_EnJFlo	CumTT	EnJFlo	12	Location	0.578398
North	CumTT_EnJFlo	CumTT	EnJFlo	12	Year-Location	0.421602
North	CumTT_FloFla	CumTT	FloFla	13	Location	0.567797
North	CumTT_FloFla	CumTT	FloFla	13	Year-Location	0.432203
North	CumTT_FlaFlw	CumTT	FlaFlw	14	Location	0.607767
North	CumTT_FlaFlw	CumTT	FlaFlw	14	Year-Location	0.392233
North	CumTT_FlwStG	CumTT	FlwStG	15	Location	0.607684
North	CumTT_FlwStG	CumTT	FlwStG	15	Year-Location	0.392316
North	CumTT_StGEnG	CumTT	StGEnG	16	Location	0.584381
North	CumTT_StGEnG	CumTT	StGEnG	16	Year-Location	0.415619
North	CumTT_EnGMat	CumTT	EnGMat	17	Location	0.598963
North	CumTT_EnGMat	CumTT	EnGMat	17	Year-Location	0.401037
North	CumTT_MatHar	CumTT	MatHar	18	Location	0.595297
North	CumTT_MatHar	CumTT	MatHar	18	Year-Location	0.404703
North	Eo_GerEme	Eo	GerEme	19	Location	0.308676
North	Eo_GerEme	Eo	GerEme	19	Year-Location	0.691324
North	Eo_EmeEnJ	Eo	EmeEnJ	20	Location	0.374901
North	Eo_EmeEnJ	Eo	EmeEnJ	20	Year-Location	0.625099
North	Eo_EnJFlo	Eo	EnJFlo	21	Location	0.225521
North	Eo_EnJFlo	Eo	EnJFlo	21	Year-Location	0.774479
North	Eo_FloFla	Eo	FloFla	22	Location	0.435429
North	Eo_FloFla	Eo	FloFla	22	Year-Location	0.564571
North	Eo_FlaFlw	Eo	FlaFlw	23	Location	0.45155
North	Eo_FlaFlw	Eo	FlaFlw	23	Year-Location	0.54845
North	Eo_FlwStG	Eo	FlwStG	24	Location	0.409978
North	Eo_FlwStG	Eo	FlwStG	24	Year-Location	0.590022
North	Eo_StGEnG	Eo	StGEnG	25	Location	0.527496
North	Eo_StGEnG	Eo	StGEnG	25	Year-Location	0.472504
North	Eo_EnGMat	Eo	EnGMat	26	Location	0.304987
North	Eo_EnGMat	Eo	EnGMat	26	Year-Location	0.695013
North	Eo_MatHar	Eo	MatHar	27	Location	0.358863
North	Eo_MatHar	Eo	MatHar	27	Year-Location	0.641137
North	Eos_GerEme	Eos	GerEme	28	Location	0.329935
North	Eos_GerEme	Eos	GerEme	28	Year-Location	0.670065
North	Eos_EmeEnJ	Eos	EmeEnJ	29	Location	0.398098
North	Eos_EmeEnJ	Eos	EmeEnJ	29	Year-Location	0.601902
North	Eos_EnJFlo	Eos	EnJFlo	30	Location	0.19378
North	Eos_EnJFlo	Eos	EnJFlo	30	Year-Location	0.80622
North	Eos_FloFla	Eos	FloFla	31	Location	0.26386
North	Eos_FloFla	Eos	FloFla	31	Year-Location	0.73614
North	Eos_FlaFlw	Eos	FlaFlw	32	Location	0.430436
North	Eos_FlaFlw	Eos	FlaFlw	32	Year-Location	0.569564
North	Eos_FlwStG	Eos	FlwStG	33	Location	0.491559
North	Eos_FlwStG	Eos	FlwStG	33	Year-Location	0.508441
North	Eos_StGEnG	Eos	StGEnG	34	Location	0.502702
North	Eos_StGEnG	Eos	StGEnG	34	Year-Location	0.497298
North	Eos_EnGMat	Eos	EnGMat	35	Location	0.355167
North	Eos_EnGMat	Eos	EnGMat	35	Year-Location	0.644833
North	Eos_MatHar	Eos	MatHar	36	Location	0.312364
North	Eos_MatHar	Eos	MatHar	36	Year-Location	0.687636
North	Es_GerEme	Es	GerEme	37	Location	0.204639
North	Es_GerEme	Es	GerEme	37	Year-Location	0.795361
North	Es_EmeEnJ	Es	EmeEnJ	38	Location	0.324152
North	Es_EmeEnJ	Es	EmeEnJ	38	Year-Location	0.675848
North	Es_EnJFlo	Es	EnJFlo	39	Location	0.181464
North	Es_EnJFlo	Es	EnJFlo	39	Year-Location	0.818536
North	Es_FloFla	Es	FloFla	40	Location	0.278781
North	Es_FloFla	Es	FloFla	40	Year-Location	0.721219
North	Es_FlaFlw	Es	FlaFlw	41	Location	0.341012
North	Es_FlaFlw	Es	FlaFlw	41	Year-Location	0.658988
North	Es_FlwStG	Es	FlwStG	42	Location	0.409682
North	Es_FlwStG	Es	FlwStG	42	Year-Location	0.590318
North	Es_StGEnG	Es	StGEnG	43	Location	0.329586
North	Es_StGEnG	Es	StGEnG	43	Year-Location	0.670414
North	Es_EnGMat	Es	EnGMat	44	Location	0.337704
North	Es_EnGMat	Es	EnGMat	44	Year-Location	0.662296
North	Es_MatHar	Es	MatHar	45	Location	0.199172
North	Es_MatHar	Es	MatHar	45	Year-Location	0.800828
North	CoverGreen_GerEme	CoverGreen	GerEme	46	Location	0.433429
North	CoverGreen_GerEme	CoverGreen	GerEme	46	Year-Location	0.566571
North	CoverGreen_EmeEnJ	CoverGreen	EmeEnJ	47	Location	0.517742
North	CoverGreen_EmeEnJ	CoverGreen	EmeEnJ	47	Year-Location	0.482258
North	CoverGreen_EnJFlo	CoverGreen	EnJFlo	48	Location	0.526094
North	CoverGreen_EnJFlo	CoverGreen	EnJFlo	48	Year-Location	0.473906
North	CoverGreen_FloFla	CoverGreen	FloFla	49	Location	0.40541
North	CoverGreen_FloFla	CoverGreen	FloFla	49	Year-Location	0.59459
North	CoverGreen_FlaFlw	CoverGreen	FlaFlw	50	Location	0.385804
North	CoverGreen_FlaFlw	CoverGreen	FlaFlw	50	Year-Location	0.614196
North	CoverGreen_FlwStG	CoverGreen	FlwStG	51	Location	0.438764
North	CoverGreen_FlwStG	CoverGreen	FlwStG	51	Year-Location	0.561236
North	CoverGreen_StGEnG	CoverGreen	StGEnG	52	Location	0.496293
North	CoverGreen_StGEnG	CoverGreen	StGEnG	52	Year-Location	0.503707
North	CoverGreen_EnGMat	CoverGreen	EnGMat	53	Location	0.385933
North	CoverGreen_EnGMat	CoverGreen	EnGMat	53	Year-Location	0.614067
North	CoverGreen_MatHar	CoverGreen	MatHar	54	Location	0.383436
North	CoverGreen_MatHar	CoverGreen	MatHar	54	Year-Location	0.616564
North	CoverTotal_GerEme	CoverTotal	GerEme	55	Location	0.43316
North	CoverTotal_GerEme	CoverTotal	GerEme	55	Year-Location	0.56684
North	CoverTotal_EmeEnJ	CoverTotal	EmeEnJ	56	Location	0.517903
North	CoverTotal_EmeEnJ	CoverTotal	EmeEnJ	56	Year-Location	0.482097
North	CoverTotal_EnJFlo	CoverTotal	EnJFlo	57	Location	0.526126
North	CoverTotal_EnJFlo	CoverTotal	EnJFlo	57	Year-Location	0.473874
North	CoverTotal_FloFla	CoverTotal	FloFla	58	Location	0.407231
North	CoverTotal_FloFla	CoverTotal	FloFla	58	Year-Location	0.592769
North	CoverTotal_FlaFlw	CoverTotal	FlaFlw	59	Location	0.385967
North	CoverTotal_FlaFlw	CoverTotal	FlaFlw	59	Year-Location	0.614033
North	CoverTotal_FlwStG	CoverTotal	FlwStG	60	Location	0.433101
North	CoverTotal_FlwStG	CoverTotal	FlwStG	60	Year-Location	0.566899
North	CoverTotal_StGEnG	CoverTotal	StGEnG	61	Location	0.486144
North	CoverTotal_StGEnG	CoverTotal	StGEnG	61	Year-Location	0.513856
North	CoverTotal_EnGMat	CoverTotal	EnGMat	62	Location	0.384106
North	CoverTotal_EnGMat	CoverTotal	EnGMat	62	Year-Location	0.615894
North	CoverTotal_MatHar	CoverTotal	MatHar	63	Location	0.381487
North	CoverTotal_MatHar	CoverTotal	MatHar	63	Year-Location	0.618513
North	biomass_GerEme	biomass	GerEme	64	Location	0.429587
North	biomass_GerEme	biomass	GerEme	64	Year-Location	0.570413
North	biomass_EmeEnJ	biomass	EmeEnJ	65	Location	0.548315
North	biomass_EmeEnJ	biomass	EmeEnJ	65	Year-Location	0.451685
North	biomass_EnJFlo	biomass	EnJFlo	66	Location	0.571633
North	biomass_EnJFlo	biomass	EnJFlo	66	Year-Location	0.428367
North	biomass_FloFla	biomass	FloFla	67	Location	0.452115
North	biomass_FloFla	biomass	FloFla	67	Year-Location	0.547885
North	biomass_FlaFlw	biomass	FlaFlw	68	Location	0.435045
North	biomass_FlaFlw	biomass	FlaFlw	68	Year-Location	0.564955
North	biomass_FlwStG	biomass	FlwStG	69	Location	0.402493
North	biomass_FlwStG	biomass	FlwStG	69	Year-Location	0.597507
North	biomass_StGEnG	biomass	StGEnG	70	Location	0.364106
North	biomass_StGEnG	biomass	StGEnG	70	Year-Location	0.635894
North	biomass_EnGMat	biomass	EnGMat	71	Location	0.41447
North	biomass_EnGMat	biomass	EnGMat	71	Year-Location	0.58553
North	biomass_MatHar	biomass	MatHar	72	Location	0.414466
North	biomass_MatHar	biomass	MatHar	72	Year-Location	0.585534
North	LAI_GerEme	LAI	GerEme	73	Location	0.433394
North	LAI_GerEme	LAI	GerEme	73	Year-Location	0.566606
North	LAI_EmeEnJ	LAI	EmeEnJ	74	Location	0.518538
North	LAI_EmeEnJ	LAI	EmeEnJ	74	Year-Location	0.481462
North	LAI_EnJFlo	LAI	EnJFlo	75	Location	0.525017
North	LAI_EnJFlo	LAI	EnJFlo	75	Year-Location	0.474983
North	LAI_FloFla	LAI	FloFla	76	Location	0.417446
North	LAI_FloFla	LAI	FloFla	76	Year-Location	0.582554
North	LAI_FlaFlw	LAI	FlaFlw	77	Location	0.365828
North	LAI_FlaFlw	LAI	FlaFlw	77	Year-Location	0.634172
North	LAI_FlwStG	LAI	FlwStG	78	Location	0.370687
North	LAI_FlwStG	LAI	FlwStG	78	Year-Location	0.629313
North	LAI_StGEnG	LAI	StGEnG	79	Location	0.459017
North	LAI_StGEnG	LAI	StGEnG	79	Year-Location	0.540983
North	LAI_EnGMat	LAI	EnGMat	80	Location	0.368713
North	LAI_EnGMat	LAI	EnGMat	80	Year-Location	0.631287
North	LAI_MatHar	LAI	MatHar	81	Location	0.366602
North	LAI_MatHar	LAI	MatHar	81	Year-Location	0.633398
North	yield_FlaFlw	yield	FlaFlw	82	Location	0.458704
North	yield_FlaFlw	yield	FlaFlw	82	Year-Location	0.541296
North	yield_FlwStG	yield	FlwStG	83	Location	0.432336
North	yield_FlwStG	yield	FlwStG	83	Year-Location	0.567664
North	yield_StGEnG	yield	StGEnG	84	Location	0.380512
North	yield_StGEnG	yield	StGEnG	84	Year-Location	0.619488
North	yield_EnGMat	yield	EnGMat	85	Location	0.436412
North	yield_EnGMat	yield	EnGMat	85	Year-Location	0.563588
North	yield_MatHar	yield	MatHar	86	Location	0.436412
North	yield_MatHar	yield	MatHar	86	Year-Location	0.563588
North	SW_GerEme	SW	GerEme	87	Location	0.728048
North	SW_GerEme	SW	GerEme	87	Year-Location	0.271952
North	SW_EmeEnJ	SW	EmeEnJ	88	Location	0.732677
North	SW_EmeEnJ	SW	EmeEnJ	88	Year-Location	0.267323
North	SW_EnJFlo	SW	EnJFlo	89	Location	0.728816
North	SW_EnJFlo	SW	EnJFlo	89	Year-Location	0.271184
North	SW_FloFla	SW	FloFla	90	Location	0.699966
North	SW_FloFla	SW	FloFla	90	Year-Location	0.300034
North	SW_FlaFlw	SW	FlaFlw	91	Location	0.612029
North	SW_FlaFlw	SW	FlaFlw	91	Year-Location	0.387971
North	SW_FlwStG	SW	FlwStG	92	Location	0.623184
North	SW_FlwStG	SW	FlwStG	92	Year-Location	0.376816
North	SW_StGEnG	SW	StGEnG	93	Location	0.620817
North	SW_StGEnG	SW	StGEnG	93	Year-Location	0.379183
North	SW_EnGMat	SW	EnGMat	94	Location	0.595476
North	SW_EnGMat	SW	EnGMat	94	Year-Location	0.404524
North	SW_MatHar	SW	MatHar	95	Location	0.600036
North	SW_MatHar	SW	MatHar	95	Year-Location	0.399964
North	ESW_GerEme	ESW	GerEme	96	Location	0.360593
North	ESW_GerEme	ESW	GerEme	96	Year-Location	0.639407
North	ESW_EmeEnJ	ESW	EmeEnJ	97	Location	0.393213
North	ESW_EmeEnJ	ESW	EmeEnJ	97	Year-Location	0.606787
North	ESW_EnJFlo	ESW	EnJFlo	98	Location	0.392882
North	ESW_EnJFlo	ESW	EnJFlo	98	Year-Location	0.607118
North	ESW_FloFla	ESW	FloFla	99	Location	0.446816
North	ESW_FloFla	ESW	FloFla	99	Year-Location	0.553184
North	ESW_FlaFlw	ESW	FlaFlw	100	Location	0.400044
North	ESW_FlaFlw	ESW	FlaFlw	100	Year-Location	0.599956
North	ESW_FlwStG	ESW	FlwStG	101	Location	0.427543
North	ESW_FlwStG	ESW	FlwStG	101	Year-Location	0.572457
North	ESW_StGEnG	ESW	StGEnG	102	Location	0.423668
North	ESW_StGEnG	ESW	StGEnG	102	Year-Location	0.576332
North	ESW_EnGMat	ESW	EnGMat	103	Location	0.368171
North	ESW_EnGMat	ESW	EnGMat	103	Year-Location	0.631829
North	ESW_MatHar	ESW	MatHar	104	Location	0.372413
North	ESW_MatHar	ESW	MatHar	104	Year-Location	0.627587
North	Flow_GerEme	Flow	GerEme	105	Location	0.408793
North	Flow_GerEme	Flow	GerEme	105	Year-Location	0.591207
North	Flow_EmeEnJ	Flow	EmeEnJ	106	Location	0.420271
North	Flow_EmeEnJ	Flow	EmeEnJ	106	Year-Location	0.579729
North	Flow_EnJFlo	Flow	EnJFlo	107	Location	0.3185
North	Flow_EnJFlo	Flow	EnJFlo	107	Year-Location	0.6815
North	Flow_FloFla	Flow	FloFla	108	Location	0.311643
North	Flow_FloFla	Flow	FloFla	108	Year-Location	0.688357
North	Flow_FlaFlw	Flow	FlaFlw	109	Location	0.241401
North	Flow_FlaFlw	Flow	FlaFlw	109	Year-Location	0.758599
North	Flow_FlwStG	Flow	FlwStG	110	Location	0.248205
North	Flow_FlwStG	Flow	FlwStG	110	Year-Location	0.751795
North	Flow_StGEnG	Flow	StGEnG	111	Location	0.325688
North	Flow_StGEnG	Flow	StGEnG	111	Year-Location	0.674312
North	Flow_EnGMat	Flow	EnGMat	112	Location	0.345387
North	Flow_EnGMat	Flow	EnGMat	112	Year-Location	0.654613
North	Flow_MatHar	Flow	MatHar	113	Location	0.338888
North	Flow_MatHar	Flow	MatHar	113	Year-Location	0.661112
North	Flux_GerEme	Flux	GerEme	114	Location	0.209585
North	Flux_GerEme	Flux	GerEme	114	Year-Location	0.790415
North	Flux_EmeEnJ	Flux	EmeEnJ	115	Location	0.163188
North	Flux_EmeEnJ	Flux	EmeEnJ	115	Year-Location	0.836812
North	Flux_EnJFlo	Flux	EnJFlo	116	Location	0.169743
North	Flux_EnJFlo	Flux	EnJFlo	116	Year-Location	0.830257
North	Flux_FloFla	Flux	FloFla	117	Location	0.267352
North	Flux_FloFla	Flux	FloFla	117	Year-Location	0.732648
North	Flux_FlaFlw	Flux	FlaFlw	118	Location	0.179664
North	Flux_FlaFlw	Flux	FlaFlw	118	Year-Location	0.820336
North	Flux_FlwStG	Flux	FlwStG	119	Location	0.219212
North	Flux_FlwStG	Flux	FlwStG	119	Year-Location	0.780788
North	Flux_StGEnG	Flux	StGEnG	120	Location	0.189531
North	Flux_StGEnG	Flux	StGEnG	120	Year-Location	0.810469
North	Flux_EnGMat	Flux	EnGMat	121	Location	0.236693
North	Flux_EnGMat	Flux	EnGMat	121	Year-Location	0.763307
North	Flux_MatHar	Flux	MatHar	122	Location	0.250298
North	Flux_MatHar	Flux	MatHar	122	Year-Location	0.749702
North	T_GerEme	T	GerEme	123	Location	0.140626
North	T_GerEme	T	GerEme	123	Year-Location	0.859374
North	T_EmeEnJ	T	EmeEnJ	124	Location	0.507459
North	T_EmeEnJ	T	EmeEnJ	124	Year-Location	0.492541
North	T_EnJFlo	T	EnJFlo	125	Location	0.327636
North	T_EnJFlo	T	EnJFlo	125	Year-Location	0.672364
North	T_FloFla	T	FloFla	126	Location	0.728546
North	T_FloFla	T	FloFla	126	Year-Location	0.271454
North	T_FlaFlw	T	FlaFlw	127	Location	0.422814
North	T_FlaFlw	T	FlaFlw	127	Year-Location	0.577186
North	T_FlwStG	T	FlwStG	128	Location	0.39682
North	T_FlwStG	T	FlwStG	128	Year-Location	0.60318
North	T_StGEnG	T	StGEnG	129	Location	0.716942
North	T_StGEnG	T	StGEnG	129	Year-Location	0.283058
North	T_EnGMat	T	EnGMat	130	Location	0.544823
North	T_EnGMat	T	EnGMat	130	Year-Location	0.455177
North	T_MatHar	T	MatHar	131	Location	0.539429
North	T_MatHar	T	MatHar	131	Year-Location	0.460571
North	Runoff_GerEme	Runoff	GerEme	132	Location	0.201129
North	Runoff_GerEme	Runoff	GerEme	132	Year-Location	0.798871
North	Runoff_EmeEnJ	Runoff	EmeEnJ	133	Location	0.214042
North	Runoff_EmeEnJ	Runoff	EmeEnJ	133	Year-Location	0.785958
North	Runoff_EnJFlo	Runoff	EnJFlo	134	Location	0.109645
North	Runoff_EnJFlo	Runoff	EnJFlo	134	Year-Location	0.890355
North	Runoff_FloFla	Runoff	FloFla	135	Location	0.260171
North	Runoff_FloFla	Runoff	FloFla	135	Year-Location	0.739829
North	Runoff_FlaFlw	Runoff	FlaFlw	136	Location	0.128039
North	Runoff_FlaFlw	Runoff	FlaFlw	136	Year-Location	0.871961
North	Runoff_FlwStG	Runoff	FlwStG	137	Location	0.222951
North	Runoff_FlwStG	Runoff	FlwStG	137	Year-Location	0.777049
North	Runoff_StGEnG	Runoff	StGEnG	138	Location	0.202399
North	Runoff_StGEnG	Runoff	StGEnG	138	Year-Location	0.797601
North	Runoff_EnGMat	Runoff	EnGMat	139	Location	0.179226
North	Runoff_EnGMat	Runoff	EnGMat	139	Year-Location	0.820774
North	Runoff_MatHar	Runoff	MatHar	140	Location	0.155429
North	Runoff_MatHar	Runoff	MatHar	140	Year-Location	0.844571
North	PotRunoff_GerEme	PotRunoff	GerEme	141	Location	0.327466
North	PotRunoff_GerEme	PotRunoff	GerEme	141	Year-Location	0.672534
North	PotRunoff_EmeEnJ	PotRunoff	EmeEnJ	142	Location	0.278105
North	PotRunoff_EmeEnJ	PotRunoff	EmeEnJ	142	Year-Location	0.721895
North	PotRunoff_EnJFlo	PotRunoff	EnJFlo	143	Location	0.119769
North	PotRunoff_EnJFlo	PotRunoff	EnJFlo	143	Year-Location	0.880231
North	PotRunoff_FloFla	PotRunoff	FloFla	144	Location	0.283148
North	PotRunoff_FloFla	PotRunoff	FloFla	144	Year-Location	0.716852
North	PotRunoff_FlaFlw	PotRunoff	FlaFlw	145	Location	0.163432
North	PotRunoff_FlaFlw	PotRunoff	FlaFlw	145	Year-Location	0.836568
North	PotRunoff_FlwStG	PotRunoff	FlwStG	146	Location	0.235875
North	PotRunoff_FlwStG	PotRunoff	FlwStG	146	Year-Location	0.764125
North	PotRunoff_StGEnG	PotRunoff	StGEnG	147	Location	0.302045
North	PotRunoff_StGEnG	PotRunoff	StGEnG	147	Year-Location	0.697955
North	PotRunoff_EnGMat	PotRunoff	EnGMat	148	Location	0.227321
North	PotRunoff_EnGMat	PotRunoff	EnGMat	148	Year-Location	0.772679
North	PotRunoff_MatHar	PotRunoff	MatHar	149	Location	0.25639
North	PotRunoff_MatHar	PotRunoff	MatHar	149	Year-Location	0.74361
North	Infiltration_GerEme	Infiltration	GerEme	150	Location	0.33724
North	Infiltration_GerEme	Infiltration	GerEme	150	Year-Location	0.66276
North	Infiltration_EmeEnJ	Infiltration	EmeEnJ	151	Location	0.28572
North	Infiltration_EmeEnJ	Infiltration	EmeEnJ	151	Year-Location	0.71428
North	Infiltration_EnJFlo	Infiltration	EnJFlo	152	Location	0.128321
North	Infiltration_EnJFlo	Infiltration	EnJFlo	152	Year-Location	0.871679
North	Infiltration_FloFla	Infiltration	FloFla	153	Location	0.2842
North	Infiltration_FloFla	Infiltration	FloFla	153	Year-Location	0.7158
North	Infiltration_FlaFlw	Infiltration	FlaFlw	154	Location	0.170292
North	Infiltration_FlaFlw	Infiltration	FlaFlw	154	Year-Location	0.829708
North	Infiltration_FlwStG	Infiltration	FlwStG	155	Location	0.233992
North	Infiltration_FlwStG	Infiltration	FlwStG	155	Year-Location	0.766008
North	Infiltration_StGEnG	Infiltration	StGEnG	156	Location	0.324925
North	Infiltration_StGEnG	Infiltration	StGEnG	156	Year-Location	0.675075
North	Infiltration_EnGMat	Infiltration	EnGMat	157	Location	0.216363
North	Infiltration_EnGMat	Infiltration	EnGMat	157	Year-Location	0.783637
North	Infiltration_MatHar	Infiltration	MatHar	158	Location	0.274082
North	Infiltration_MatHar	Infiltration	MatHar	158	Year-Location	0.725918
North	PotInf_GerEme	PotInf	GerEme	159	Location	0.327466
North	PotInf_GerEme	PotInf	GerEme	159	Year-Location	0.672534
North	PotInf_EmeEnJ	PotInf	EmeEnJ	160	Location	0.278105
North	PotInf_EmeEnJ	PotInf	EmeEnJ	160	Year-Location	0.721895
North	PotInf_EnJFlo	PotInf	EnJFlo	161	Location	0.119769
North	PotInf_EnJFlo	PotInf	EnJFlo	161	Year-Location	0.880231
North	PotInf_FloFla	PotInf	FloFla	162	Location	0.283148
North	PotInf_FloFla	PotInf	FloFla	162	Year-Location	0.716852
North	PotInf_FlaFlw	PotInf	FlaFlw	163	Location	0.163432
North	PotInf_FlaFlw	PotInf	FlaFlw	163	Year-Location	0.836568
North	PotInf_FlwStG	PotInf	FlwStG	164	Location	0.235875
North	PotInf_FlwStG	PotInf	FlwStG	164	Year-Location	0.764125
North	PotInf_StGEnG	PotInf	StGEnG	165	Location	0.302045
North	PotInf_StGEnG	PotInf	StGEnG	165	Year-Location	0.697955
North	PotInf_EnGMat	PotInf	EnGMat	166	Location	0.227321
North	PotInf_EnGMat	PotInf	EnGMat	166	Year-Location	0.772679
North	PotInf_MatHar	PotInf	MatHar	167	Location	0.25639
North	PotInf_MatHar	PotInf	MatHar	167	Year-Location	0.74361
North	WaterTable_GerEme	WaterTable	GerEme	168	Location	0.242036
North	WaterTable_GerEme	WaterTable	GerEme	168	Year-Location	0.757964
North	WaterTable_EmeEnJ	WaterTable	EmeEnJ	169	Location	0.242129
North	WaterTable_EmeEnJ	WaterTable	EmeEnJ	169	Year-Location	0.757871
North	WaterTable_EnJFlo	WaterTable	EnJFlo	170	Location	0.242188
North	WaterTable_EnJFlo	WaterTable	EnJFlo	170	Year-Location	0.757812
North	WaterTable_FloFla	WaterTable	FloFla	171	Location	0.201028
North	WaterTable_FloFla	WaterTable	FloFla	171	Year-Location	0.798972
North	WaterTable_FlaFlw	WaterTable	FlaFlw	172	Location	0.307732
North	WaterTable_FlaFlw	WaterTable	FlaFlw	172	Year-Location	0.692268
North	WaterTable_FlwStG	WaterTable	FlwStG	173	Location	0.382094
North	WaterTable_FlwStG	WaterTable	FlwStG	173	Year-Location	0.617906
North	WaterTable_StGEnG	WaterTable	StGEnG	174	Location	0.313759
North	WaterTable_StGEnG	WaterTable	StGEnG	174	Year-Location	0.686241
North	WaterTable_EnGMat	WaterTable	EnGMat	175	Location	0.115885
North	WaterTable_EnGMat	WaterTable	EnGMat	175	Year-Location	0.884115
North	FlowNO3_GerEme	FlowNO3	GerEme	176	Location	0.293695
North	FlowNO3_GerEme	FlowNO3	GerEme	176	Year-Location	0.706305
North	FlowNO3_EmeEnJ	FlowNO3	EmeEnJ	177	Location	0.221473
North	FlowNO3_EmeEnJ	FlowNO3	EmeEnJ	177	Year-Location	0.778527
North	FlowNO3_EnJFlo	FlowNO3	EnJFlo	178	Location	0.116566
North	FlowNO3_EnJFlo	FlowNO3	EnJFlo	178	Year-Location	0.883434
North	FlowNO3_FloFla	FlowNO3	FloFla	179	Location	0.214635
North	FlowNO3_FloFla	FlowNO3	FloFla	179	Year-Location	0.785365
North	FlowNO3_FlaFlw	FlowNO3	FlaFlw	180	Location	0.188677
North	FlowNO3_FlaFlw	FlowNO3	FlaFlw	180	Year-Location	0.811323
North	FlowNO3_FlwStG	FlowNO3	FlwStG	181	Location	0.164401
North	FlowNO3_FlwStG	FlowNO3	FlwStG	181	Year-Location	0.835599
North	FlowNO3_StGEnG	FlowNO3	StGEnG	182	Location	0.155964
North	FlowNO3_StGEnG	FlowNO3	StGEnG	182	Year-Location	0.844036
North	FlowNO3_EnGMat	FlowNO3	EnGMat	183	Location	0.178996
North	FlowNO3_EnGMat	FlowNO3	EnGMat	183	Year-Location	0.821004
North	FlowNO3_MatHar	FlowNO3	MatHar	184	Location	0.181755
North	FlowNO3_MatHar	FlowNO3	MatHar	184	Year-Location	0.818245
South	TT_GerEme	TT	GerEme	1	Location	0.340029
South	TT_GerEme	TT	GerEme	1	Year-Location	0.659971
South	TT_EmeEnJ	TT	EmeEnJ	2	Location	0.370768
South	TT_EmeEnJ	TT	EmeEnJ	2	Year-Location	0.629232
South	TT_EnJFlo	TT	EnJFlo	3	Location	0.308131
South	TT_EnJFlo	TT	EnJFlo	3	Year-Location	0.691869
South	TT_FloFla	TT	FloFla	4	Location	0.547608
South	TT_FloFla	TT	FloFla	4	Year-Location	0.452392
South	TT_FlaFlw	TT	FlaFlw	5	Location	0.240488
South	TT_FlaFlw	TT	FlaFlw	5	Year-Location	0.759512
South	TT_FlwStG	TT	FlwStG	6	Location	0.405317
South	TT_FlwStG	TT	FlwStG	6	Year-Location	0.594683
South	TT_StGEnG	TT	StGEnG	7	Location	0.378473
South	TT_StGEnG	TT	StGEnG	7	Year-Location	0.621527
South	TT_EnGMat	TT	EnGMat	8	Location	0.413514
South	TT_EnGMat	TT	EnGMat	8	Year-Location	0.586486
South	TT_MatHar	TT	MatHar	9	Location	0.279663
South	TT_MatHar	TT	MatHar	9	Year-Location	0.720337
South	CumTT_GerEme	CumTT	GerEme	10	Location	0.178081
South	CumTT_GerEme	CumTT	GerEme	10	Year-Location	0.821919
South	CumTT_EmeEnJ	CumTT	EmeEnJ	11	Location	0.451489
South	CumTT_EmeEnJ	CumTT	EmeEnJ	11	Year-Location	0.548511
South	CumTT_EnJFlo	CumTT	EnJFlo	12	Location	0.56389
South	CumTT_EnJFlo	CumTT	EnJFlo	12	Year-Location	0.43611
South	CumTT_FloFla	CumTT	FloFla	13	Location	0.548877
South	CumTT_FloFla	CumTT	FloFla	13	Year-Location	0.451123
South	CumTT_FlaFlw	CumTT	FlaFlw	14	Location	0.541461
South	CumTT_FlaFlw	CumTT	FlaFlw	14	Year-Location	0.458539
South	CumTT_FlwStG	CumTT	FlwStG	15	Location	0.533111
South	CumTT_FlwStG	CumTT	FlwStG	15	Year-Location	0.466889
South	CumTT_StGEnG	CumTT	StGEnG	16	Location	0.515597
South	CumTT_StGEnG	CumTT	StGEnG	16	Year-Location	0.484403
South	CumTT_EnGMat	CumTT	EnGMat	17	Location	0.531937
South	CumTT_EnGMat	CumTT	EnGMat	17	Year-Location	0.468063
South	CumTT_MatHar	CumTT	MatHar	18	Location	0.532023
South	CumTT_MatHar	CumTT	MatHar	18	Year-Location	0.467977
South	Eo_GerEme	Eo	GerEme	19	Location	0.488092
South	Eo_GerEme	Eo	GerEme	19	Year-Location	0.511908
South	Eo_EmeEnJ	Eo	EmeEnJ	20	Location	0.324461
South	Eo_EmeEnJ	Eo	EmeEnJ	20	Year-Location	0.675539
South	Eo_EnJFlo	Eo	EnJFlo	21	Location	0.3036
South	Eo_EnJFlo	Eo	EnJFlo	21	Year-Location	0.6964
South	Eo_FloFla	Eo	FloFla	22	Location	0.398611
South	Eo_FloFla	Eo	FloFla	22	Year-Location	0.601389
South	Eo_FlaFlw	Eo	FlaFlw	23	Location	0.320931
South	Eo_FlaFlw	Eo	FlaFlw	23	Year-Location	0.679069
South	Eo_FlwStG	Eo	FlwStG	24	Location	0.523809
South	Eo_FlwStG	Eo	FlwStG	24	Year-Location	0.476191
South	Eo_StGEnG	Eo	StGEnG	25	Location	0.388935
South	Eo_StGEnG	Eo	StGEnG	25	Year-Location	0.611065
South	Eo_EnGMat	Eo	EnGMat	26	Location	0.246572
South	Eo_EnGMat	Eo	EnGMat	26	Year-Location	0.753428
South	Eo_MatHar	Eo	MatHar	27	Location	0.261139
South	Eo_MatHar	Eo	MatHar	27	Year-Location	0.738861
South	Eos_GerEme	Eos	GerEme	28	Location	0.497886
South	Eos_GerEme	Eos	GerEme	28	Year-Location	0.502114
South	Eos_EmeEnJ	Eos	EmeEnJ	29	Location	0.323568
South	Eos_EmeEnJ	Eos	EmeEnJ	29	Year-Location	0.676432
South	Eos_EnJFlo	Eos	EnJFlo	30	Location	0.281009
South	Eos_EnJFlo	Eos	EnJFlo	30	Year-Location	0.718991
South	Eos_FloFla	Eos	FloFla	31	Location	0.304365
South	Eos_FloFla	Eos	FloFla	31	Year-Location	0.695635
South	Eos_FlaFlw	Eos	FlaFlw	32	Location	0.338376
South	Eos_FlaFlw	Eos	FlaFlw	32	Year-Location	0.661624
South	Eos_FlwStG	Eos	FlwStG	33	Location	0.436067
South	Eos_FlwStG	Eos	FlwStG	33	Year-Location	0.563933
South	Eos_StGEnG	Eos	StGEnG	34	Location	0.390944
South	Eos_StGEnG	Eos	StGEnG	34	Year-Location	0.609056
South	Eos_EnGMat	Eos	EnGMat	35	Location	0.331995
South	Eos_EnGMat	Eos	EnGMat	35	Year-Location	0.668005
South	Eos_MatHar	Eos	MatHar	36	Location	0.39194
South	Eos_MatHar	Eos	MatHar	36	Year-Location	0.60806
South	Es_GerEme	Es	GerEme	37	Location	0.0798643
South	Es_GerEme	Es	GerEme	37	Year-Location	0.920136
South	Es_EmeEnJ	Es	EmeEnJ	38	Location	0.208564
South	Es_EmeEnJ	Es	EmeEnJ	38	Year-Location	0.791436
South	Es_EnJFlo	Es	EnJFlo	39	Location	0.257278
South	Es_EnJFlo	Es	EnJFlo	39	Year-Location	0.742722
South	Es_FloFla	Es	FloFla	40	Location	0.395314
South	Es_FloFla	Es	FloFla	40	Year-Location	0.604686
South	Es_FlaFlw	Es	FlaFlw	41	Location	0.687932
South	Es_FlaFlw	Es	FlaFlw	41	Year-Location	0.312068
South	Es_FlwStG	Es	FlwStG	42	Location	0.576481
South	Es_FlwStG	Es	FlwStG	42	Year-Location	0.423519
South	Es_StGEnG	Es	StGEnG	43	Location	0.631888
South	Es_StGEnG	Es	StGEnG	43	Year-Location	0.368112
South	Es_EnGMat	Es	EnGMat	44	Location	0.229522
South	Es_EnGMat	Es	EnGMat	44	Year-Location	0.770478
South	Es_MatHar	Es	MatHar	45	Location	0.18409
South	Es_MatHar	Es	MatHar	45	Year-Location	0.81591
South	CoverGreen_GerEme	CoverGreen	GerEme	46	Location	0.251992
South	CoverGreen_GerEme	CoverGreen	GerEme	46	Year-Location	0.748008
South	CoverGreen_EmeEnJ	CoverGreen	EmeEnJ	47	Location	0.374945
South	CoverGreen_EmeEnJ	CoverGreen	EmeEnJ	47	Year-Location	0.625055
South	CoverGreen_EnJFlo	CoverGreen	EnJFlo	48	Location	0.378973
South	CoverGreen_EnJFlo	CoverGreen	EnJFlo	48	Year-Location	0.621027
South	CoverGreen_FloFla	CoverGreen	FloFla	49	Location	0.220169
South	CoverGreen_FloFla	CoverGreen	FloFla	49	Year-Location	0.779831
South	CoverGreen_FlaFlw	CoverGreen	FlaFlw	50	Location	0.326079
South	CoverGreen_FlaFlw	CoverGreen	FlaFlw	50	Year-Location	0.673921
South	CoverGreen_FlwStG	CoverGreen	FlwStG	51	Location	0.387795
South	CoverGreen_FlwStG	CoverGreen	FlwStG	51	Year-Location	0.612205
South	CoverGreen_StGEnG	CoverGreen	StGEnG	52	Location	0.40672
South	CoverGreen_StGEnG	CoverGreen	StGEnG	52	Year-Location	0.59328
South	CoverGreen_EnGMat	CoverGreen	EnGMat	53	Location	0.32569
South	CoverGreen_EnGMat	CoverGreen	EnGMat	53	Year-Location	0.67431
South	CoverGreen_MatHar	CoverGreen	MatHar	54	Location	0.323894
South	CoverGreen_MatHar	CoverGreen	MatHar	54	Year-Location	0.676106
South	CoverTotal_GerEme	CoverTotal	GerEme	55	Location	0.251641
South	CoverTotal_GerEme	CoverTotal	GerEme	55	Year-Location	0.748359
South	CoverTotal_EmeEnJ	CoverTotal	EmeEnJ	56	Location	0.375047
South	CoverTotal_EmeEnJ	CoverTotal	EmeEnJ	56	Year-Location	0.624953
South	CoverTotal_EnJFlo	CoverTotal	EnJFlo	57	Location	0.379091
South	CoverTotal_EnJFlo	CoverTotal	EnJFlo	57	Year-Location	0.620909
South	CoverTotal_FloFla	CoverTotal	FloFla	58	Location	0.219363
South	CoverTotal_FloFla	CoverTotal	FloFla	58	Year-Location	0.780637
South	CoverTotal_FlaFlw	CoverTotal	FlaFlw	59	Location	0.312457
South	CoverTotal_FlaFlw	CoverTotal	FlaFlw	59	Year-Location	0.687543
South	CoverTotal_FlwStG	CoverTotal	FlwStG	60	Location	0.364468
South	CoverTotal_FlwStG	CoverTotal	FlwStG	60	Year-Location	0.635532
South	CoverTotal_StGEnG	CoverTotal	StGEnG	61	Location	0.429347
South	CoverTotal_StGEnG	CoverTotal	StGEnG	61	Year-Location	0.570653
South	CoverTotal_EnGMat	CoverTotal	EnGMat	62	Location	0.371004
South	CoverTotal_EnGMat	CoverTotal	EnGMat	62	Year-Location	0.628996
South	CoverTotal_MatHar	CoverTotal	MatHar	63	Location	0.370063
South	CoverTotal_MatHar	CoverTotal	MatHar	63	Year-Location	0.629937
South	biomass_GerEme	biomass	GerEme	64	Location	0.247273
South	biomass_GerEme	biomass	GerEme	64	Year-Location	0.752727
South	biomass_EmeEnJ	biomass	EmeEnJ	65	Location	0.401475
South	biomass_EmeEnJ	biomass	EmeEnJ	65	Year-Location	0.598525
South	biomass_EnJFlo	biomass	EnJFlo	66	Location	0.410529
South	biomass_EnJFlo	biomass	EnJFlo	66	Year-Location	0.589471
South	biomass_FloFla	biomass	FloFla	67	Location	0.185899
South	biomass_FloFla	biomass	FloFla	67	Year-Location	0.814101
South	biomass_FlaFlw	biomass	FlaFlw	68	Location	0.196803
South	biomass_FlaFlw	biomass	FlaFlw	68	Year-Location	0.803197
South	biomass_FlwStG	biomass	FlwStG	69	Location	0.179473
South	biomass_FlwStG	biomass	FlwStG	69	Year-Location	0.820527
South	biomass_StGEnG	biomass	StGEnG	70	Location	0.235141
South	biomass_StGEnG	biomass	StGEnG	70	Year-Location	0.764859
South	biomass_EnGMat	biomass	EnGMat	71	Location	0.311239
South	biomass_EnGMat	biomass	EnGMat	71	Year-Location	0.688761
South	biomass_MatHar	biomass	MatHar	72	Location	0.311239
South	biomass_MatHar	biomass	MatHar	72	Year-Location	0.688761
South	LAI_GerEme	LAI	GerEme	73	Location	0.252011
South	LAI_GerEme	LAI	GerEme	73	Year-Location	0.747989
South	LAI_EmeEnJ	LAI	EmeEnJ	74	Location	0.377576
South	LAI_EmeEnJ	LAI	EmeEnJ	74	Year-Location	0.622424
South	LAI_EnJFlo	LAI	EnJFlo	75	Location	0.379726
South	LAI_EnJFlo	LAI	EnJFlo	75	Year-Location	0.620274
South	LAI_FloFla	LAI	FloFla	76	Location	0.201221
South	LAI_FloFla	LAI	FloFla	76	Year-Location	0.798779
South	LAI_FlaFlw	LAI	FlaFlw	77	Location	0.27894
South	LAI_FlaFlw	LAI	FlaFlw	77	Year-Location	0.72106
South	LAI_FlwStG	LAI	FlwStG	78	Location	0.35746
South	LAI_FlwStG	LAI	FlwStG	78	Year-Location	0.64254
South	LAI_StGEnG	LAI	StGEnG	79	Location	0.456206
South	LAI_StGEnG	LAI	StGEnG	79	Year-Location	0.543794
South	LAI_EnGMat	LAI	EnGMat	80	Location	0.329588
South	LAI_EnGMat	LAI	EnGMat	80	Year-Location	0.670412
South	LAI_MatHar	LAI	MatHar	81	Location	0.328027
South	LAI_MatHar	LAI	MatHar	81	Year-Location	0.671973
South	yield_FlaFlw	yield	FlaFlw	82	Location	0.231545
South	yield_FlaFlw	yield	FlaFlw	82	Year-Location	0.768455
South	yield_FlwStG	yield	FlwStG	83	Location	0.227456
South	yield_FlwStG	yield	FlwStG	83	Year-Location	0.772544
South	yield_StGEnG	yield	StGEnG	84	Location	0.248078
South	yield_StGEnG	yield	StGEnG	84	Year-Location	0.751922
South	yield_EnGMat	yield	EnGMat	85	Location	0.34678
South	yield_EnGMat	yield	EnGMat	85	Year-Location	0.65322
South	yield_MatHar	yield	MatHar	86	Location	0.34678
South	yield_MatHar	yield	MatHar	86	Year-Location	0.65322
South	SW_GerEme	SW	GerEme	87	Location	0.807265
South	SW_GerEme	SW	GerEme	87	Year-Location	0.192735
South	SW_EmeEnJ	SW	EmeEnJ	88	Location	0.79402
South	SW_EmeEnJ	SW	EmeEnJ	88	Year-Location	0.20598
South	SW_EnJFlo	SW	EnJFlo	89	Location	0.784809
South	SW_EnJFlo	SW	EnJFlo	89	Year-Location	0.215191
South	SW_FloFla	SW	FloFla	90	Location	0.792025
South	SW_FloFla	SW	FloFla	90	Year-Location	0.207975
South	SW_FlaFlw	SW	FlaFlw	91	Location	0.814925
South	SW_FlaFlw	SW	FlaFlw	91	Year-Location	0.185075
South	SW_FlwStG	SW	FlwStG	92	Location	0.817032
South	SW_FlwStG	SW	FlwStG	92	Year-Location	0.182968
South	SW_StGEnG	SW	StGEnG	93	Location	0.818987
South	SW_StGEnG	SW	StGEnG	93	Year-Location	0.181013
South	SW_EnGMat	SW	EnGMat	94	Location	0.808106
South	SW_EnGMat	SW	EnGMat	94	Year-Location	0.191894
South	SW_MatHar	SW	MatHar	95	Location	0.812082
South	SW_MatHar	SW	MatHar	95	Year-Location	0.187918
South	ESW_GerEme	ESW	GerEme	96	Location	0.470943
South	ESW_GerEme	ESW	GerEme	96	Year-Location	0.529057
South	ESW_EmeEnJ	ESW	EmeEnJ	97	Location	0.322893
South	ESW_EmeEnJ	ESW	EmeEnJ	97	Year-Location	0.677107
South	ESW_EnJFlo	ESW	EnJFlo	98	Location	0.172013
South	ESW_EnJFlo	ESW	EnJFlo	98	Year-Location	0.827987
South	ESW_FloFla	ESW	FloFla	99	Location	0.236747
South	ESW_FloFla	ESW	FloFla	99	Year-Location	0.763253
South	ESW_FlaFlw	ESW	FlaFlw	100	Location	0.320026
South	ESW_FlaFlw	ESW	FlaFlw	100	Year-Location	0.679974
South	ESW_FlwStG	ESW	FlwStG	101	Location	0.299405
South	ESW_FlwStG	ESW	FlwStG	101	Year-Location	0.700595
South	ESW_StGEnG	ESW	StGEnG	102	Location	0.364155
South	ESW_StGEnG	ESW	StGEnG	102	Year-Location	0.635845
South	ESW_EnGMat	ESW	EnGMat	103	Location	0.468919
South	ESW_EnGMat	ESW	EnGMat	103	Year-Location	0.531081
South	ESW_MatHar	ESW	MatHar	104	Location	0.48325
South	ESW_MatHar	ESW	MatHar	104	Year-Location	0.51675
South	Flow_GerEme	Flow	GerEme	105	Location	0.619661
South	Flow_GerEme	Flow	GerEme	105	Year-Location	0.380339
South	Flow_EmeEnJ	Flow	EmeEnJ	106	Location	0.520487
South	Flow_EmeEnJ	Flow	EmeEnJ	106	Year-Location	0.479513
South	Flow_EnJFlo	Flow	EnJFlo	107	Location	0.396783
South	Flow_EnJFlo	Flow	EnJFlo	107	Year-Location	0.603217
South	Flow_FloFla	Flow	FloFla	108	Location	0.605009
South	Flow_FloFla	Flow	FloFla	108	Year-Location	0.394991
South	Flow_FlaFlw	Flow	FlaFlw	109	Location	0.334657
South	Flow_FlaFlw	Flow	FlaFlw	109	Year-Location	0.665343
South	Flow_FlwStG	Flow	FlwStG	110	Location	0.365492
South	Flow_FlwStG	Flow	FlwStG	110	Year-Location	0.634508
South	Flow_StGEnG	Flow	StGEnG	111	Location	0.571691
South	Flow_StGEnG	Flow	StGEnG	111	Year-Location	0.428309
South	Flow_EnGMat	Flow	EnGMat	112	Location	0.480981
South	Flow_EnGMat	Flow	EnGMat	112	Year-Location	0.519019
South	Flow_MatHar	Flow	MatHar	113	Location	0.473664
South	Flow_MatHar	Flow	MatHar	113	Year-Location	0.526336
South	Flux_GerEme	Flux	GerEme	114	Location	0.44254
South	Flux_GerEme	Flux	GerEme	114	Year-Location	0.55746
South	Flux_EmeEnJ	Flux	EmeEnJ	115	Location	0.242068
South	Flux_EmeEnJ	Flux	EmeEnJ	115	Year-Location	0.757932
South	Flux_EnJFlo	Flux	EnJFlo	116	Location	0.160318
South	Flux_EnJFlo	Flux	EnJFlo	116	Year-Location	0.839682
South	Flux_FloFla	Flux	FloFla	117	Location	0.233982
South	Flux_FloFla	Flux	FloFla	117	Year-Location	0.766018
South	Flux_FlaFlw	Flux	FlaFlw	118	Location	0.269945
South	Flux_FlaFlw	Flux	FlaFlw	118	Year-Location	0.730055
South	Flux_FlwStG	Flux	FlwStG	119	Location	0.317706
South	Flux_FlwStG	Flux	FlwStG	119	Year-Location	0.682294
South	Flux_StGEnG	Flux	StGEnG	120	Location	0.479856
South	Flux_StGEnG	Flux	StGEnG	120	Year-Location	0.520144
South	Flux_EnGMat	Flux	EnGMat	121	Location	0.547342
South	Flux_EnGMat	Flux	EnGMat	121	Year-Location	0.452658
South	Flux_MatHar	Flux	MatHar	122	Location	0.5278
South	Flux_MatHar	Flux	MatHar	122	Year-Location	0.4722
South	T_GerEme	T	GerEme	123	Location	0.212339
South	T_GerEme	T	GerEme	123	Year-Location	0.787661
South	T_EmeEnJ	T	EmeEnJ	124	Location	0.180751
South	T_EmeEnJ	T	EmeEnJ	124	Year-Location	0.819249
South	T_EnJFlo	T	EnJFlo	125	Location	0.168241
South	T_EnJFlo	T	EnJFlo	125	Year-Location	0.831759
South	T_FloFla	T	FloFla	126	Location	0.250134
South	T_FloFla	T	FloFla	126	Year-Location	0.749866
South	T_FlaFlw	T	FlaFlw	127	Location	0.654453
South	T_FlaFlw	T	FlaFlw	127	Year-Location	0.345547
South	T_FlwStG	T	FlwStG	128	Location	0.290799
South	T_FlwStG	T	FlwStG	128	Year-Location	0.709201
South	T_StGEnG	T	StGEnG	129	Location	0.375707
South	T_StGEnG	T	StGEnG	129	Year-Location	0.624293
South	T_EnGMat	T	EnGMat	130	Location	0.338063
South	T_EnGMat	T	EnGMat	130	Year-Location	0.661937
South	T_MatHar	T	MatHar	131	Location	0.275483
South	T_MatHar	T	MatHar	131	Year-Location	0.724517
South	Runoff_GerEme	Runoff	GerEme	132	Location	0.345743
South	Runoff_GerEme	Runoff	GerEme	132	Year-Location	0.654257
South	Runoff_EmeEnJ	Runoff	EmeEnJ	133	Location	0.189034
South	Runoff_EmeEnJ	Runoff	EmeEnJ	133	Year-Location	0.810966
South	Runoff_EnJFlo	Runoff	EnJFlo	134	Location	0.125496
South	Runoff_EnJFlo	Runoff	EnJFlo	134	Year-Location	0.874504
South	Runoff_FloFla	Runoff	FloFla	135	Location	0.30289
South	Runoff_FloFla	Runoff	FloFla	135	Year-Location	0.69711
South	Runoff_FlaFlw	Runoff	FlaFlw	136	Location	0.122455
South	Runoff_FlaFlw	Runoff	FlaFlw	136	Year-Location	0.877545
South	Runoff_FlwStG	Runoff	FlwStG	137	Location	0.347692
South	Runoff_FlwStG	Runoff	FlwStG	137	Year-Location	0.652308
South	Runoff_StGEnG	Runoff	StGEnG	138	Location	0.410827
South	Runoff_StGEnG	Runoff	StGEnG	138	Year-Location	0.589173
South	Runoff_EnGMat	Runoff	EnGMat	139	Location	0.201527
South	Runoff_EnGMat	Runoff	EnGMat	139	Year-Location	0.798473
South	Runoff_MatHar	Runoff	MatHar	140	Location	0.148882
South	Runoff_MatHar	Runoff	MatHar	140	Year-Location	0.851118
South	PotRunoff_GerEme	PotRunoff	GerEme	141	Location	0.247144
South	PotRunoff_GerEme	PotRunoff	GerEme	141	Year-Location	0.752856
South	PotRunoff_EmeEnJ	PotRunoff	EmeEnJ	142	Location	0.160223
South	PotRunoff_EmeEnJ	PotRunoff	EmeEnJ	142	Year-Location	0.839777
South	PotRunoff_EnJFlo	PotRunoff	EnJFlo	143	Location	0.1605
South	PotRunoff_EnJFlo	PotRunoff	EnJFlo	143	Year-Location	0.8395
South	PotRunoff_FloFla	PotRunoff	FloFla	144	Location	0.385374
South	PotRunoff_FloFla	PotRunoff	FloFla	144	Year-Location	0.614626
South	PotRunoff_FlaFlw	PotRunoff	FlaFlw	145	Location	0.267626
South	PotRunoff_FlaFlw	PotRunoff	FlaFlw	145	Year-Location	0.732374
South	PotRunoff_FlwStG	PotRunoff	FlwStG	146	Location	0.317805
South	PotRunoff_FlwStG	PotRunoff	FlwStG	146	Year-Location	0.682195
South	PotRunoff_StGEnG	PotRunoff	StGEnG	147	Location	0.493256
South	PotRunoff_StGEnG	PotRunoff	StGEnG	147	Year-Location	0.506744
South	PotRunoff_EnGMat	PotRunoff	EnGMat	148	Location	0.230087
South	PotRunoff_EnGMat	PotRunoff	EnGMat	148	Year-Location	0.769913
South	PotRunoff_MatHar	PotRunoff	MatHar	149	Location	0.147171
South	PotRunoff_MatHar	PotRunoff	MatHar	149	Year-Location	0.852829
South	Infiltration_GerEme	Infiltration	GerEme	150	Location	0.247685
South	Infiltration_GerEme	Infiltration	GerEme	150	Year-Location	0.752315
South	Infiltration_EmeEnJ	Infiltration	EmeEnJ	151	Location	0.161638
South	Infiltration_EmeEnJ	Infiltration	EmeEnJ	151	Year-Location	0.838362
South	Infiltration_EnJFlo	Infiltration	EnJFlo	152	Location	0.167007
South	Infiltration_EnJFlo	Infiltration	EnJFlo	152	Year-Location	0.832993
South	Infiltration_FloFla	Infiltration	FloFla	153	Location	0.373887
South	Infiltration_FloFla	Infiltration	FloFla	153	Year-Location	0.626113
South	Infiltration_FlaFlw	Infiltration	FlaFlw	154	Location	0.327492
South	Infiltration_FlaFlw	Infiltration	FlaFlw	154	Year-Location	0.672508
South	Infiltration_FlwStG	Infiltration	FlwStG	155	Location	0.297083
South	Infiltration_FlwStG	Infiltration	FlwStG	155	Year-Location	0.702917
South	Infiltration_StGEnG	Infiltration	StGEnG	156	Location	0.461504
South	Infiltration_StGEnG	Infiltration	StGEnG	156	Year-Location	0.538496
South	Infiltration_EnGMat	Infiltration	EnGMat	157	Location	0.227645
South	Infiltration_EnGMat	Infiltration	EnGMat	157	Year-Location	0.772355
South	Infiltration_MatHar	Infiltration	MatHar	158	Location	0.154577
South	Infiltration_MatHar	Infiltration	MatHar	158	Year-Location	0.845423
South	PotInf_GerEme	PotInf	GerEme	159	Location	0.247144
South	PotInf_GerEme	PotInf	GerEme	159	Year-Location	0.752856
South	PotInf_EmeEnJ	PotInf	EmeEnJ	160	Location	0.160223
South	PotInf_EmeEnJ	PotInf	EmeEnJ	160	Year-Location	0.839777
South	PotInf_EnJFlo	PotInf	EnJFlo	161	Location	0.1605
South	PotInf_EnJFlo	PotInf	EnJFlo	161	Year-Location	0.8395
South	PotInf_FloFla	PotInf	FloFla	162	Location	0.385374
South	PotInf_FloFla	PotInf	FloFla	162	Year-Location	0.614626
South	PotInf_FlaFlw	PotInf	FlaFlw	163	Location	0.267626
South	PotInf_FlaFlw	PotInf	FlaFlw	163	Year-Location	0.732374
South	PotInf_FlwStG	PotInf	FlwStG	164	Location	0.317805
South	PotInf_FlwStG	PotInf	FlwStG	164	Year-Location	0.682195
South	PotInf_StGEnG	PotInf	StGEnG	165	Location	0.493256
South	PotInf_StGEnG	PotInf	StGEnG	165	Year-Location	0.506744
South	PotInf_EnGMat	PotInf	EnGMat	166	Location	0.230087
South	PotInf_EnGMat	PotInf	EnGMat	166	Year-Location	0.769913
South	PotInf_MatHar	PotInf	MatHar	167	Location	0.147171
South	PotInf_MatHar	PotInf	MatHar	167	Year-Location	0.852829
South	WaterTable_GerEme	WaterTable	GerEme	168	Location	0.571546
South	WaterTable_GerEme	WaterTable	GerEme	168	Year-Location	0.428454
South	WaterTable_EmeEnJ	WaterTable	EmeEnJ	169	Location	0.520915
South	WaterTable_EmeEnJ	WaterTable	EmeEnJ	169	Year-Location	0.479085
South	WaterTable_EnJFlo	WaterTable	EnJFlo	170	Location	0.438403
South	WaterTable_EnJFlo	WaterTable	EnJFlo	170	Year-Location	0.561597
South	WaterTable_FloFla	WaterTable	FloFla	171	Location	0.501671
South	WaterTable_FloFla	WaterTable	FloFla	171	Year-Location	0.498329
South	WaterTable_FlaFlw	WaterTable	FlaFlw	172	Location	0.450343
South	WaterTable_FlaFlw	WaterTable	FlaFlw	172	Year-Location	0.549657
South	WaterTable_FlwStG	WaterTable	FlwStG	173	Location	0.526544
South	WaterTable_FlwStG	WaterTable	FlwStG	173	Year-Location	0.473456
South	WaterTable_StGEnG	WaterTable	StGEnG	174	Location	0.481299
South	WaterTable_StGEnG	WaterTable	StGEnG	174	Year-Location	0.518701
South	WaterTable_EnGMat	WaterTable	EnGMat	175	Location	0.425381
South	WaterTable_EnGMat	WaterTable	EnGMat	175	Year-Location	0.574619
South	FlowNO3_GerEme	FlowNO3	GerEme	176	Location	0.582874
South	FlowNO3_GerEme	FlowNO3	GerEme	176	Year-Location	0.417126
South	FlowNO3_EmeEnJ	FlowNO3	EmeEnJ	177	Location	0.375821
South	FlowNO3_EmeEnJ	FlowNO3	EmeEnJ	177	Year-Location	0.624179
South	FlowNO3_EnJFlo	FlowNO3	EnJFlo	178	Location	0.333397
South	FlowNO3_EnJFlo	FlowNO3	EnJFlo	178	Year-Location	0.666603
South	FlowNO3_FloFla	FlowNO3	FloFla	179	Location	0.477204
South	FlowNO3_FloFla	FlowNO3	FloFla	179	Year-Location	0.522796
South	FlowNO3_FlaFlw	FlowNO3	FlaFlw	180	Location	0.210035
South	FlowNO3_FlaFlw	FlowNO3	FlaFlw	180	Year-Location	0.789965
South	FlowNO3_FlwStG	FlowNO3	FlwStG	181	Location	0.329084
South	FlowNO3_FlwStG	FlowNO3	FlwStG	181	Year-Location	0.670916
South	FlowNO3_StGEnG	FlowNO3	StGEnG	182	Location	0.607746
South	FlowNO3_StGEnG	FlowNO3	StGEnG	182	Year-Location	0.392254
South	FlowNO3_EnGMat	FlowNO3	EnGMat	183	Location	0.807688
South	FlowNO3_EnGMat	FlowNO3	EnGMat	183	Year-Location	0.192312
South	FlowNO3_MatHar	FlowNO3	MatHar	184	Location	0.792391
South	FlowNO3_MatHar	FlowNO3	MatHar	184	Year-Location	0.207609

## Sheet: Fig4
Data points											Data significance code (from enrichment analysis)
panel		x-axis label	x-axis barcolor	x-axis		y-axis	horizontal line				panel	x-axis label		x-axis	label
(factor)		(factor)	(factor)	(numeric)		(numeric)	(numeric)				(factor)	(factor)		(numeric)	(character)
trait	EC name	EC Type	EC period	x	Pval	neglog10Pval	bonferroni				trait	EC Type	Pval_enrichment	x	significance
Grain yield	TT_GerEme	TT	GerEme	1	0.755167	0.121957	2.91381				Grain yield	Eos	0.00961448	32	**
Grain yield	TT_EmeEnJ	TT	EmeEnJ	2	0.770327	0.113325	2.91381				Grain yield	CoverGreen	0.0625849	50	.
Grain yield	TT_EnJFlo	TT	EnJFlo	3	0.264312	0.577883	2.91381				Grain yield	CoverTotal	0.0625849	59	.
Grain yield	TT_FloFla	TT	FloFla	4	0.54883	0.260562	2.91381				Grain yield	Biomass	0.0625849	68	.
Grain yield	TT_FlaFlw	TT	FlaFlw	5	0.0457755	1.33937	2.91381				Grain yield	LAI	0.0625849	77	.
Grain yield	TT_FlwStG	TT	FlwStG	6	0.00764036	2.11689	2.91381				Grain yield	Yield	0.0100245	84	*
Grain yield	TT_StGEnG	TT	StGEnG	7	0.0064858	2.18804	2.91381				Days-to-anthesis	CumTT	3.38872e-07	14	***
Grain yield	TT_EnGMat	TT	EnGMat	8	0.682126	0.166136	2.91381				Days-to-anthesis	Biomass	0.0213911	68	*
Grain yield	TT_MatHar	TT	MatHar	9	0.832114	0.0798173	2.91381				Days-to-silking	CumTT	6.08751e-09	14	***
Grain yield	CumTT_GerEme	CumTT	GerEme	10	0.267046	0.573414	2.91381				Days-to-silking	Biomass	0.0245305	68	*
Grain yield	CumTT_EmeEnJ	CumTT	EmeEnJ	11	0.00753787	2.12275	2.91381				ASI	CumTT	2.81967e-08	14	***
Grain yield	CumTT_EnJFlo	CumTT	EnJFlo	12	0.0340062	1.46844	2.91381				ASI	Biomass	0.000735237	68	***
Grain yield	CumTT_FloFla	CumTT	FloFla	13	0.0833046	1.07933	2.91381				ASI	LAI	0.0550177	77	.
Grain yield	CumTT_FlaFlw	CumTT	FlaFlw	14	0.0639503	1.19416	2.91381
Grain yield	CumTT_FlwStG	CumTT	FlwStG	15	0.0590842	1.22853	2.91381
Grain yield	CumTT_StGEnG	CumTT	StGEnG	16	0.0411885	1.38522	2.91381
Grain yield	CumTT_EnGMat	CumTT	EnGMat	17	0.0468576	1.32922	2.91381
Grain yield	CumTT_MatHar	CumTT	MatHar	18	0.0499181	1.30174	2.91381
Grain yield	Eo_GerEme	Eo	GerEme	19	0.551023	0.25883	2.91381
Grain yield	Eo_EmeEnJ	Eo	EmeEnJ	20	0.98257	0.0076364	2.91381
Grain yield	Eo_EnJFlo	Eo	EnJFlo	21	0.881229	0.0549112	2.91381
Grain yield	Eo_FloFla	Eo	FloFla	22	0.116805	0.932539	2.91381
Grain yield	Eo_FlaFlw	Eo	FlaFlw	23	0.331203	0.479905	2.91381
Grain yield	Eo_FlwStG	Eo	FlwStG	24	0.0485399	1.3139	2.91381
Grain yield	Eo_StGEnG	Eo	StGEnG	25	0.00170959	2.76711	2.91381
Grain yield	Eo_EnGMat	Eo	EnGMat	26	0.0763072	1.11743	2.91381
Grain yield	Eo_MatHar	Eo	MatHar	27	0.0448647	1.3481	2.91381
Grain yield	Eos_GerEme	Eos	GerEme	28	0.653487	0.184763	2.91381
Grain yield	Eos_EmeEnJ	Eos	EmeEnJ	29	0.820947	0.0856848	2.91381
Grain yield	Eos_EnJFlo	Eos	EnJFlo	30	0.773534	0.111521	2.91381
Grain yield	Eos_FloFla	Eos	FloFla	31	0.0497451	1.30325	2.91381
Grain yield	Eos_FlaFlw	Eos	FlaFlw	32	0.0030321	2.51826	2.91381
Grain yield	Eos_FlwStG	Eos	FlwStG	33	0.000127862	3.89326	2.91381
Grain yield	Eos_StGEnG	Eos	StGEnG	34	3.4368e-05	4.46385	2.91381
Grain yield	Eos_EnGMat	Eos	EnGMat	35	0.000681124	3.16677	2.91381
Grain yield	Eos_MatHar	Eos	MatHar	36	0.000458729	3.33844	2.91381
Grain yield	Es_GerEme	Es	GerEme	37	0.0159874	1.79622	2.91381
Grain yield	Es_EmeEnJ	Es	EmeEnJ	38	0.58368	0.233825	2.91381
Grain yield	Es_EnJFlo	Es	EnJFlo	39	0.00138203	2.85948	2.91381
Grain yield	Es_FloFla	Es	FloFla	40	0.609757	0.214843	2.91381
Grain yield	Es_FlaFlw	Es	FlaFlw	41	0.0917854	1.03723	2.91381
Grain yield	Es_FlwStG	Es	FlwStG	42	0.0680321	1.16729	2.91381
Grain yield	Es_StGEnG	Es	StGEnG	43	0.000979908	3.00881	2.91381
Grain yield	Es_EnGMat	Es	EnGMat	44	0.60626	0.217341	2.91381
Grain yield	Es_MatHar	Es	MatHar	45	0.450631	0.346179	2.91381
Grain yield	CoverGreen_GerEme	CoverGreen	GerEme	46	0.0304036	1.51708	2.91381
Grain yield	CoverGreen_EmeEnJ	CoverGreen	EmeEnJ	47	0.605281	0.218043	2.91381
Grain yield	CoverGreen_EnJFlo	CoverGreen	EnJFlo	48	0.649824	0.187204	2.91381
Grain yield	CoverGreen_FloFla	CoverGreen	FloFla	49	0.0908853	1.04151	2.91381
Grain yield	CoverGreen_FlaFlw	CoverGreen	FlaFlw	50	3.7752e-05	4.42306	2.91381
Grain yield	CoverGreen_FlwStG	CoverGreen	FlwStG	51	5.21735e-06	5.28255	2.91381
Grain yield	CoverGreen_StGEnG	CoverGreen	StGEnG	52	0.00026165	3.58228	2.91381
Grain yield	CoverGreen_EnGMat	CoverGreen	EnGMat	53	0.0119129	1.92398	2.91381
Grain yield	CoverGreen_MatHar	CoverGreen	MatHar	54	0.0134294	1.87194	2.91381
Grain yield	CoverTotal_GerEme	CoverTotal	GerEme	55	0.0305912	1.5144	2.91381
Grain yield	CoverTotal_EmeEnJ	CoverTotal	EmeEnJ	56	0.60381	0.2191	2.91381
Grain yield	CoverTotal_EnJFlo	CoverTotal	EnJFlo	57	0.649194	0.187625	2.91381
Grain yield	CoverTotal_FloFla	CoverTotal	FloFla	58	0.0966657	1.01473	2.91381
Grain yield	CoverTotal_FlaFlw	CoverTotal	FlaFlw	59	5.83973e-05	4.23361	2.91381
Grain yield	CoverTotal_FlwStG	CoverTotal	FlwStG	60	7.5961e-06	5.11941	2.91381
Grain yield	CoverTotal_StGEnG	CoverTotal	StGEnG	61	0.000104434	3.98116	2.91381
Grain yield	CoverTotal_EnGMat	CoverTotal	EnGMat	62	0.00447994	2.34873	2.91381
Grain yield	CoverTotal_MatHar	CoverTotal	MatHar	63	0.00507802	2.29431	2.91381
Grain yield	biomass_GerEme	Biomass	GerEme	64	0.0330247	1.48116	2.91381
Grain yield	biomass_EmeEnJ	Biomass	EmeEnJ	65	0.456259	0.340788	2.91381
Grain yield	biomass_EnJFlo	Biomass	EnJFlo	66	0.478554	0.320069	2.91381
Grain yield	biomass_FloFla	Biomass	FloFla	67	0.75378	0.122755	2.91381
Grain yield	biomass_FlaFlw	Biomass	FlaFlw	68	0.281621	0.550335	2.91381
Grain yield	biomass_FlwStG	Biomass	FlwStG	69	0.0524611	1.28016	2.91381
Grain yield	biomass_StGEnG	Biomass	StGEnG	70	0.000151731	3.81893	2.91381
Grain yield	biomass_EnGMat	Biomass	EnGMat	71	6.06681e-06	5.21704	2.91381
Grain yield	biomass_MatHar	Biomass	MatHar	72	6.07549e-06	5.21642	2.91381
Grain yield	LAI_GerEme	LAI	GerEme	73	0.0303795	1.51742	2.91381
Grain yield	LAI_EmeEnJ	LAI	EmeEnJ	74	0.610488	0.214323	2.91381
Grain yield	LAI_EnJFlo	LAI	EnJFlo	75	0.654737	0.183933	2.91381
Grain yield	LAI_FloFla	LAI	FloFla	76	0.0285615	1.54422	2.91381
Grain yield	LAI_FlaFlw	LAI	FlaFlw	77	0.000230191	3.63791	2.91381
Grain yield	LAI_FlwStG	LAI	FlwStG	78	3.20705e-05	4.49389	2.91381
Grain yield	LAI_StGEnG	LAI	StGEnG	79	0.000128698	3.89043	2.91381
Grain yield	LAI_EnGMat	LAI	EnGMat	80	0.0152363	1.81712	2.91381
Grain yield	LAI_MatHar	LAI	MatHar	81	0.0167052	1.77715	2.91381
Grain yield	yield_FlaFlw	Yield	FlaFlw	82	0.84957	0.0708006	2.91381
Grain yield	yield_FlwStG	Yield	FlwStG	83	0.00406878	2.39054	2.91381
Grain yield	yield_StGEnG	Yield	StGEnG	84	4.14951e-07	6.382	2.91381
Grain yield	yield_EnGMat	Yield	EnGMat	85	1.51597e-07	6.81931	2.91381
Grain yield	yield_MatHar	Yield	MatHar	86	1.51597e-07	6.81931	2.91381
Grain yield	SW_GerEme	SW	GerEme	87	0.705852	0.151286	2.91381
Grain yield	SW_EmeEnJ	SW	EmeEnJ	88	0.616854	0.209818	2.91381
Grain yield	SW_EnJFlo	SW	EnJFlo	89	0.352115	0.453316	2.91381
Grain yield	SW_FloFla	SW	FloFla	90	0.55434	0.256224	2.91381
Grain yield	SW_FlaFlw	SW	FlaFlw	91	0.824666	0.0837222	2.91381
Grain yield	SW_FlwStG	SW	FlwStG	92	0.656782	0.182579	2.91381
Grain yield	SW_StGEnG	SW	StGEnG	93	0.615756	0.210591	2.91381
Grain yield	SW_EnGMat	SW	EnGMat	94	0.556537	0.254506	2.91381
Grain yield	SW_MatHar	SW	MatHar	95	0.580905	0.235895	2.91381
Grain yield	ESW_GerEme	ESW	GerEme	96	0.0305803	1.51456	2.91381
Grain yield	ESW_EmeEnJ	ESW	EmeEnJ	97	0.0669384	1.17432	2.91381
Grain yield	ESW_EnJFlo	ESW	EnJFlo	98	0.358664	0.445312	2.91381
Grain yield	ESW_FloFla	ESW	FloFla	99	0.221029	0.65555	2.91381
Grain yield	ESW_FlaFlw	ESW	FlaFlw	100	0.120735	0.918167	2.91381
Grain yield	ESW_FlwStG	ESW	FlwStG	101	0.212626	0.672384	2.91381
Grain yield	ESW_StGEnG	ESW	StGEnG	102	0.179722	0.745399	2.91381
Grain yield	ESW_EnGMat	ESW	EnGMat	103	0.229938	0.63839	2.91381
Grain yield	ESW_MatHar	ESW	MatHar	104	0.211511	0.674667	2.91381
Grain yield	Flow_GerEme	Flow	GerEme	105	0.896851	0.0472798	2.91381
Grain yield	Flow_EmeEnJ	Flow	EmeEnJ	106	0.241616	0.616875	2.91381
Grain yield	Flow_EnJFlo	Flow	EnJFlo	107	0.00521173	2.28302	2.91381
Grain yield	Flow_FloFla	Flow	FloFla	108	0.132013	0.879383	2.91381
Grain yield	Flow_FlaFlw	Flow	FlaFlw	109	0.102686	0.988487	2.91381
Grain yield	Flow_FlwStG	Flow	FlwStG	110	0.0933655	1.02981	2.91381
Grain yield	Flow_StGEnG	Flow	StGEnG	111	0.0203997	1.69038	2.91381
Grain yield	Flow_EnGMat	Flow	EnGMat	112	0.0756064	1.12144	2.91381
Grain yield	Flow_MatHar	Flow	MatHar	113	0.161665	0.791385	2.91381
Grain yield	Flux_GerEme	Flux	GerEme	114	0.0550602	1.25916	2.91381
Grain yield	Flux_EmeEnJ	Flux	EmeEnJ	115	0.0790871	1.10189	2.91381
Grain yield	Flux_EnJFlo	Flux	EnJFlo	116	0.883541	0.0537732	2.91381
Grain yield	Flux_FloFla	Flux	FloFla	117	0.882667	0.0542033	2.91381
Grain yield	Flux_FlaFlw	Flux	FlaFlw	118	0.736835	0.13263	2.91381
Grain yield	Flux_FlwStG	Flux	FlwStG	119	0.84862	0.0712866	2.91381
Grain yield	Flux_StGEnG	Flux	StGEnG	120	0.932147	0.0305158	2.91381
Grain yield	Flux_EnGMat	Flux	EnGMat	121	0.781912	0.106842	2.91381
Grain yield	Flux_MatHar	Flux	MatHar	122	0.885673	0.0527265	2.91381
Grain yield	T_GerEme	TimeEvap2	GerEme	123	0.133792	0.873569	2.91381
Grain yield	T_EmeEnJ	TimeEvap2	EmeEnJ	124	0.168786	0.772663	2.91381
Grain yield	T_EnJFlo	TimeEvap2	EnJFlo	125	0.203802	0.690791	2.91381
Grain yield	T_FloFla	TimeEvap2	FloFla	126	0.00267607	2.5725	2.91381
Grain yield	T_FlaFlw	TimeEvap2	FlaFlw	127	2.92746e-06	5.53351	2.91381
Grain yield	T_FlwStG	TimeEvap2	FlwStG	128	0.00289513	2.53833	2.91381
Grain yield	T_StGEnG	TimeEvap2	StGEnG	129	0.00567851	2.24577	2.91381
Grain yield	T_EnGMat	TimeEvap2	EnGMat	130	0.00572682	2.24209	2.91381
Grain yield	T_MatHar	TimeEvap2	MatHar	131	0.00377452	2.42314	2.91381
Grain yield	Runoff_GerEme	Runoff	GerEme	132	0.645546	0.190073	2.91381
Grain yield	Runoff_EmeEnJ	Runoff	EmeEnJ	133	0.72373	0.140423	2.91381
Grain yield	Runoff_EnJFlo	Runoff	EnJFlo	134	0.912239	0.0398916	2.91381
Grain yield	Runoff_FloFla	Runoff	FloFla	135	0.743028	0.128995	2.91381
Grain yield	Runoff_FlaFlw	Runoff	FlaFlw	136	0.524789	0.280015	2.91381
Grain yield	Runoff_FlwStG	Runoff	FlwStG	137	0.869871	0.0605449	2.91381
Grain yield	Runoff_StGEnG	Runoff	StGEnG	138	0.816728	0.0879223	2.91381
Grain yield	Runoff_EnGMat	Runoff	EnGMat	139	0.994017	0.00260608	2.91381
Grain yield	Runoff_MatHar	Runoff	MatHar	140	0.744773	0.127976	2.91381
Grain yield	PotRunoff_GerEme	PotRunoff	GerEme	141	0.165726	0.780611	2.91381
Grain yield	PotRunoff_EmeEnJ	PotRunoff	EmeEnJ	142	0.263367	0.579439	2.91381
Grain yield	PotRunoff_EnJFlo	PotRunoff	EnJFlo	143	0.976221	0.010452	2.91381
Grain yield	PotRunoff_FloFla	PotRunoff	FloFla	144	0.137663	0.861183	2.91381
Grain yield	PotRunoff_FlaFlw	PotRunoff	FlaFlw	145	0.913906	0.0390986	2.91381
Grain yield	PotRunoff_FlwStG	PotRunoff	FlwStG	146	0.983509	0.00722149	2.91381
Grain yield	PotRunoff_StGEnG	PotRunoff	StGEnG	147	0.603044	0.219651	2.91381
Grain yield	PotRunoff_EnGMat	PotRunoff	EnGMat	148	0.864885	0.0630415	2.91381
Grain yield	PotRunoff_MatHar	PotRunoff	MatHar	149	0.708635	0.149577	2.91381
Grain yield	Infiltration_GerEme	Infiltration	GerEme	150	0.132018	0.879367	2.91381
Grain yield	Infiltration_EmeEnJ	Infiltration	EmeEnJ	151	0.18455	0.733887	2.91381
Grain yield	Infiltration_EnJFlo	Infiltration	EnJFlo	152	0.944554	0.0247731	2.91381
Grain yield	Infiltration_FloFla	Infiltration	FloFla	153	0.109494	0.96061	2.91381
Grain yield	Infiltration_FlaFlw	Infiltration	FlaFlw	154	0.971061	0.0127537	2.91381
Grain yield	Infiltration_FlwStG	Infiltration	FlwStG	155	0.999556	0.000192807	2.91381
Grain yield	Infiltration_StGEnG	Infiltration	StGEnG	156	0.56597	0.247207	2.91381
Grain yield	Infiltration_EnGMat	Infiltration	EnGMat	157	0.854102	0.0684902	2.91381
Grain yield	Infiltration_MatHar	Infiltration	MatHar	158	0.603234	0.219514	2.91381
Grain yield	PotInf_GerEme	PotInfiltr	GerEme	159	0.165726	0.780611	2.91381
Grain yield	PotInf_EmeEnJ	PotInfiltr	EmeEnJ	160	0.263367	0.579439	2.91381
Grain yield	PotInf_EnJFlo	PotInfiltr	EnJFlo	161	0.976221	0.010452	2.91381
Grain yield	PotInf_FloFla	PotInfiltr	FloFla	162	0.137663	0.861183	2.91381
Grain yield	PotInf_FlaFlw	PotInfiltr	FlaFlw	163	0.913906	0.0390986	2.91381
Grain yield	PotInf_FlwStG	PotInfiltr	FlwStG	164	0.983509	0.00722149	2.91381
Grain yield	PotInf_StGEnG	PotInfiltr	StGEnG	165	0.603044	0.219651	2.91381
Grain yield	PotInf_EnGMat	PotInfiltr	EnGMat	166	0.864885	0.0630415	2.91381
Grain yield	PotInf_MatHar	PotInfiltr	MatHar	167	0.708635	0.149577	2.91381
Grain yield	WaterTable_GerEme	WaterTable	GerEme	168	0.419559	0.377207	2.91381
Grain yield	WaterTable_EmeEnJ	WaterTable	EmeEnJ	169	0.413932	0.383071	2.91381
Grain yield	WaterTable_EnJFlo	WaterTable	EnJFlo	170	0.416052	0.380852	2.91381
Grain yield	WaterTable_FloFla	WaterTable	FloFla	171	0.506182	0.295694	2.91381
Grain yield	WaterTable_FlaFlw	WaterTable	FlaFlw	172	0.0916755	1.03775	2.91381
Grain yield	WaterTable_FlwStG	WaterTable	FlwStG	173	0.1585	0.799971	2.91381
Grain yield	WaterTable_StGEnG	WaterTable	StGEnG	174	0.489404	0.310333	2.91381
Grain yield	WaterTable_EnGMat	WaterTable	EnGMat	175	0.77804	0.108998	2.91381
Grain yield	FlowNO3_GerEme	FlowNO3	GerEme	176	0.146842	0.83315	2.91381
Grain yield	FlowNO3_EmeEnJ	FlowNO3	EmeEnJ	177	0.959532	0.0179403	2.91381
Grain yield	FlowNO3_EnJFlo	FlowNO3	EnJFlo	178	0.219259	0.659042	2.91381
Grain yield	FlowNO3_FloFla	FlowNO3	FloFla	179	0.654763	0.183916	2.91381
Grain yield	FlowNO3_FlaFlw	FlowNO3	FlaFlw	180	0.800371	0.0967089	2.91381
Grain yield	FlowNO3_FlwStG	FlowNO3	FlwStG	181	0.957128	0.01903	2.91381
Grain yield	FlowNO3_StGEnG	FlowNO3	StGEnG	182	0.705368	0.151584	2.91381
Grain yield	FlowNO3_EnGMat	FlowNO3	EnGMat	183	0.736993	0.132536	2.91381
Grain yield	FlowNO3_MatHar	FlowNO3	MatHar	184	0.766162	0.11568	2.91381
Grain yield	PC1	PC	#N/A	185	0.00602214	2.22025	2.91381
Grain yield	PC2	PC	#N/A	186	0.00837805	2.07686	2.91381
Grain yield	PC3	PC	#N/A	187	0.144021	0.841575	2.91381
Grain yield	PC4	PC	#N/A	188	0.0301412	1.52084	2.91381
Grain yield	PC5	PC	#N/A	189	0.192661	0.715207	2.91381
Grain yield	SDR	SDR	#N/A	192	0.266673	0.574021	2.91381
Grain yield	HI30	HI30	#N/A	197	0.00124764	2.90391	2.91381
Days-to-anthesis	TT_GerEme	TT	GerEme	1	8.80436e-08	7.0553	2.91381
Days-to-anthesis	TT_EmeEnJ	TT	EmeEnJ	2	6.20889e-10	9.20699	2.91381
Days-to-anthesis	TT_EnJFlo	TT	EnJFlo	3	0.00389624	2.40935	2.91381
Days-to-anthesis	TT_FloFla	TT	FloFla	4	2.56155e-05	4.5915	2.91381
Days-to-anthesis	TT_FlaFlw	TT	FlaFlw	5	0.316427	0.499727	2.91381
Days-to-anthesis	TT_FlwStG	TT	FlwStG	6	0.682836	0.165683	2.91381
Days-to-anthesis	TT_StGEnG	TT	StGEnG	7	0.017775	1.75019	2.91381
Days-to-anthesis	TT_EnGMat	TT	EnGMat	8	0.016941	1.77106	2.91381
Days-to-anthesis	TT_MatHar	TT	MatHar	9	0.0257779	1.58875	2.91381
Days-to-anthesis	CumTT_GerEme	CumTT	GerEme	10	1.18158e-05	4.92754	2.91381
Days-to-anthesis	CumTT_EmeEnJ	CumTT	EmeEnJ	11	0.00180968	2.7424	2.91381
Days-to-anthesis	CumTT_EnJFlo	CumTT	EnJFlo	12	1.7551e-06	5.7557	2.91381
Days-to-anthesis	CumTT_FloFla	CumTT	FloFla	13	2.65063e-06	5.57665	2.91381
Days-to-anthesis	CumTT_FlaFlw	CumTT	FlaFlw	14	9.409e-07	6.02646	2.91381
Days-to-anthesis	CumTT_FlwStG	CumTT	FlwStG	15	1.09029e-06	5.96246	2.91381
Days-to-anthesis	CumTT_StGEnG	CumTT	StGEnG	16	2.33604e-07	6.63152	2.91381
Days-to-anthesis	CumTT_EnGMat	CumTT	EnGMat	17	5.54015e-07	6.25648	2.91381
Days-to-anthesis	CumTT_MatHar	CumTT	MatHar	18	5.85394e-07	6.23255	2.91381
Days-to-anthesis	Eo_GerEme	Eo	GerEme	19	0.000129796	3.88674	2.91381
Days-to-anthesis	Eo_EmeEnJ	Eo	EmeEnJ	20	6.39564e-05	4.19412	2.91381
Days-to-anthesis	Eo_EnJFlo	Eo	EnJFlo	21	0.520122	0.283895	2.91381
Days-to-anthesis	Eo_FloFla	Eo	FloFla	22	0.0891431	1.04991	2.91381
Days-to-anthesis	Eo_FlaFlw	Eo	FlaFlw	23	0.103515	0.984996	2.91381
Days-to-anthesis	Eo_FlwStG	Eo	FlwStG	24	0.375397	0.42551	2.91381
Days-to-anthesis	Eo_StGEnG	Eo	StGEnG	25	0.225411	0.647024	2.91381
Days-to-anthesis	Eo_EnGMat	Eo	EnGMat	26	0.293188	0.532854	2.91381
Days-to-anthesis	Eo_MatHar	Eo	MatHar	27	0.091149	1.04025	2.91381
Days-to-anthesis	Eos_GerEme	Eos	GerEme	28	3.96436e-05	4.40183	2.91381
Days-to-anthesis	Eos_EmeEnJ	Eos	EmeEnJ	29	4.64738e-06	5.33279	2.91381
Days-to-anthesis	Eos_EnJFlo	Eos	EnJFlo	30	0.247797	0.605904	2.91381
Days-to-anthesis	Eos_FloFla	Eos	FloFla	31	0.000594329	3.22597	2.91381
Days-to-anthesis	Eos_FlaFlw	Eos	FlaFlw	32	0.172719	0.76266	2.91381
Days-to-anthesis	Eos_FlwStG	Eos	FlwStG	33	0.921304	0.0355971	2.91381
Days-to-anthesis	Eos_StGEnG	Eos	StGEnG	34	0.776201	0.110026	2.91381
Days-to-anthesis	Eos_EnGMat	Eos	EnGMat	35	0.983871	0.00706168	2.91381
Days-to-anthesis	Eos_MatHar	Eos	MatHar	36	0.546034	0.26278	2.91381
Days-to-anthesis	Es_GerEme	Es	GerEme	37	0.0153785	1.81309	2.91381
Days-to-anthesis	Es_EmeEnJ	Es	EmeEnJ	38	0.294784	0.530496	2.91381
Days-to-anthesis	Es_EnJFlo	Es	EnJFlo	39	0.0844057	1.07363	2.91381
Days-to-anthesis	Es_FloFla	Es	FloFla	40	0.662725	0.178667	2.91381
Days-to-anthesis	Es_FlaFlw	Es	FlaFlw	41	0.0512275	1.2905	2.91381
Days-to-anthesis	Es_FlwStG	Es	FlwStG	42	0.89536	0.0480023	2.91381
Days-to-anthesis	Es_StGEnG	Es	StGEnG	43	0.52924	0.276348	2.91381
Days-to-anthesis	Es_EnGMat	Es	EnGMat	44	0.333286	0.477183	2.91381
Days-to-anthesis	Es_MatHar	Es	MatHar	45	0.226762	0.64443	2.91381
Days-to-anthesis	CoverGreen_GerEme	CoverGreen	GerEme	46	0.00218984	2.65959	2.91381
Days-to-anthesis	CoverGreen_EmeEnJ	CoverGreen	EmeEnJ	47	0.0839668	1.07589	2.91381
Days-to-anthesis	CoverGreen_EnJFlo	CoverGreen	EnJFlo	48	0.000565631	3.24747	2.91381
Days-to-anthesis	CoverGreen_FloFla	CoverGreen	FloFla	49	0.0609755	1.21484	2.91381
Days-to-anthesis	CoverGreen_FlaFlw	CoverGreen	FlaFlw	50	0.943822	0.02511	2.91381
Days-to-anthesis	CoverGreen_FlwStG	CoverGreen	FlwStG	51	0.653232	0.184933	2.91381
Days-to-anthesis	CoverGreen_StGEnG	CoverGreen	StGEnG	52	0.344753	0.462492	2.91381
Days-to-anthesis	CoverGreen_EnGMat	CoverGreen	EnGMat	53	0.349838	0.456134	2.91381
Days-to-anthesis	CoverGreen_MatHar	CoverGreen	MatHar	54	0.383673	0.416039	2.91381
Days-to-anthesis	CoverTotal_GerEme	CoverTotal	GerEme	55	0.0022246	2.65275	2.91381
Days-to-anthesis	CoverTotal_EmeEnJ	CoverTotal	EmeEnJ	56	0.0818912	1.08676	2.91381
Days-to-anthesis	CoverTotal_EnJFlo	CoverTotal	EnJFlo	57	0.000554879	3.2558	2.91381
Days-to-anthesis	CoverTotal_FloFla	CoverTotal	FloFla	58	0.0582178	1.23494	2.91381
Days-to-anthesis	CoverTotal_FlaFlw	CoverTotal	FlaFlw	59	0.843647	0.0738395	2.91381
Days-to-anthesis	CoverTotal_FlwStG	CoverTotal	FlwStG	60	0.776323	0.109957	2.91381
Days-to-anthesis	CoverTotal_StGEnG	CoverTotal	StGEnG	61	0.427289	0.369278	2.91381
Days-to-anthesis	CoverTotal_EnGMat	CoverTotal	EnGMat	62	0.447196	0.349502	2.91381
Days-to-anthesis	CoverTotal_MatHar	CoverTotal	MatHar	63	0.488964	0.310723	2.91381
Days-to-anthesis	biomass_GerEme	Biomass	GerEme	64	0.00271073	2.56691	2.91381
Days-to-anthesis	biomass_EmeEnJ	Biomass	EmeEnJ	65	0.019351	1.7133	2.91381
Days-to-anthesis	biomass_EnJFlo	Biomass	EnJFlo	66	0.000131308	3.88171	2.91381
Days-to-anthesis	biomass_FloFla	Biomass	FloFla	67	6.24653e-06	5.20436	2.91381
Days-to-anthesis	biomass_FlaFlw	Biomass	FlaFlw	68	2.60777e-05	4.58373	2.91381
Days-to-anthesis	biomass_FlwStG	Biomass	FlwStG	69	0.000168166	3.77426	2.91381
Days-to-anthesis	biomass_StGEnG	Biomass	StGEnG	70	0.00474785	2.3235	2.91381
Days-to-anthesis	biomass_EnGMat	Biomass	EnGMat	71	0.0435177	1.36133	2.91381
Days-to-anthesis	biomass_MatHar	Biomass	MatHar	72	0.0435449	1.36106	2.91381
Days-to-anthesis	LAI_GerEme	LAI	GerEme	73	0.00219387	2.65879	2.91381
Days-to-anthesis	LAI_EmeEnJ	LAI	EmeEnJ	74	0.0827943	1.082	2.91381
Days-to-anthesis	LAI_EnJFlo	LAI	EnJFlo	75	0.000577489	3.23846	2.91381
Days-to-anthesis	LAI_FloFla	LAI	FloFla	76	0.162267	0.789769	2.91381
Days-to-anthesis	LAI_FlaFlw	LAI	FlaFlw	77	0.820314	0.0860199	2.91381
Days-to-anthesis	LAI_FlwStG	LAI	FlwStG	78	0.909374	0.0412573	2.91381
Days-to-anthesis	LAI_StGEnG	LAI	StGEnG	79	0.402514	0.395219	2.91381
Days-to-anthesis	LAI_EnGMat	LAI	EnGMat	80	0.414448	0.382529	2.91381
Days-to-anthesis	LAI_MatHar	LAI	MatHar	81	0.435696	0.360816	2.91381
Days-to-anthesis	yield_FlaFlw	Yield	FlaFlw	82	0.107601	0.968183	2.91381
Days-to-anthesis	yield_FlwStG	Yield	FlwStG	83	0.00283506	2.54744	2.91381
Days-to-anthesis	yield_StGEnG	Yield	StGEnG	84	0.595963	0.22478	2.91381
Days-to-anthesis	yield_EnGMat	Yield	EnGMat	85	0.770001	0.113508	2.91381
Days-to-anthesis	yield_MatHar	Yield	MatHar	86	0.770001	0.113508	2.91381
Days-to-anthesis	SW_GerEme	SW	GerEme	87	0.000467718	3.33002	2.91381
Days-to-anthesis	SW_EmeEnJ	SW	EmeEnJ	88	0.00857313	2.06686	2.91381
Days-to-anthesis	SW_EnJFlo	SW	EnJFlo	89	0.0319889	1.495	2.91381
Days-to-anthesis	SW_FloFla	SW	FloFla	90	0.0295559	1.52936	2.91381
Days-to-anthesis	SW_FlaFlw	SW	FlaFlw	91	0.0465326	1.33224	2.91381
Days-to-anthesis	SW_FlwStG	SW	FlwStG	92	0.08649	1.06303	2.91381
Days-to-anthesis	SW_StGEnG	SW	StGEnG	93	0.0651423	1.18614	2.91381
Days-to-anthesis	SW_EnGMat	SW	EnGMat	94	0.0387075	1.4122	2.91381
Days-to-anthesis	SW_MatHar	SW	MatHar	95	0.0356872	1.44749	2.91381
Days-to-anthesis	ESW_GerEme	ESW	GerEme	96	1.91917e-05	4.71689	2.91381
Days-to-anthesis	ESW_EmeEnJ	ESW	EmeEnJ	97	0.00284412	2.54605	2.91381
Days-to-anthesis	ESW_EnJFlo	ESW	EnJFlo	98	0.0340752	1.46756	2.91381
Days-to-anthesis	ESW_FloFla	ESW	FloFla	99	0.0389577	1.40941	2.91381
Days-to-anthesis	ESW_FlaFlw	ESW	FlaFlw	100	0.113664	0.944377	2.91381
Days-to-anthesis	ESW_FlwStG	ESW	FlwStG	101	0.236406	0.626341	2.91381
Days-to-anthesis	ESW_StGEnG	ESW	StGEnG	102	0.180997	0.742329	2.91381
Days-to-anthesis	ESW_EnGMat	ESW	EnGMat	103	0.131227	0.881977	2.91381
Days-to-anthesis	ESW_MatHar	ESW	MatHar	104	0.12039	0.919411	2.91381
Days-to-anthesis	Flow_GerEme	Flow	GerEme	105	0.9905	0.00414532	2.91381
Days-to-anthesis	Flow_EmeEnJ	Flow	EmeEnJ	106	0.13085	0.883228	2.91381
Days-to-anthesis	Flow_EnJFlo	Flow	EnJFlo	107	0.26451	0.577557	2.91381
Days-to-anthesis	Flow_FloFla	Flow	FloFla	108	0.0761289	1.11845	2.91381
Days-to-anthesis	Flow_FlaFlw	Flow	FlaFlw	109	0.299039	0.524272	2.91381
Days-to-anthesis	Flow_FlwStG	Flow	FlwStG	110	0.407751	0.389605	2.91381
Days-to-anthesis	Flow_StGEnG	Flow	StGEnG	111	0.821462	0.0854124	2.91381
Days-to-anthesis	Flow_EnGMat	Flow	EnGMat	112	0.845759	0.0727533	2.91381
Days-to-anthesis	Flow_MatHar	Flow	MatHar	113	0.713211	0.146782	2.91381
Days-to-anthesis	Flux_GerEme	Flux	GerEme	114	0.018026	1.7441	2.91381
Days-to-anthesis	Flux_EmeEnJ	Flux	EmeEnJ	115	0.570997	0.243366	2.91381
Days-to-anthesis	Flux_EnJFlo	Flux	EnJFlo	116	0.893166	0.0490678	2.91381
Days-to-anthesis	Flux_FloFla	Flux	FloFla	117	0.919123	0.0366266	2.91381
Days-to-anthesis	Flux_FlaFlw	Flux	FlaFlw	118	0.556329	0.254668	2.91381
Days-to-anthesis	Flux_FlwStG	Flux	FlwStG	119	0.125028	0.902993	2.91381
Days-to-anthesis	Flux_StGEnG	Flux	StGEnG	120	0.930722	0.03118	2.91381
Days-to-anthesis	Flux_EnGMat	Flux	EnGMat	121	0.640387	0.193557	2.91381
Days-to-anthesis	Flux_MatHar	Flux	MatHar	122	0.53591	0.270908	2.91381
Days-to-anthesis	T_GerEme	TimeEvap2	GerEme	123	0.173965	0.759538	2.91381
Days-to-anthesis	T_EmeEnJ	TimeEvap2	EmeEnJ	124	0.228793	0.640558	2.91381
Days-to-anthesis	T_EnJFlo	TimeEvap2	EnJFlo	125	0.249642	0.602683	2.91381
Days-to-anthesis	T_FloFla	TimeEvap2	FloFla	126	0.787428	0.103789	2.91381
Days-to-anthesis	T_FlaFlw	TimeEvap2	FlaFlw	127	0.904403	0.0436379	2.91381
Days-to-anthesis	T_FlwStG	TimeEvap2	FlwStG	128	0.965528	0.0152352	2.91381
Days-to-anthesis	T_StGEnG	TimeEvap2	StGEnG	129	0.663652	0.17806	2.91381
Days-to-anthesis	T_EnGMat	TimeEvap2	EnGMat	130	0.142749	0.845426	2.91381
Days-to-anthesis	T_MatHar	TimeEvap2	MatHar	131	0.146591	0.833893	2.91381
Days-to-anthesis	Runoff_GerEme	Runoff	GerEme	132	0.52707	0.278132	2.91381
Days-to-anthesis	Runoff_EmeEnJ	Runoff	EmeEnJ	133	0.630625	0.200229	2.91381
Days-to-anthesis	Runoff_EnJFlo	Runoff	EnJFlo	134	0.968	0.0141246	2.91381
Days-to-anthesis	Runoff_FloFla	Runoff	FloFla	135	0.654815	0.183882	2.91381
Days-to-anthesis	Runoff_FlaFlw	Runoff	FlaFlw	136	0.897432	0.0469983	2.91381
Days-to-anthesis	Runoff_FlwStG	Runoff	FlwStG	137	0.027259	1.56449	2.91381
Days-to-anthesis	Runoff_StGEnG	Runoff	StGEnG	138	0.880211	0.0554134	2.91381
Days-to-anthesis	Runoff_EnGMat	Runoff	EnGMat	139	0.512981	0.289899	2.91381
Days-to-anthesis	Runoff_MatHar	Runoff	MatHar	140	0.427379	0.369187	2.91381
Days-to-anthesis	PotRunoff_GerEme	PotRunoff	GerEme	141	0.419597	0.377167	2.91381
Days-to-anthesis	PotRunoff_EmeEnJ	PotRunoff	EmeEnJ	142	0.178556	0.748225	2.91381
Days-to-anthesis	PotRunoff_EnJFlo	PotRunoff	EnJFlo	143	0.28066	0.55182	2.91381
Days-to-anthesis	PotRunoff_FloFla	PotRunoff	FloFla	144	0.750052	0.124909	2.91381
Days-to-anthesis	PotRunoff_FlaFlw	PotRunoff	FlaFlw	145	0.47562	0.32274	2.91381
Days-to-anthesis	PotRunoff_FlwStG	PotRunoff	FlwStG	146	0.165727	0.780606	2.91381
Days-to-anthesis	PotRunoff_StGEnG	PotRunoff	StGEnG	147	0.573477	0.241484	2.91381
Days-to-anthesis	PotRunoff_EnGMat	PotRunoff	EnGMat	148	0.313767	0.503393	2.91381
Days-to-anthesis	PotRunoff_MatHar	PotRunoff	MatHar	149	0.296987	0.527262	2.91381
Days-to-anthesis	Infiltration_GerEme	Infiltration	GerEme	150	0.421872	0.374819	2.91381
Days-to-anthesis	Infiltration_EmeEnJ	Infiltration	EmeEnJ	151	0.107981	0.966652	2.91381
Days-to-anthesis	Infiltration_EnJFlo	Infiltration	EnJFlo	152	0.183676	0.735947	2.91381
Days-to-anthesis	Infiltration_FloFla	Infiltration	FloFla	153	0.770119	0.113442	2.91381
Days-to-anthesis	Infiltration_FlaFlw	Infiltration	FlaFlw	154	0.448436	0.348299	2.91381
Days-to-anthesis	Infiltration_FlwStG	Infiltration	FlwStG	155	0.220301	0.656983	2.91381
Days-to-anthesis	Infiltration_StGEnG	Infiltration	StGEnG	156	0.513676	0.28931	2.91381
Days-to-anthesis	Infiltration_EnGMat	Infiltration	EnGMat	157	0.317224	0.498634	2.91381
Days-to-anthesis	Infiltration_MatHar	Infiltration	MatHar	158	0.320405	0.4943	2.91381
Days-to-anthesis	PotInf_GerEme	PotInfiltr	GerEme	159	0.419597	0.377167	2.91381
Days-to-anthesis	PotInf_EmeEnJ	PotInfiltr	EmeEnJ	160	0.178556	0.748225	2.91381
Days-to-anthesis	PotInf_EnJFlo	PotInfiltr	EnJFlo	161	0.28066	0.55182	2.91381
Days-to-anthesis	PotInf_FloFla	PotInfiltr	FloFla	162	0.750052	0.124909	2.91381
Days-to-anthesis	PotInf_FlaFlw	PotInfiltr	FlaFlw	163	0.47562	0.32274	2.91381
Days-to-anthesis	PotInf_FlwStG	PotInfiltr	FlwStG	164	0.165727	0.780606	2.91381
Days-to-anthesis	PotInf_StGEnG	PotInfiltr	StGEnG	165	0.573477	0.241484	2.91381
Days-to-anthesis	PotInf_EnGMat	PotInfiltr	EnGMat	166	0.313767	0.503393	2.91381
Days-to-anthesis	PotInf_MatHar	PotInfiltr	MatHar	167	0.296987	0.527262	2.91381
Days-to-anthesis	WaterTable_GerEme	WaterTable	GerEme	168	0.202945	0.692622	2.91381
Days-to-anthesis	WaterTable_EmeEnJ	WaterTable	EmeEnJ	169	0.205405	0.687389	2.91381
Days-to-anthesis	WaterTable_EnJFlo	WaterTable	EnJFlo	170	0.205951	0.686235	2.91381
Days-to-anthesis	WaterTable_FloFla	WaterTable	FloFla	171	0.438967	0.357568	2.91381
Days-to-anthesis	WaterTable_FlaFlw	WaterTable	FlaFlw	172	0.0806553	1.09337	2.91381
Days-to-anthesis	WaterTable_FlwStG	WaterTable	FlwStG	173	0.0500617	1.30049	2.91381
Days-to-anthesis	WaterTable_StGEnG	WaterTable	StGEnG	174	0.0315261	1.50133	2.91381
Days-to-anthesis	WaterTable_EnGMat	WaterTable	EnGMat	175	0.535249	0.271444	2.91381
Days-to-anthesis	FlowNO3_GerEme	FlowNO3	GerEme	176	0.428081	0.368474	2.91381
Days-to-anthesis	FlowNO3_EmeEnJ	FlowNO3	EmeEnJ	177	0.376095	0.424702	2.91381
Days-to-anthesis	FlowNO3_EnJFlo	FlowNO3	EnJFlo	178	0.608734	0.215573	2.91381
Days-to-anthesis	FlowNO3_FloFla	FlowNO3	FloFla	179	0.710062	0.148704	2.91381
Days-to-anthesis	FlowNO3_FlaFlw	FlowNO3	FlaFlw	180	0.69048	0.160849	2.91381
Days-to-anthesis	FlowNO3_FlwStG	FlowNO3	FlwStG	181	0.400917	0.396946	2.91381
Days-to-anthesis	FlowNO3_StGEnG	FlowNO3	StGEnG	182	0.435436	0.361076	2.91381
Days-to-anthesis	FlowNO3_EnGMat	FlowNO3	EnGMat	183	0.657947	0.181809	2.91381
Days-to-anthesis	FlowNO3_MatHar	FlowNO3	MatHar	184	0.65768	0.181985	2.91381
Days-to-anthesis	PC1	PC	#N/A	185	0.176032	0.754408	2.91381
Days-to-anthesis	PC2	PC	#N/A	186	0.0280381	1.55225	2.91381
Days-to-anthesis	PC3	PC	#N/A	187	0.505553	0.296233	2.91381
Days-to-anthesis	PC4	PC	#N/A	188	4.14908e-05	4.38205	2.91381
Days-to-anthesis	PC5	PC	#N/A	189	0.00164258	2.78447	2.91381
Days-to-anthesis	SDR	SDR	#N/A	192	0.620734	0.207094	2.91381
Days-to-anthesis	HI30	HI30	#N/A	197	0.524261	0.280452	2.91381
Days-to-silking	TT_GerEme	TT	GerEme	1	4.75811e-08	7.32257	2.91381
Days-to-silking	TT_EmeEnJ	TT	EmeEnJ	2	2.93483e-09	8.53242	2.91381
Days-to-silking	TT_EnJFlo	TT	EnJFlo	3	0.00629676	2.20088	2.91381
Days-to-silking	TT_FloFla	TT	FloFla	4	9.478e-05	4.02328	2.91381
Days-to-silking	TT_FlaFlw	TT	FlaFlw	5	0.45127	0.345564	2.91381
Days-to-silking	TT_FlwStG	TT	FlwStG	6	0.913905	0.039099	2.91381
Days-to-silking	TT_StGEnG	TT	StGEnG	7	0.03498	1.45618	2.91381
Days-to-silking	TT_EnGMat	TT	EnGMat	8	0.0150431	1.82266	2.91381
Days-to-silking	TT_MatHar	TT	MatHar	9	0.0274826	1.56094	2.91381
Days-to-silking	CumTT_GerEme	CumTT	GerEme	10	9.33892e-06	5.0297	2.91381
Days-to-silking	CumTT_EmeEnJ	CumTT	EmeEnJ	11	0.000515075	3.28813	2.91381
Days-to-silking	CumTT_EnJFlo	CumTT	EnJFlo	12	2.56471e-07	6.59096	2.91381
Days-to-silking	CumTT_FloFla	CumTT	FloFla	13	4.32936e-07	6.36358	2.91381
Days-to-silking	CumTT_FlaFlw	CumTT	FlaFlw	14	1.16942e-07	6.93203	2.91381
Days-to-silking	CumTT_FlwStG	CumTT	FlwStG	15	1.43291e-07	6.84378	2.91381
Days-to-silking	CumTT_StGEnG	CumTT	StGEnG	16	2.62794e-08	7.58039	2.91381
Days-to-silking	CumTT_EnGMat	CumTT	EnGMat	17	6.3182e-08	7.19941	2.91381
Days-to-silking	CumTT_MatHar	CumTT	MatHar	18	6.6058e-08	7.18007	2.91381
Days-to-silking	Eo_GerEme	Eo	GerEme	19	7.36916e-05	4.13258	2.91381
Days-to-silking	Eo_EmeEnJ	Eo	EmeEnJ	20	8.25851e-05	4.0831	2.91381
Days-to-silking	Eo_EnJFlo	Eo	EnJFlo	21	0.571191	0.243219	2.91381
Days-to-silking	Eo_FloFla	Eo	FloFla	22	0.164933	0.782692	2.91381
Days-to-silking	Eo_FlaFlw	Eo	FlaFlw	23	0.175664	0.755318	2.91381
Days-to-silking	Eo_FlwStG	Eo	FlwStG	24	0.412792	0.384268	2.91381
Days-to-silking	Eo_StGEnG	Eo	StGEnG	25	0.345715	0.461282	2.91381
Days-to-silking	Eo_EnGMat	Eo	EnGMat	26	0.33818	0.470853	2.91381
Days-to-silking	Eo_MatHar	Eo	MatHar	27	0.120015	0.920763	2.91381
Days-to-silking	Eos_GerEme	Eos	GerEme	28	2.05305e-05	4.6876	2.91381
Days-to-silking	Eos_EmeEnJ	Eos	EmeEnJ	29	5.10604e-06	5.29192	2.91381
Days-to-silking	Eos_EnJFlo	Eos	EnJFlo	30	0.259719	0.585496	2.91381
Days-to-silking	Eos_FloFla	Eos	FloFla	31	0.000496669	3.30393	2.91381
Days-to-silking	Eos_FlaFlw	Eos	FlaFlw	32	0.218674	0.660202	2.91381
Days-to-silking	Eos_FlwStG	Eos	FlwStG	33	0.924666	0.0340152	2.91381
Days-to-silking	Eos_StGEnG	Eos	StGEnG	34	0.598656	0.222822	2.91381
Days-to-silking	Eos_EnGMat	Eos	EnGMat	35	0.83463	0.0785058	2.91381
Days-to-silking	Eos_MatHar	Eos	MatHar	36	0.700021	0.154889	2.91381
Days-to-silking	Es_GerEme	Es	GerEme	37	0.0143981	1.84169	2.91381
Days-to-silking	Es_EmeEnJ	Es	EmeEnJ	38	0.301157	0.521208	2.91381
Days-to-silking	Es_EnJFlo	Es	EnJFlo	39	0.0587229	1.23119	2.91381
Days-to-silking	Es_FloFla	Es	FloFla	40	0.466713	0.33095	2.91381
Days-to-silking	Es_FlaFlw	Es	FlaFlw	41	0.0416072	1.38083	2.91381
Days-to-silking	Es_FlwStG	Es	FlwStG	42	0.856699	0.0671717	2.91381
Days-to-silking	Es_StGEnG	Es	StGEnG	43	0.740139	0.130687	2.91381
Days-to-silking	Es_EnGMat	Es	EnGMat	44	0.429978	0.366554	2.91381
Days-to-silking	Es_MatHar	Es	MatHar	45	0.282615	0.548805	2.91381
Days-to-silking	CoverGreen_GerEme	CoverGreen	GerEme	46	0.00369173	2.43277	2.91381
Days-to-silking	CoverGreen_EmeEnJ	CoverGreen	EmeEnJ	47	0.0338079	1.47098	2.91381
Days-to-silking	CoverGreen_EnJFlo	CoverGreen	EnJFlo	48	0.000108337	3.96522	2.91381
Days-to-silking	CoverGreen_FloFla	CoverGreen	FloFla	49	0.0278569	1.55507	2.91381
Days-to-silking	CoverGreen_FlaFlw	CoverGreen	FlaFlw	50	0.837653	0.076936	2.91381
Days-to-silking	CoverGreen_FlwStG	CoverGreen	FlwStG	51	0.684185	0.164826	2.91381
Days-to-silking	CoverGreen_StGEnG	CoverGreen	StGEnG	52	0.257723	0.588847	2.91381
Days-to-silking	CoverGreen_EnGMat	CoverGreen	EnGMat	53	0.236659	0.625876	2.91381
Days-to-silking	CoverGreen_MatHar	CoverGreen	MatHar	54	0.26257	0.580755	2.91381
Days-to-silking	CoverTotal_GerEme	CoverTotal	GerEme	55	0.00374161	2.42694	2.91381
Days-to-silking	CoverTotal_EmeEnJ	CoverTotal	EmeEnJ	56	0.0328504	1.48346	2.91381
Days-to-silking	CoverTotal_EnJFlo	CoverTotal	EnJFlo	57	0.000106084	3.97435	2.91381
Days-to-silking	CoverTotal_FloFla	CoverTotal	FloFla	58	0.0262704	1.58053	2.91381
Days-to-silking	CoverTotal_FlaFlw	CoverTotal	FlaFlw	59	0.724351	0.140051	2.91381
Days-to-silking	CoverTotal_FlwStG	CoverTotal	FlwStG	60	0.832068	0.0798414	2.91381
Days-to-silking	CoverTotal_StGEnG	CoverTotal	StGEnG	61	0.345913	0.461034	2.91381
Days-to-silking	CoverTotal_EnGMat	CoverTotal	EnGMat	62	0.33	0.481486	2.91381
Days-to-silking	CoverTotal_MatHar	CoverTotal	MatHar	63	0.364637	0.43814	2.91381
Days-to-silking	biomass_GerEme	Biomass	GerEme	64	0.00443071	2.35353	2.91381
Days-to-silking	biomass_EmeEnJ	Biomass	EmeEnJ	65	0.00669337	2.17436	2.91381
Days-to-silking	biomass_EnJFlo	Biomass	EnJFlo	66	2.41547e-05	4.617	2.91381
Days-to-silking	biomass_FloFla	Biomass	FloFla	67	6.91771e-07	6.16004	2.91381
Days-to-silking	biomass_FlaFlw	Biomass	FlaFlw	68	3.72511e-06	5.42886	2.91381
Days-to-silking	biomass_FlwStG	Biomass	FlwStG	69	4.05769e-05	4.39172	2.91381
Days-to-silking	biomass_StGEnG	Biomass	StGEnG	70	0.00288128	2.54041	2.91381
Days-to-silking	biomass_EnGMat	Biomass	EnGMat	71	0.0398356	1.39973	2.91381
Days-to-silking	biomass_MatHar	Biomass	MatHar	72	0.0398542	1.39953	2.91381
Days-to-silking	LAI_GerEme	LAI	GerEme	73	0.00369868	2.43195	2.91381
Days-to-silking	LAI_EmeEnJ	LAI	EmeEnJ	74	0.0332858	1.47774	2.91381
Days-to-silking	LAI_EnJFlo	LAI	EnJFlo	75	0.000111176	3.95399	2.91381
Days-to-silking	LAI_FloFla	LAI	FloFla	76	0.0796842	1.09863	2.91381
Days-to-silking	LAI_FlaFlw	LAI	FlaFlw	77	0.623118	0.20543	2.91381
Days-to-silking	LAI_FlwStG	LAI	FlwStG	78	0.93826	0.027677	2.91381
Days-to-silking	LAI_StGEnG	LAI	StGEnG	79	0.345994	0.460931	2.91381
Days-to-silking	LAI_EnGMat	LAI	EnGMat	80	0.295828	0.52896	2.91381
Days-to-silking	LAI_MatHar	LAI	MatHar	81	0.313146	0.504253	2.91381
Days-to-silking	yield_FlaFlw	Yield	FlaFlw	82	0.163724	0.785888	2.91381
Days-to-silking	yield_FlwStG	Yield	FlwStG	83	0.00558262	2.25316	2.91381
Days-to-silking	yield_StGEnG	Yield	StGEnG	84	0.616881	0.209799	2.91381
Days-to-silking	yield_EnGMat	Yield	EnGMat	85	0.822928	0.0846382	2.91381
Days-to-silking	yield_MatHar	Yield	MatHar	86	0.822928	0.0846382	2.91381
Days-to-silking	SW_GerEme	SW	GerEme	87	0.00076505	3.11631	2.91381
Days-to-silking	SW_EmeEnJ	SW	EmeEnJ	88	0.0131092	1.88242	2.91381
Days-to-silking	SW_EnJFlo	SW	EnJFlo	89	0.0474904	1.32339	2.91381
Days-to-silking	SW_FloFla	SW	FloFla	90	0.0357147	1.44715	2.91381
Days-to-silking	SW_FlaFlw	SW	FlaFlw	91	0.0476673	1.32178	2.91381
Days-to-silking	SW_FlwStG	SW	FlwStG	92	0.0908225	1.04181	2.91381
Days-to-silking	SW_StGEnG	SW	StGEnG	93	0.0748116	1.12603	2.91381
Days-to-silking	SW_EnGMat	SW	EnGMat	94	0.0566583	1.24674	2.91381
Days-to-silking	SW_MatHar	SW	MatHar	95	0.0526228	1.27883	2.91381
Days-to-silking	ESW_GerEme	ESW	GerEme	96	6.3039e-06	5.20039	2.91381
Days-to-silking	ESW_EmeEnJ	ESW	EmeEnJ	97	0.00163734	2.78586	2.91381
Days-to-silking	ESW_EnJFlo	ESW	EnJFlo	98	0.0257317	1.58953	2.91381
Days-to-silking	ESW_FloFla	ESW	FloFla	99	0.0223974	1.6498	2.91381
Days-to-silking	ESW_FlaFlw	ESW	FlaFlw	100	0.0635096	1.19716	2.91381
Days-to-silking	ESW_FlwStG	ESW	FlwStG	101	0.14979	0.824517	2.91381
Days-to-silking	ESW_StGEnG	ESW	StGEnG	102	0.1174	0.930332	2.91381
Days-to-silking	ESW_EnGMat	ESW	EnGMat	103	0.110578	0.956333	2.91381
Days-to-silking	ESW_MatHar	ESW	MatHar	104	0.101422	0.993866	2.91381
Days-to-silking	Flow_GerEme	Flow	GerEme	105	0.890086	0.0505678	2.91381
Days-to-silking	Flow_EmeEnJ	Flow	EmeEnJ	106	0.0918164	1.03708	2.91381
Days-to-silking	Flow_EnJFlo	Flow	EnJFlo	107	0.184573	0.733832	2.91381
Days-to-silking	Flow_FloFla	Flow	FloFla	108	0.0669978	1.17394	2.91381
Days-to-silking	Flow_FlaFlw	Flow	FlaFlw	109	0.279915	0.552974	2.91381
Days-to-silking	Flow_FlwStG	Flow	FlwStG	110	0.405037	0.392505	2.91381
Days-to-silking	Flow_StGEnG	Flow	StGEnG	111	0.883151	0.0539651	2.91381
Days-to-silking	Flow_EnGMat	Flow	EnGMat	112	0.800797	0.0964778	2.91381
Days-to-silking	Flow_MatHar	Flow	MatHar	113	0.754101	0.122571	2.91381
Days-to-silking	Flux_GerEme	Flux	GerEme	114	0.0235303	1.62837	2.91381
Days-to-silking	Flux_EmeEnJ	Flux	EmeEnJ	115	0.615916	0.210479	2.91381
Days-to-silking	Flux_EnJFlo	Flux	EnJFlo	116	0.921412	0.035546	2.91381
Days-to-silking	Flux_FloFla	Flux	FloFla	117	0.873329	0.0588221	2.91381
Days-to-silking	Flux_FlaFlw	Flux	FlaFlw	118	0.671922	0.172681	2.91381
Days-to-silking	Flux_FlwStG	Flux	FlwStG	119	0.154892	0.80997	2.91381
Days-to-silking	Flux_StGEnG	Flux	StGEnG	120	0.909733	0.0410862	2.91381
Days-to-silking	Flux_EnGMat	Flux	EnGMat	121	0.722669	0.14106	2.91381
Days-to-silking	Flux_MatHar	Flux	MatHar	122	0.600539	0.221459	2.91381
Days-to-silking	T_GerEme	TimeEvap2	GerEme	123	0.158118	0.80102	2.91381
Days-to-silking	T_EmeEnJ	TimeEvap2	EmeEnJ	124	0.239067	0.62148	2.91381
Days-to-silking	T_EnJFlo	TimeEvap2	EnJFlo	125	0.203057	0.692382	2.91381
Days-to-silking	T_FloFla	TimeEvap2	FloFla	126	0.589698	0.229371	2.91381
Days-to-silking	T_FlaFlw	TimeEvap2	FlaFlw	127	0.838628	0.0764306	2.91381
Days-to-silking	T_FlwStG	TimeEvap2	FlwStG	128	0.886034	0.0525495	2.91381
Days-to-silking	T_StGEnG	TimeEvap2	StGEnG	129	0.610586	0.214253	2.91381
Days-to-silking	T_EnGMat	TimeEvap2	EnGMat	130	0.156221	0.806261	2.91381
Days-to-silking	T_MatHar	TimeEvap2	MatHar	131	0.156136	0.806497	2.91381
Days-to-silking	Runoff_GerEme	Runoff	GerEme	132	0.667905	0.175285	2.91381
Days-to-silking	Runoff_EmeEnJ	Runoff	EmeEnJ	133	0.783083	0.106192	2.91381
Days-to-silking	Runoff_EnJFlo	Runoff	EnJFlo	134	0.901599	0.0449864	2.91381
Days-to-silking	Runoff_FloFla	Runoff	FloFla	135	0.628594	0.20163	2.91381
Days-to-silking	Runoff_FlaFlw	Runoff	FlaFlw	136	0.984384	0.00683556	2.91381
Days-to-silking	Runoff_FlwStG	Runoff	FlwStG	137	0.0306458	1.51363	2.91381
Days-to-silking	Runoff_StGEnG	Runoff	StGEnG	138	0.931787	0.0306832	2.91381
Days-to-silking	Runoff_EnGMat	Runoff	EnGMat	139	0.617909	0.209076	2.91381
Days-to-silking	Runoff_MatHar	Runoff	MatHar	140	0.38274	0.417096	2.91381
Days-to-silking	PotRunoff_GerEme	PotRunoff	GerEme	141	0.555525	0.255297	2.91381
Days-to-silking	PotRunoff_EmeEnJ	PotRunoff	EmeEnJ	142	0.135415	0.868333	2.91381
Days-to-silking	PotRunoff_EnJFlo	PotRunoff	EnJFlo	143	0.314243	0.502734	2.91381
Days-to-silking	PotRunoff_FloFla	PotRunoff	FloFla	144	0.910645	0.0406508	2.91381
Days-to-silking	PotRunoff_FlaFlw	PotRunoff	FlaFlw	145	0.517074	0.286447	2.91381
Days-to-silking	PotRunoff_FlwStG	PotRunoff	FlwStG	146	0.157708	0.802147	2.91381
Days-to-silking	PotRunoff_StGEnG	PotRunoff	StGEnG	147	0.691874	0.159973	2.91381
Days-to-silking	PotRunoff_EnGMat	PotRunoff	EnGMat	148	0.356939	0.447406	2.91381
Days-to-silking	PotRunoff_MatHar	PotRunoff	MatHar	149	0.265421	0.576064	2.91381
Days-to-silking	Infiltration_GerEme	Infiltration	GerEme	150	0.552998	0.257276	2.91381
Days-to-silking	Infiltration_EmeEnJ	Infiltration	EmeEnJ	151	0.0824841	1.08363	2.91381
Days-to-silking	Infiltration_EnJFlo	Infiltration	EnJFlo	152	0.20532	0.687568	2.91381
Days-to-silking	Infiltration_FloFla	Infiltration	FloFla	153	0.953056	0.0208814	2.91381
Days-to-silking	Infiltration_FlaFlw	Infiltration	FlaFlw	154	0.480398	0.318399	2.91381
Days-to-silking	Infiltration_FlwStG	Infiltration	FlwStG	155	0.207407	0.683177	2.91381
Days-to-silking	Infiltration_StGEnG	Infiltration	StGEnG	156	0.641037	0.193117	2.91381
Days-to-silking	Infiltration_EnGMat	Infiltration	EnGMat	157	0.352831	0.452433	2.91381
Days-to-silking	Infiltration_MatHar	Infiltration	MatHar	158	0.291812	0.534896	2.91381
Days-to-silking	PotInf_GerEme	PotInfiltr	GerEme	159	0.555525	0.255297	2.91381
Days-to-silking	PotInf_EmeEnJ	PotInfiltr	EmeEnJ	160	0.135415	0.868333	2.91381
Days-to-silking	PotInf_EnJFlo	PotInfiltr	EnJFlo	161	0.314243	0.502734	2.91381
Days-to-silking	PotInf_FloFla	PotInfiltr	FloFla	162	0.910645	0.0406508	2.91381
Days-to-silking	PotInf_FlaFlw	PotInfiltr	FlaFlw	163	0.517074	0.286447	2.91381
Days-to-silking	PotInf_FlwStG	PotInfiltr	FlwStG	164	0.157708	0.802147	2.91381
Days-to-silking	PotInf_StGEnG	PotInfiltr	StGEnG	165	0.691874	0.159973	2.91381
Days-to-silking	PotInf_EnGMat	PotInfiltr	EnGMat	166	0.356939	0.447406	2.91381
Days-to-silking	PotInf_MatHar	PotInfiltr	MatHar	167	0.265421	0.576064	2.91381
Days-to-silking	WaterTable_GerEme	WaterTable	GerEme	168	0.104363	0.981455	2.91381
Days-to-silking	WaterTable_EmeEnJ	WaterTable	EmeEnJ	169	0.10597	0.974817	2.91381
Days-to-silking	WaterTable_EnJFlo	WaterTable	EnJFlo	170	0.106256	0.973647	2.91381
Days-to-silking	WaterTable_FloFla	WaterTable	FloFla	171	0.315096	0.501557	2.91381
Days-to-silking	WaterTable_FlaFlw	WaterTable	FlaFlw	172	0.0590999	1.22841	2.91381
Days-to-silking	WaterTable_FlwStG	WaterTable	FlwStG	173	0.0349812	1.45617	2.91381
Days-to-silking	WaterTable_StGEnG	WaterTable	StGEnG	174	0.0198274	1.70273	2.91381
Days-to-silking	WaterTable_EnGMat	WaterTable	EnGMat	175	0.712044	0.147493	2.91381
Days-to-silking	FlowNO3_GerEme	FlowNO3	GerEme	176	0.540766	0.266991	2.91381
Days-to-silking	FlowNO3_EmeEnJ	FlowNO3	EmeEnJ	177	0.327478	0.484818	2.91381
Days-to-silking	FlowNO3_EnJFlo	FlowNO3	EnJFlo	178	0.592553	0.227273	2.91381
Days-to-silking	FlowNO3_FloFla	FlowNO3	FloFla	179	0.592284	0.22747	2.91381
Days-to-silking	FlowNO3_FlaFlw	FlowNO3	FlaFlw	180	0.869184	0.0608885	2.91381
Days-to-silking	FlowNO3_FlwStG	FlowNO3	FlwStG	181	0.504577	0.297073	2.91381
Days-to-silking	FlowNO3_StGEnG	FlowNO3	StGEnG	182	0.430247	0.366282	2.91381
Days-to-silking	FlowNO3_EnGMat	FlowNO3	EnGMat	183	0.71185	0.147612	2.91381
Days-to-silking	FlowNO3_MatHar	FlowNO3	MatHar	184	0.714843	0.14579	2.91381
Days-to-silking	PC1	PC	#N/A	185	0.0977943	1.00969	2.91381
Days-to-silking	PC2	PC	#N/A	186	0.0137615	1.86133	2.91381
Days-to-silking	PC3	PC	#N/A	187	0.658189	0.181649	2.91381
Days-to-silking	PC4	PC	#N/A	188	2.62249e-05	4.58129	2.91381
Days-to-silking	PC5	PC	#N/A	189	0.00259914	2.58517	2.91381
Days-to-silking	SDR	SDR	#N/A	192	0.893188	0.0490571	2.91381
Days-to-silking	HI30	HI30	#N/A	197	0.770993	0.112949	2.91381
ASI-days	TT_GerEme	TT	GerEme	1	0.250164	0.601775	2.91381
ASI-days	TT_EmeEnJ	TT	EmeEnJ	2	0.343768	0.463735	2.91381
ASI-days	TT_EnJFlo	TT	EnJFlo	3	0.386984	0.412307	2.91381
ASI-days	TT_FloFla	TT	FloFla	4	0.0646559	1.18939	2.91381
ASI-days	TT_FlaFlw	TT	FlaFlw	5	0.0661537	1.17945	2.91381
ASI-days	TT_FlwStG	TT	FlwStG	6	0.0245565	1.60983	2.91381
ASI-days	TT_StGEnG	TT	StGEnG	7	0.110349	0.957231	2.91381
ASI-days	TT_EnGMat	TT	EnGMat	8	0.515804	0.287515	2.91381
ASI-days	TT_MatHar	TT	MatHar	9	0.916347	0.0379402	2.91381
ASI-days	CumTT_GerEme	CumTT	GerEme	10	0.39832	0.399768	2.91381
ASI-days	CumTT_EmeEnJ	CumTT	EmeEnJ	11	0.00070619	3.15108	2.91381
ASI-days	CumTT_EnJFlo	CumTT	EnJFlo	12	0.000730001	3.13668	2.91381
ASI-days	CumTT_FloFla	CumTT	FloFla	13	0.000929662	3.03168	2.91381
ASI-days	CumTT_FlaFlw	CumTT	FlaFlw	14	0.000413386	3.38364	2.91381
ASI-days	CumTT_FlwStG	CumTT	FlwStG	15	0.000501687	3.29957	2.91381
ASI-days	CumTT_StGEnG	CumTT	StGEnG	16	0.000488425	3.3112	2.91381
ASI-days	CumTT_EnGMat	CumTT	EnGMat	17	0.0003507	3.45506	2.91381
ASI-days	CumTT_MatHar	CumTT	MatHar	18	0.000321649	3.49262	2.91381
ASI-days	Eo_GerEme	Eo	GerEme	19	0.200671	0.697516	2.91381
ASI-days	Eo_EmeEnJ	Eo	EmeEnJ	20	0.920896	0.0357894	2.91381
ASI-days	Eo_EnJFlo	Eo	EnJFlo	21	0.74019	0.130657	2.91381
ASI-days	Eo_FloFla	Eo	FloFla	22	0.0260488	1.58421	2.91381
ASI-days	Eo_FlaFlw	Eo	FlaFlw	23	0.0423972	1.37266	2.91381
ASI-days	Eo_FlwStG	Eo	FlwStG	24	0.638024	0.195163	2.91381
ASI-days	Eo_StGEnG	Eo	StGEnG	25	0.0777018	1.10957	2.91381
ASI-days	Eo_EnGMat	Eo	EnGMat	26	0.720111	0.142601	2.91381
ASI-days	Eo_MatHar	Eo	MatHar	27	0.593285	0.226737	2.91381
ASI-days	Eos_GerEme	Eos	GerEme	28	0.168864	0.772462	2.91381
ASI-days	Eos_EmeEnJ	Eos	EmeEnJ	29	0.653499	0.184755	2.91381
ASI-days	Eos_EnJFlo	Eos	EnJFlo	30	0.897656	0.0468901	2.91381
ASI-days	Eos_FloFla	Eos	FloFla	31	0.309284	0.509643	2.91381
ASI-days	Eos_FlaFlw	Eos	FlaFlw	32	0.393952	0.404556	2.91381
ASI-days	Eos_FlwStG	Eos	FlwStG	33	0.987267	0.00556523	2.91381
ASI-days	Eos_StGEnG	Eos	StGEnG	34	0.0670521	1.17359	2.91381
ASI-days	Eos_EnGMat	Eos	EnGMat	35	0.181521	0.741072	2.91381
ASI-days	Eos_MatHar	Eos	MatHar	36	0.146064	0.835457	2.91381
ASI-days	Es_GerEme	Es	GerEme	37	0.733293	0.134723	2.91381
ASI-days	Es_EmeEnJ	Es	EmeEnJ	38	0.769014	0.114066	2.91381
ASI-days	Es_EnJFlo	Es	EnJFlo	39	0.177012	0.751996	2.91381
ASI-days	Es_FloFla	Es	FloFla	40	0.0277358	1.55696	2.91381
ASI-days	Es_FlaFlw	Es	FlaFlw	41	0.351489	0.454089	2.91381
ASI-days	Es_FlwStG	Es	FlwStG	42	0.712157	0.147424	2.91381
ASI-days	Es_StGEnG	Es	StGEnG	43	0.0399981	1.39796	2.91381
ASI-days	Es_EnGMat	Es	EnGMat	44	0.263219	0.579683	2.91381
ASI-days	Es_MatHar	Es	MatHar	45	0.469736	0.328146	2.91381
ASI-days	CoverGreen_GerEme	CoverGreen	GerEme	46	0.37053	0.431177	2.91381
ASI-days	CoverGreen_EmeEnJ	CoverGreen	EmeEnJ	47	0.000432909	3.3636	2.91381
ASI-days	CoverGreen_EnJFlo	CoverGreen	EnJFlo	48	0.000159403	3.7975	2.91381
ASI-days	CoverGreen_FloFla	CoverGreen	FloFla	49	0.00220895	2.65581	2.91381
ASI-days	CoverGreen_FlaFlw	CoverGreen	FlaFlw	50	0.203929	0.690521	2.91381
ASI-days	CoverGreen_FlwStG	CoverGreen	FlwStG	51	0.658511	0.181437	2.91381
ASI-days	CoverGreen_StGEnG	CoverGreen	StGEnG	52	0.128205	0.892095	2.91381
ASI-days	CoverGreen_EnGMat	CoverGreen	EnGMat	53	0.0380653	1.41947	2.91381
ASI-days	CoverGreen_MatHar	CoverGreen	MatHar	54	0.0379455	1.42084	2.91381
ASI-days	CoverTotal_GerEme	CoverTotal	GerEme	55	0.372158	0.429273	2.91381
ASI-days	CoverTotal_EmeEnJ	CoverTotal	EmeEnJ	56	0.00043452	3.36199	2.91381
ASI-days	CoverTotal_EnJFlo	CoverTotal	EnJFlo	57	0.000159974	3.79595	2.91381
ASI-days	CoverTotal_FloFla	CoverTotal	FloFla	58	0.00206221	2.68567	2.91381
ASI-days	CoverTotal_FlaFlw	CoverTotal	FlaFlw	59	0.145439	0.83732	2.91381
ASI-days	CoverTotal_FlwStG	CoverTotal	FlwStG	60	0.480876	0.317967	2.91381
ASI-days	CoverTotal_StGEnG	CoverTotal	StGEnG	61	0.23485	0.62921	2.91381
ASI-days	CoverTotal_EnGMat	CoverTotal	EnGMat	62	0.0780959	1.10737	2.91381
ASI-days	CoverTotal_MatHar	CoverTotal	MatHar	63	0.0782442	1.10655	2.91381
ASI-days	biomass_GerEme	Biomass	GerEme	64	0.392522	0.406136	2.91381
ASI-days	biomass_EmeEnJ	Biomass	EmeEnJ	65	0.000823539	3.08432	2.91381
ASI-days	biomass_EnJFlo	Biomass	EnJFlo	66	0.00040049	3.39741	2.91381
ASI-days	biomass_FloFla	Biomass	FloFla	67	0.000106947	3.97083	2.91381
ASI-days	biomass_FlaFlw	Biomass	FlaFlw	68	0.000150261	3.82315	2.91381
ASI-days	biomass_FlwStG	Biomass	FlwStG	69	0.00107199	2.96981	2.91381
ASI-days	biomass_StGEnG	Biomass	StGEnG	70	0.0678992	1.16814	2.91381
ASI-days	biomass_EnGMat	Biomass	EnGMat	71	0.444507	0.352121	2.91381
ASI-days	biomass_MatHar	Biomass	MatHar	72	0.444203	0.352419	2.91381
ASI-days	LAI_GerEme	LAI	GerEme	73	0.370325	0.431417	2.91381
ASI-days	LAI_EmeEnJ	LAI	EmeEnJ	74	0.000436268	3.36025	2.91381
ASI-days	LAI_EnJFlo	LAI	EnJFlo	75	0.000162491	3.78917	2.91381
ASI-days	LAI_FloFla	LAI	FloFla	76	0.00116723	2.93284	2.91381
ASI-days	LAI_FlaFlw	LAI	FlaFlw	77	0.0199605	1.69983	2.91381
ASI-days	LAI_FlwStG	LAI	FlwStG	78	0.0910165	1.04088	2.91381
ASI-days	LAI_StGEnG	LAI	StGEnG	79	0.391947	0.406773	2.91381
ASI-days	LAI_EnGMat	LAI	EnGMat	80	0.0542604	1.26552	2.91381
ASI-days	LAI_MatHar	LAI	MatHar	81	0.0549303	1.26019	2.91381
ASI-days	yield_FlaFlw	Yield	FlaFlw	82	0.138088	0.859844	2.91381
ASI-days	yield_FlwStG	Yield	FlwStG	83	0.182277	0.739269	2.91381
ASI-days	yield_StGEnG	Yield	StGEnG	84	0.739327	0.131163	2.91381
ASI-days	yield_EnGMat	Yield	EnGMat	85	0.73127	0.135922	2.91381
ASI-days	yield_MatHar	Yield	MatHar	86	0.73127	0.135922	2.91381
ASI-days	SW_GerEme	SW	GerEme	87	0.499728	0.301266	2.91381
ASI-days	SW_EmeEnJ	SW	EmeEnJ	88	0.334625	0.475442	2.91381
ASI-days	SW_EnJFlo	SW	EnJFlo	89	0.231958	0.634591	2.91381
ASI-days	SW_FloFla	SW	FloFla	90	0.600281	0.221646	2.91381
ASI-days	SW_FlaFlw	SW	FlaFlw	91	0.970729	0.0129019	2.91381
ASI-days	SW_FlwStG	SW	FlwStG	92	0.938603	0.0275183	2.91381
ASI-days	SW_StGEnG	SW	StGEnG	93	0.70212	0.153589	2.91381
ASI-days	SW_EnGMat	SW	EnGMat	94	0.24684	0.607584	2.91381
ASI-days	SW_MatHar	SW	MatHar	95	0.240528	0.618835	2.91381
ASI-days	ESW_GerEme	ESW	GerEme	96	0.0363054	1.44003	2.91381
ASI-days	ESW_EmeEnJ	ESW	EmeEnJ	97	0.158	0.801343	2.91381
ASI-days	ESW_EnJFlo	ESW	EnJFlo	98	0.387218	0.412045	2.91381
ASI-days	ESW_FloFla	ESW	FloFla	99	0.0884201	1.05345	2.91381
ASI-days	ESW_FlaFlw	ESW	FlaFlw	100	0.0243392	1.61369	2.91381
ASI-days	ESW_FlwStG	ESW	FlwStG	101	0.0346639	1.46012	2.91381
ASI-days	ESW_StGEnG	ESW	StGEnG	102	0.060353	1.2193	2.91381
ASI-days	ESW_EnGMat	ESW	EnGMat	103	0.468308	0.329469	2.91381
ASI-days	ESW_MatHar	ESW	MatHar	104	0.482946	0.316101	2.91381
ASI-days	Flow_GerEme	Flow	GerEme	105	0.366692	0.435699	2.91381
ASI-days	Flow_EmeEnJ	Flow	EmeEnJ	106	0.112016	0.950722	2.91381
ASI-days	Flow_EnJFlo	Flow	EnJFlo	107	0.074416	1.12833	2.91381
ASI-days	Flow_FloFla	Flow	FloFla	108	0.535326	0.271382	2.91381
ASI-days	Flow_FlaFlw	Flow	FlaFlw	109	0.6422	0.19233	2.91381
ASI-days	Flow_FlwStG	Flow	FlwStG	110	0.918786	0.0367857	2.91381
ASI-days	Flow_StGEnG	Flow	StGEnG	111	0.539451	0.268048	2.91381
ASI-days	Flow_EnGMat	Flow	EnGMat	112	0.56547	0.24759	2.91381
ASI-days	Flow_MatHar	Flow	MatHar	113	0.595277	0.225281	2.91381
ASI-days	Flux_GerEme	Flux	GerEme	114	0.610055	0.214631	2.91381
ASI-days	Flux_EmeEnJ	Flux	EmeEnJ	115	0.499162	0.301759	2.91381
ASI-days	Flux_EnJFlo	Flux	EnJFlo	116	0.556487	0.254545	2.91381
ASI-days	Flux_FloFla	Flux	FloFla	117	0.80339	0.0950735	2.91381
ASI-days	Flux_FlaFlw	Flux	FlaFlw	118	0.165325	0.781661	2.91381
ASI-days	Flux_FlwStG	Flux	FlwStG	119	0.420616	0.376114	2.91381
ASI-days	Flux_StGEnG	Flux	StGEnG	120	0.783089	0.106189	2.91381
ASI-days	Flux_EnGMat	Flux	EnGMat	121	0.329482	0.482168	2.91381
ASI-days	Flux_MatHar	Flux	MatHar	122	0.380044	0.420166	2.91381
ASI-days	T_GerEme	TimeEvap2	GerEme	123	0.5834	0.234034	2.91381
ASI-days	T_EmeEnJ	TimeEvap2	EmeEnJ	124	0.81754	0.0874911	2.91381
ASI-days	T_EnJFlo	TimeEvap2	EnJFlo	125	0.198079	0.703161	2.91381
ASI-days	T_FloFla	TimeEvap2	FloFla	126	0.0534026	1.27244	2.91381
ASI-days	T_FlaFlw	TimeEvap2	FlaFlw	127	0.012231	1.91254	2.91381
ASI-days	T_FlwStG	TimeEvap2	FlwStG	128	0.109386	0.961038	2.91381
ASI-days	T_StGEnG	TimeEvap2	StGEnG	129	0.513864	0.289151	2.91381
ASI-days	T_EnGMat	TimeEvap2	EnGMat	130	0.825203	0.0834394	2.91381
ASI-days	T_MatHar	TimeEvap2	MatHar	131	0.896393	0.0475018	2.91381
ASI-days	Runoff_GerEme	Runoff	GerEme	132	0.162151	0.79008	2.91381
ASI-days	Runoff_EmeEnJ	Runoff	EmeEnJ	133	0.0558739	1.25279	2.91381
ASI-days	Runoff_EnJFlo	Runoff	EnJFlo	134	0.57997	0.236594	2.91381
ASI-days	Runoff_FloFla	Runoff	FloFla	135	0.636083	0.196486	2.91381
ASI-days	Runoff_FlaFlw	Runoff	FlaFlw	136	0.283817	0.546961	2.91381
ASI-days	Runoff_FlwStG	Runoff	FlwStG	137	0.845967	0.0726467	2.91381
ASI-days	Runoff_StGEnG	Runoff	StGEnG	138	0.59416	0.226097	2.91381
ASI-days	Runoff_EnGMat	Runoff	EnGMat	139	0.18124	0.741745	2.91381
ASI-days	Runoff_MatHar	Runoff	MatHar	140	0.578465	0.237723	2.91381
ASI-days	PotRunoff_GerEme	PotRunoff	GerEme	141	0.108042	0.966406	2.91381
ASI-days	PotRunoff_EmeEnJ	PotRunoff	EmeEnJ	142	0.0921628	1.03544	2.91381
ASI-days	PotRunoff_EnJFlo	PotRunoff	EnJFlo	143	0.728932	0.137313	2.91381
ASI-days	PotRunoff_FloFla	PotRunoff	FloFla	144	0.124612	0.90444	2.91381
ASI-days	PotRunoff_FlaFlw	PotRunoff	FlaFlw	145	0.684424	0.164675	2.91381
ASI-days	PotRunoff_FlwStG	PotRunoff	FlwStG	146	0.84691	0.0721625	2.91381
ASI-days	PotRunoff_StGEnG	PotRunoff	StGEnG	147	0.174395	0.758465	2.91381
ASI-days	PotRunoff_EnGMat	PotRunoff	EnGMat	148	0.440119	0.35643	2.91381
ASI-days	PotRunoff_MatHar	PotRunoff	MatHar	149	0.656276	0.182913	2.91381
ASI-days	Infiltration_GerEme	Infiltration	GerEme	150	0.116261	0.934567	2.91381
ASI-days	Infiltration_EmeEnJ	Infiltration	EmeEnJ	151	0.122192	0.912956	2.91381
ASI-days	Infiltration_EnJFlo	Infiltration	EnJFlo	152	0.798068	0.0979601	2.91381
ASI-days	Infiltration_FloFla	Infiltration	FloFla	153	0.0770417	1.11327	2.91381
ASI-days	Infiltration_FlaFlw	Infiltration	FlaFlw	154	0.759318	0.119576	2.91381
ASI-days	Infiltration_FlwStG	Infiltration	FlwStG	155	0.813279	0.0897605	2.91381
ASI-days	Infiltration_StGEnG	Infiltration	StGEnG	156	0.127713	0.893764	2.91381
ASI-days	Infiltration_EnGMat	Infiltration	EnGMat	157	0.51832	0.285402	2.91381
ASI-days	Infiltration_MatHar	Infiltration	MatHar	158	0.714314	0.146111	2.91381
ASI-days	PotInf_GerEme	PotInfiltr	GerEme	159	0.108042	0.966406	2.91381
ASI-days	PotInf_EmeEnJ	PotInfiltr	EmeEnJ	160	0.0921628	1.03544	2.91381
ASI-days	PotInf_EnJFlo	PotInfiltr	EnJFlo	161	0.728932	0.137313	2.91381
ASI-days	PotInf_FloFla	PotInfiltr	FloFla	162	0.124612	0.90444	2.91381
ASI-days	PotInf_FlaFlw	PotInfiltr	FlaFlw	163	0.684424	0.164675	2.91381
ASI-days	PotInf_FlwStG	PotInfiltr	FlwStG	164	0.84691	0.0721625	2.91381
ASI-days	PotInf_StGEnG	PotInfiltr	StGEnG	165	0.174395	0.758465	2.91381
ASI-days	PotInf_EnGMat	PotInfiltr	EnGMat	166	0.440119	0.35643	2.91381
ASI-days	PotInf_MatHar	PotInfiltr	MatHar	167	0.656276	0.182913	2.91381
ASI-days	WaterTable_GerEme	WaterTable	GerEme	168	0.00473449	2.32473	2.91381
ASI-days	WaterTable_EmeEnJ	WaterTable	EmeEnJ	169	0.00481401	2.31749	2.91381
ASI-days	WaterTable_EnJFlo	WaterTable	EnJFlo	170	0.0047851	2.32011	2.91381
ASI-days	WaterTable_FloFla	WaterTable	FloFla	171	0.057652	1.23919	2.91381
ASI-days	WaterTable_FlaFlw	WaterTable	FlaFlw	172	0.232483	0.633609	2.91381
ASI-days	WaterTable_FlwStG	WaterTable	FlwStG	173	0.228871	0.640408	2.91381
ASI-days	WaterTable_StGEnG	WaterTable	StGEnG	174	0.146738	0.833458	2.91381
ASI-days	WaterTable_EnGMat	WaterTable	EnGMat	175	0.0458892	1.33829	2.91381
ASI-days	FlowNO3_GerEme	FlowNO3	GerEme	176	0.196178	0.707349	2.91381
ASI-days	FlowNO3_EmeEnJ	FlowNO3	EmeEnJ	177	0.239434	0.620815	2.91381
ASI-days	FlowNO3_EnJFlo	FlowNO3	EnJFlo	178	0.624595	0.204401	2.91381
ASI-days	FlowNO3_FloFla	FlowNO3	FloFla	179	0.229052	0.640067	2.91381
ASI-days	FlowNO3_FlaFlw	FlowNO3	FlaFlw	180	0.0503766	1.29777	2.91381
ASI-days	FlowNO3_FlwStG	FlowNO3	FlwStG	181	0.17322	0.761403	2.91381
ASI-days	FlowNO3_StGEnG	FlowNO3	StGEnG	182	0.889121	0.0510389	2.91381
ASI-days	FlowNO3_EnGMat	FlowNO3	EnGMat	183	0.530783	0.275083	2.91381
ASI-days	FlowNO3_MatHar	FlowNO3	MatHar	184	0.491835	0.308181	2.91381
ASI-days	PC1	PC	#N/A	185	0.0115472	1.93752	2.91381
ASI-days	PC2	PC	#N/A	186	0.0087988	2.05558	2.91381
ASI-days	PC3	PC	#N/A	187	0.0445859	1.3508	2.91381
ASI-days	PC4	PC	#N/A	188	0.26668	0.574009	2.91381
ASI-days	PC5	PC	#N/A	189	0.541307	0.266556	2.91381
ASI-days	SDR	SDR	#N/A	192	0.0040953	2.38771	2.91381
ASI-days	HI30	HI30	#N/A	197	0.0102341	1.98995	2.91381

## Sheet: Fig5a
panel	group	color			x-axis label	x-axis	y-axis
(factor)	(factor)	(factor)			(factor)	(numeric)	(numeric)
region	year_location	year	start period	end period	period	x	SDR
North	2014-IAH1	2014	Germination	Emergence	Germination-Emergence	1	4
North	2014-ILH1	2014	Germination	Emergence	Germination-Emergence	1	4
North	2014-INH1	2014	Germination	Emergence	Germination-Emergence	1	4
North	2014-MNH1	2014	Germination	Emergence	Germination-Emergence	1	4
North	2014-MOH2	2014	Germination	Emergence	Germination-Emergence	1	4
North	2014-NEH1	2014	Germination	Emergence	Germination-Emergence	1	4
North	2014-NEH2	2014	Germination	Emergence	Germination-Emergence	1	4
North	2014-NYH2	2014	Germination	Emergence	Germination-Emergence	1	4
North	2014-WIH1	2014	Germination	Emergence	Germination-Emergence	1	4
North	2015-ILH1	2015	Germination	Emergence	Germination-Emergence	1	4
North	2015-INH1	2015	Germination	Emergence	Germination-Emergence	1	4
North	2015-KSH1	2015	Germination	Emergence	Germination-Emergence	1	4
North	2015-MNH1	2015	Germination	Emergence	Germination-Emergence	1	4
North	2015-MOH1	2015	Germination	Emergence	Germination-Emergence	1	4
North	2015-MOH2	2015	Germination	Emergence	Germination-Emergence	1	4
North	2015-NEH2	2015	Germination	Emergence	Germination-Emergence	1	4
North	2015-NEH3	2015	Germination	Emergence	Germination-Emergence	1	4
North	2015-NYH2	2015	Germination	Emergence	Germination-Emergence	1	4
North	2015-NYH3	2015	Germination	Emergence	Germination-Emergence	1	4
North	2015-OHH1	2015	Germination	Emergence	Germination-Emergence	1	4
North	2015-SDH1	2015	Germination	Emergence	Germination-Emergence	1	4
South	2015-TXH1	2015	Germination	Emergence	Germination-Emergence	1	4
South	2015-TXH2	2015	Germination	Emergence	Germination-Emergence	1	4
South	2016-DEH1	2016	Germination	Emergence	Germination-Emergence	1	4
South	2016-GAH2	2016	Germination	Emergence	Germination-Emergence	1	4
North	2016-IAH2	2016	Germination	Emergence	Germination-Emergence	1	4
North	2016-IAH3	2016	Germination	Emergence	Germination-Emergence	1	4
North	2016-IAH4	2016	Germination	Emergence	Germination-Emergence	1	4
North	2016-ILH1	2016	Germination	Emergence	Germination-Emergence	1	4
North	2016-INH1	2016	Germination	Emergence	Germination-Emergence	1	4
North	2016-MIH1	2016	Germination	Emergence	Germination-Emergence	1	4
North	2016-MNH1	2016	Germination	Emergence	Germination-Emergence	1	4
North	2016-NEH1	2016	Germination	Emergence	Germination-Emergence	1	4
North	2016-NEH4	2016	Germination	Emergence	Germination-Emergence	1	4
North	2016-NYH1	2016	Germination	Emergence	Germination-Emergence	1	4
North	2016-NYH2	2016	Germination	Emergence	Germination-Emergence	1	4
North	2016-NYH2L	2016	Germination	Emergence	Germination-Emergence	1	4
South	2016-TXH1	2016	Germination	Emergence	Germination-Emergence	1	4
South	2016-TXH2	2016	Germination	Emergence	Germination-Emergence	1	4
North	2016-WIH1	2016	Germination	Emergence	Germination-Emergence	1	4
North	2016-WIH2	2016	Germination	Emergence	Germination-Emergence	1	4
North	2017-COH1	2017	Germination	Emergence	Germination-Emergence	1	4
South	2017-DEH1	2017	Germination	Emergence	Germination-Emergence	1	4
South	2017-GAH1	2017	Germination	Emergence	Germination-Emergence	1	4
South	2017-GAH2	2017	Germination	Emergence	Germination-Emergence	1	4
North	2017-IAH4	2017	Germination	Emergence	Germination-Emergence	1	4
North	2017-ILH1	2017	Germination	Emergence	Germination-Emergence	1	4
North	2017-INH1	2017	Germination	Emergence	Germination-Emergence	1	4
North	2017-MIH1	2017	Germination	Emergence	Germination-Emergence	1	4
North	2017-MNH1	2017	Germination	Emergence	Germination-Emergence	1	4
North	2017-NYH1	2017	Germination	Emergence	Germination-Emergence	1	4
North	2017-NYH2	2017	Germination	Emergence	Germination-Emergence	1	4
North	2017-NYH3	2017	Germination	Emergence	Germination-Emergence	1	4
South	2017-TXH1-Dry	2017	Germination	Emergence	Germination-Emergence	1	4
South	2017-TXH1-Early	2017	Germination	Emergence	Germination-Emergence	1	4
South	2017-TXH1-Late	2017	Germination	Emergence	Germination-Emergence	1	4
South	2017-TXH2	2017	Germination	Emergence	Germination-Emergence	1	4
North	2017-WIH1	2017	Germination	Emergence	Germination-Emergence	1	4
North	2017-WIH2	2017	Germination	Emergence	Germination-Emergence	1	4
South	2018-ARH2	2018	Germination	Emergence	Germination-Emergence	1	4
South	2018-DEH1	2018	Germination	Emergence	Germination-Emergence	1	4
North	2018-IAH2	2018	Germination	Emergence	Germination-Emergence	1	4
North	2018-IAH4	2018	Germination	Emergence	Germination-Emergence	1	4
North	2018-ILH1	2018	Germination	Emergence	Germination-Emergence	1	4
North	2018-INH1	2018	Germination	Emergence	Germination-Emergence	1	4
North	2018-MIH1	2018	Germination	Emergence	Germination-Emergence	1	4
North	2018-MNH1	2018	Germination	Emergence	Germination-Emergence	1	4
North	2018-MOH1	2018	Germination	Emergence	Germination-Emergence	1	4
South	2018-NCH1	2018	Germination	Emergence	Germination-Emergence	1	4
North	2018-NYH1	2018	Germination	Emergence	Germination-Emergence	1	4
North	2018-NYH2	2018	Germination	Emergence	Germination-Emergence	1	4
North	2018-NYH3	2018	Germination	Emergence	Germination-Emergence	1	4
North	2018-OHH1	2018	Germination	Emergence	Germination-Emergence	1	4
South	2018-SCH1	2018	Germination	Emergence	Germination-Emergence	1	4
South	2018-TXH1-Dry	2018	Germination	Emergence	Germination-Emergence	1	4
South	2018-TXH1-Early	2018	Germination	Emergence	Germination-Emergence	1	4
South	2018-TXH1-Late	2018	Germination	Emergence	Germination-Emergence	1	4
South	2018-TXH2	2018	Germination	Emergence	Germination-Emergence	1	4
North	2018-WIH1	2018	Germination	Emergence	Germination-Emergence	1	4
North	2018-WIH2	2018	Germination	Emergence	Germination-Emergence	1	4
South	2019-DEH1	2019	Germination	Emergence	Germination-Emergence	1	4
South	2019-GAH2	2019	Germination	Emergence	Germination-Emergence	1	4
North	2019-IAH4	2019	Germination	Emergence	Germination-Emergence	1	4
North	2019-ILH1	2019	Germination	Emergence	Germination-Emergence	1	4
North	2019-INH1	2019	Germination	Emergence	Germination-Emergence	1	4
North	2019-MIH1	2019	Germination	Emergence	Germination-Emergence	1	4
North	2019-MNH1	2019	Germination	Emergence	Germination-Emergence	1	4
North	2019-MOH1	2019	Germination	Emergence	Germination-Emergence	1	4
North	2019-NEH1	2019	Germination	Emergence	Germination-Emergence	1	4
North	2019-NEH2	2019	Germination	Emergence	Germination-Emergence	1	4
North	2019-NEH2L	2019	Germination	Emergence	Germination-Emergence	1	4
North	2019-NYH1	2019	Germination	Emergence	Germination-Emergence	1	4
North	2019-NYH2	2019	Germination	Emergence	Germination-Emergence	1	4
North	2019-NYH3	2019	Germination	Emergence	Germination-Emergence	1	4
North	2019-OHH1	2019	Germination	Emergence	Germination-Emergence	1	4
South	2019-SCH1	2019	Germination	Emergence	Germination-Emergence	1	4
South	2019-TXH1	2019	Germination	Emergence	Germination-Emergence	1	4
South	2019-TXH2	2019	Germination	Emergence	Germination-Emergence	1	4
South	2019-TXH3	2019	Germination	Emergence	Germination-Emergence	1	4
North	2019-WIH1	2019	Germination	Emergence	Germination-Emergence	1	4
North	2019-WIH2	2019	Germination	Emergence	Germination-Emergence	1	4
South	2020-DEH1	2020	Germination	Emergence	Germination-Emergence	1	4
North	2020-INH1	2020	Germination	Emergence	Germination-Emergence	1	4
North	2020-MIH1	2020	Germination	Emergence	Germination-Emergence	1	4
North	2020-MNH1	2020	Germination	Emergence	Germination-Emergence	1	4
North	2020-NEH1	2020	Germination	Emergence	Germination-Emergence	1	4
North	2020-NEH2	2020	Germination	Emergence	Germination-Emergence	1	4
North	2020-NYH1	2020	Germination	Emergence	Germination-Emergence	1	4
North	2020-NYH2	2020	Germination	Emergence	Germination-Emergence	1	4
North	2020-NYH3	2020	Germination	Emergence	Germination-Emergence	1	4
North	2020-OHH1	2020	Germination	Emergence	Germination-Emergence	1	4
South	2020-SCH1	2020	Germination	Emergence	Germination-Emergence	1	4
South	2020-TXH1	2020	Germination	Emergence	Germination-Emergence	1	4
South	2020-TXH2	2020	Germination	Emergence	Germination-Emergence	1	4
South	2020-TXH3	2020	Germination	Emergence	Germination-Emergence	1	4
North	2020-WIH1	2020	Germination	Emergence	Germination-Emergence	1	4
North	2020-WIH2	2020	Germination	Emergence	Germination-Emergence	1	4
South	2021-DEH1	2021	Germination	Emergence	Germination-Emergence	1	4
South	2021-GAH2	2021	Germination	Emergence	Germination-Emergence	1	4
North	2021-IAH4	2021	Germination	Emergence	Germination-Emergence	1	4
North	2021-ILH1	2021	Germination	Emergence	Germination-Emergence	1	4
North	2021-INH1	2021	Germination	Emergence	Germination-Emergence	1	4
North	2021-MIH1	2021	Germination	Emergence	Germination-Emergence	1	4
North	2021-MNH1	2021	Germination	Emergence	Germination-Emergence	1	4
North	2021-NEH1	2021	Germination	Emergence	Germination-Emergence	1	4
North	2021-NEH2	2021	Germination	Emergence	Germination-Emergence	1	4
North	2021-NYH1	2021	Germination	Emergence	Germination-Emergence	1	4
North	2021-NYH2	2021	Germination	Emergence	Germination-Emergence	1	4
North	2021-NYH3	2021	Germination	Emergence	Germination-Emergence	1	4
South	2021-SCH1	2021	Germination	Emergence	Germination-Emergence	1	4
South	2021-SCH1L	2021	Germination	Emergence	Germination-Emergence	1	4
South	2021-TXH1	2021	Germination	Emergence	Germination-Emergence	1	4
South	2021-TXH2	2021	Germination	Emergence	Germination-Emergence	1	4
South	2021-TXH3	2021	Germination	Emergence	Germination-Emergence	1	4
North	2021-WIH1	2021	Germination	Emergence	Germination-Emergence	1	4
North	2021-WIH2	2021	Germination	Emergence	Germination-Emergence	1	4
North	2014-IAH1	2014	Emergence	EndJuvenile	Emergence-EndJuvenile	2	4
North	2014-ILH1	2014	Emergence	EndJuvenile	Emergence-EndJuvenile	2	4
North	2014-INH1	2014	Emergence	EndJuvenile	Emergence-EndJuvenile	2	4
North	2014-MNH1	2014	Emergence	EndJuvenile	Emergence-EndJuvenile	2	4
North	2014-MOH2	2014	Emergence	EndJuvenile	Emergence-EndJuvenile	2	4
North	2014-NEH1	2014	Emergence	EndJuvenile	Emergence-EndJuvenile	2	4
North	2014-NEH2	2014	Emergence	EndJuvenile	Emergence-EndJuvenile	2	4
North	2014-NYH2	2014	Emergence	EndJuvenile	Emergence-EndJuvenile	2	4
North	2014-WIH1	2014	Emergence	EndJuvenile	Emergence-EndJuvenile	2	4
North	2015-ILH1	2015	Emergence	EndJuvenile	Emergence-EndJuvenile	2	4
North	2015-INH1	2015	Emergence	EndJuvenile	Emergence-EndJuvenile	2	4
North	2015-KSH1	2015	Emergence	EndJuvenile	Emergence-EndJuvenile	2	4
North	2015-MNH1	2015	Emergence	EndJuvenile	Emergence-EndJuvenile	2	4
North	2015-MOH1	2015	Emergence	EndJuvenile	Emergence-EndJuvenile	2	4
North	2015-MOH2	2015	Emergence	EndJuvenile	Emergence-EndJuvenile	2	4
North	2015-NEH2	2015	Emergence	EndJuvenile	Emergence-EndJuvenile	2	4
North	2015-NEH3	2015	Emergence	EndJuvenile	Emergence-EndJuvenile	2	4
North	2015-NYH2	2015	Emergence	EndJuvenile	Emergence-EndJuvenile	2	4
North	2015-NYH3	2015	Emergence	EndJuvenile	Emergence-EndJuvenile	2	4
North	2015-OHH1	2015	Emergence	EndJuvenile	Emergence-EndJuvenile	2	4
North	2015-SDH1	2015	Emergence	EndJuvenile	Emergence-EndJuvenile	2	4
South	2015-TXH1	2015	Emergence	EndJuvenile	Emergence-EndJuvenile	2	4
South	2015-TXH2	2015	Emergence	EndJuvenile	Emergence-EndJuvenile	2	4
South	2016-DEH1	2016	Emergence	EndJuvenile	Emergence-EndJuvenile	2	4
South	2016-GAH2	2016	Emergence	EndJuvenile	Emergence-EndJuvenile	2	4
North	2016-IAH2	2016	Emergence	EndJuvenile	Emergence-EndJuvenile	2	4
North	2016-IAH3	2016	Emergence	EndJuvenile	Emergence-EndJuvenile	2	4
North	2016-IAH4	2016	Emergence	EndJuvenile	Emergence-EndJuvenile	2	4
North	2016-ILH1	2016	Emergence	EndJuvenile	Emergence-EndJuvenile	2	4
North	2016-INH1	2016	Emergence	EndJuvenile	Emergence-EndJuvenile	2	4
North	2016-MIH1	2016	Emergence	EndJuvenile	Emergence-EndJuvenile	2	4
North	2016-MNH1	2016	Emergence	EndJuvenile	Emergence-EndJuvenile	2	4
North	2016-NEH1	2016	Emergence	EndJuvenile	Emergence-EndJuvenile	2	4
North	2016-NEH4	2016	Emergence	EndJuvenile	Emergence-EndJuvenile	2	4
North	2016-NYH1	2016	Emergence	EndJuvenile	Emergence-EndJuvenile	2	4
North	2016-NYH2	2016	Emergence	EndJuvenile	Emergence-EndJuvenile	2	4
North	2016-NYH2L	2016	Emergence	EndJuvenile	Emergence-EndJuvenile	2	4
South	2016-TXH1	2016	Emergence	EndJuvenile	Emergence-EndJuvenile	2	4
South	2016-TXH2	2016	Emergence	EndJuvenile	Emergence-EndJuvenile	2	4
North	2016-WIH1	2016	Emergence	EndJuvenile	Emergence-EndJuvenile	2	4
North	2016-WIH2	2016	Emergence	EndJuvenile	Emergence-EndJuvenile	2	4
North	2017-COH1	2017	Emergence	EndJuvenile	Emergence-EndJuvenile	2	4
South	2017-DEH1	2017	Emergence	EndJuvenile	Emergence-EndJuvenile	2	4
South	2017-GAH1	2017	Emergence	EndJuvenile	Emergence-EndJuvenile	2	4
South	2017-GAH2	2017	Emergence	EndJuvenile	Emergence-EndJuvenile	2	4
North	2017-IAH4	2017	Emergence	EndJuvenile	Emergence-EndJuvenile	2	4
North	2017-ILH1	2017	Emergence	EndJuvenile	Emergence-EndJuvenile	2	4
North	2017-INH1	2017	Emergence	EndJuvenile	Emergence-EndJuvenile	2	4
North	2017-MIH1	2017	Emergence	EndJuvenile	Emergence-EndJuvenile	2	4
North	2017-MNH1	2017	Emergence	EndJuvenile	Emergence-EndJuvenile	2	4
North	2017-NYH1	2017	Emergence	EndJuvenile	Emergence-EndJuvenile	2	4
North	2017-NYH2	2017	Emergence	EndJuvenile	Emergence-EndJuvenile	2	4
North	2017-NYH3	2017	Emergence	EndJuvenile	Emergence-EndJuvenile	2	4
South	2017-TXH1-Dry	2017	Emergence	EndJuvenile	Emergence-EndJuvenile	2	4
South	2017-TXH1-Early	2017	Emergence	EndJuvenile	Emergence-EndJuvenile	2	4
South	2017-TXH1-Late	2017	Emergence	EndJuvenile	Emergence-EndJuvenile	2	4
South	2017-TXH2	2017	Emergence	EndJuvenile	Emergence-EndJuvenile	2	4
North	2017-WIH1	2017	Emergence	EndJuvenile	Emergence-EndJuvenile	2	4
North	2017-WIH2	2017	Emergence	EndJuvenile	Emergence-EndJuvenile	2	4
South	2018-ARH2	2018	Emergence	EndJuvenile	Emergence-EndJuvenile	2	4
South	2018-DEH1	2018	Emergence	EndJuvenile	Emergence-EndJuvenile	2	4
North	2018-IAH2	2018	Emergence	EndJuvenile	Emergence-EndJuvenile	2	4
North	2018-IAH4	2018	Emergence	EndJuvenile	Emergence-EndJuvenile	2	4
North	2018-ILH1	2018	Emergence	EndJuvenile	Emergence-EndJuvenile	2	4
North	2018-INH1	2018	Emergence	EndJuvenile	Emergence-EndJuvenile	2	4
North	2018-MIH1	2018	Emergence	EndJuvenile	Emergence-EndJuvenile	2	4
North	2018-MNH1	2018	Emergence	EndJuvenile	Emergence-EndJuvenile	2	4
North	2018-MOH1	2018	Emergence	EndJuvenile	Emergence-EndJuvenile	2	4
South	2018-NCH1	2018	Emergence	EndJuvenile	Emergence-EndJuvenile	2	4
North	2018-NYH1	2018	Emergence	EndJuvenile	Emergence-EndJuvenile	2	4
North	2018-NYH2	2018	Emergence	EndJuvenile	Emergence-EndJuvenile	2	4
North	2018-NYH3	2018	Emergence	EndJuvenile	Emergence-EndJuvenile	2	4
North	2018-OHH1	2018	Emergence	EndJuvenile	Emergence-EndJuvenile	2	4
South	2018-SCH1	2018	Emergence	EndJuvenile	Emergence-EndJuvenile	2	4
South	2018-TXH1-Dry	2018	Emergence	EndJuvenile	Emergence-EndJuvenile	2	4
South	2018-TXH1-Early	2018	Emergence	EndJuvenile	Emergence-EndJuvenile	2	4
South	2018-TXH1-Late	2018	Emergence	EndJuvenile	Emergence-EndJuvenile	2	4
South	2018-TXH2	2018	Emergence	EndJuvenile	Emergence-EndJuvenile	2	4
North	2018-WIH1	2018	Emergence	EndJuvenile	Emergence-EndJuvenile	2	4
North	2018-WIH2	2018	Emergence	EndJuvenile	Emergence-EndJuvenile	2	4
South	2019-DEH1	2019	Emergence	EndJuvenile	Emergence-EndJuvenile	2	4
South	2019-GAH2	2019	Emergence	EndJuvenile	Emergence-EndJuvenile	2	4
North	2019-IAH4	2019	Emergence	EndJuvenile	Emergence-EndJuvenile	2	4
North	2019-ILH1	2019	Emergence	EndJuvenile	Emergence-EndJuvenile	2	4
North	2019-INH1	2019	Emergence	EndJuvenile	Emergence-EndJuvenile	2	4
North	2019-MIH1	2019	Emergence	EndJuvenile	Emergence-EndJuvenile	2	4
North	2019-MNH1	2019	Emergence	EndJuvenile	Emergence-EndJuvenile	2	4
North	2019-MOH1	2019	Emergence	EndJuvenile	Emergence-EndJuvenile	2	4
North	2019-NEH1	2019	Emergence	EndJuvenile	Emergence-EndJuvenile	2	4
North	2019-NEH2	2019	Emergence	EndJuvenile	Emergence-EndJuvenile	2	4
North	2019-NEH2L	2019	Emergence	EndJuvenile	Emergence-EndJuvenile	2	4
North	2019-NYH1	2019	Emergence	EndJuvenile	Emergence-EndJuvenile	2	4
North	2019-NYH2	2019	Emergence	EndJuvenile	Emergence-EndJuvenile	2	4
North	2019-NYH3	2019	Emergence	EndJuvenile	Emergence-EndJuvenile	2	4
North	2019-OHH1	2019	Emergence	EndJuvenile	Emergence-EndJuvenile	2	4
South	2019-SCH1	2019	Emergence	EndJuvenile	Emergence-EndJuvenile	2	4
South	2019-TXH1	2019	Emergence	EndJuvenile	Emergence-EndJuvenile	2	4
South	2019-TXH2	2019	Emergence	EndJuvenile	Emergence-EndJuvenile	2	4
South	2019-TXH3	2019	Emergence	EndJuvenile	Emergence-EndJuvenile	2	4
North	2019-WIH1	2019	Emergence	EndJuvenile	Emergence-EndJuvenile	2	4
North	2019-WIH2	2019	Emergence	EndJuvenile	Emergence-EndJuvenile	2	4
South	2020-DEH1	2020	Emergence	EndJuvenile	Emergence-EndJuvenile	2	4
North	2020-INH1	2020	Emergence	EndJuvenile	Emergence-EndJuvenile	2	4
North	2020-MIH1	2020	Emergence	EndJuvenile	Emergence-EndJuvenile	2	4
North	2020-MNH1	2020	Emergence	EndJuvenile	Emergence-EndJuvenile	2	4
North	2020-NEH1	2020	Emergence	EndJuvenile	Emergence-EndJuvenile	2	4
North	2020-NEH2	2020	Emergence	EndJuvenile	Emergence-EndJuvenile	2	4
North	2020-NYH1	2020	Emergence	EndJuvenile	Emergence-EndJuvenile	2	4
North	2020-NYH2	2020	Emergence	EndJuvenile	Emergence-EndJuvenile	2	4
North	2020-NYH3	2020	Emergence	EndJuvenile	Emergence-EndJuvenile	2	4
North	2020-OHH1	2020	Emergence	EndJuvenile	Emergence-EndJuvenile	2	4
South	2020-SCH1	2020	Emergence	EndJuvenile	Emergence-EndJuvenile	2	4
South	2020-TXH1	2020	Emergence	EndJuvenile	Emergence-EndJuvenile	2	4
South	2020-TXH2	2020	Emergence	EndJuvenile	Emergence-EndJuvenile	2	4
South	2020-TXH3	2020	Emergence	EndJuvenile	Emergence-EndJuvenile	2	4
North	2020-WIH1	2020	Emergence	EndJuvenile	Emergence-EndJuvenile	2	4
North	2020-WIH2	2020	Emergence	EndJuvenile	Emergence-EndJuvenile	2	4
South	2021-DEH1	2021	Emergence	EndJuvenile	Emergence-EndJuvenile	2	4
South	2021-GAH2	2021	Emergence	EndJuvenile	Emergence-EndJuvenile	2	4
North	2021-IAH4	2021	Emergence	EndJuvenile	Emergence-EndJuvenile	2	4
North	2021-ILH1	2021	Emergence	EndJuvenile	Emergence-EndJuvenile	2	4
North	2021-INH1	2021	Emergence	EndJuvenile	Emergence-EndJuvenile	2	4
North	2021-MIH1	2021	Emergence	EndJuvenile	Emergence-EndJuvenile	2	4
North	2021-MNH1	2021	Emergence	EndJuvenile	Emergence-EndJuvenile	2	4
North	2021-NEH1	2021	Emergence	EndJuvenile	Emergence-EndJuvenile	2	4
North	2021-NEH2	2021	Emergence	EndJuvenile	Emergence-EndJuvenile	2	4
North	2021-NYH1	2021	Emergence	EndJuvenile	Emergence-EndJuvenile	2	4
North	2021-NYH2	2021	Emergence	EndJuvenile	Emergence-EndJuvenile	2	4
North	2021-NYH3	2021	Emergence	EndJuvenile	Emergence-EndJuvenile	2	4
South	2021-SCH1	2021	Emergence	EndJuvenile	Emergence-EndJuvenile	2	4
South	2021-SCH1L	2021	Emergence	EndJuvenile	Emergence-EndJuvenile	2	4
South	2021-TXH1	2021	Emergence	EndJuvenile	Emergence-EndJuvenile	2	4
South	2021-TXH2	2021	Emergence	EndJuvenile	Emergence-EndJuvenile	2	4
South	2021-TXH3	2021	Emergence	EndJuvenile	Emergence-EndJuvenile	2	4
North	2021-WIH1	2021	Emergence	EndJuvenile	Emergence-EndJuvenile	2	4
North	2021-WIH2	2021	Emergence	EndJuvenile	Emergence-EndJuvenile	2	4
North	2014-IAH1	2014	EndJuvenile	FloralInitiation	EndJuvenile-FloralInitiation	3	4
North	2014-ILH1	2014	EndJuvenile	FloralInitiation	EndJuvenile-FloralInitiation	3	4
North	2014-INH1	2014	EndJuvenile	FloralInitiation	EndJuvenile-FloralInitiation	3	4
North	2014-MNH1	2014	EndJuvenile	FloralInitiation	EndJuvenile-FloralInitiation	3	4
North	2014-MOH2	2014	EndJuvenile	FloralInitiation	EndJuvenile-FloralInitiation	3	4
North	2014-NEH1	2014	EndJuvenile	FloralInitiation	EndJuvenile-FloralInitiation	3	4
North	2014-NEH2	2014	EndJuvenile	FloralInitiation	EndJuvenile-FloralInitiation	3	4
North	2014-NYH2	2014	EndJuvenile	FloralInitiation	EndJuvenile-FloralInitiation	3	4
North	2014-WIH1	2014	EndJuvenile	FloralInitiation	EndJuvenile-FloralInitiation	3	4
North	2015-ILH1	2015	EndJuvenile	FloralInitiation	EndJuvenile-FloralInitiation	3	4
North	2015-INH1	2015	EndJuvenile	FloralInitiation	EndJuvenile-FloralInitiation	3	4
North	2015-KSH1	2015	EndJuvenile	FloralInitiation	EndJuvenile-FloralInitiation	3	4
North	2015-MNH1	2015	EndJuvenile	FloralInitiation	EndJuvenile-FloralInitiation	3	4
North	2015-MOH1	2015	EndJuvenile	FloralInitiation	EndJuvenile-FloralInitiation	3	4
North	2015-MOH2	2015	EndJuvenile	FloralInitiation	EndJuvenile-FloralInitiation	3	4
North	2015-NEH2	2015	EndJuvenile	FloralInitiation	EndJuvenile-FloralInitiation	3	4
North	2015-NEH3	2015	EndJuvenile	FloralInitiation	EndJuvenile-FloralInitiation	3	4
North	2015-NYH2	2015	EndJuvenile	FloralInitiation	EndJuvenile-FloralInitiation	3	4
North	2015-NYH3	2015	EndJuvenile	FloralInitiation	EndJuvenile-FloralInitiation	3	4
North	2015-OHH1	2015	EndJuvenile	FloralInitiation	EndJuvenile-FloralInitiation	3	4
North	2015-SDH1	2015	EndJuvenile	FloralInitiation	EndJuvenile-FloralInitiation	3	4
South	2015-TXH1	2015	EndJuvenile	FloralInitiation	EndJuvenile-FloralInitiation	3	4
South	2015-TXH2	2015	EndJuvenile	FloralInitiation	EndJuvenile-FloralInitiation	3	4
South	2016-DEH1	2016	EndJuvenile	FloralInitiation	EndJuvenile-FloralInitiation	3	4
South	2016-GAH2	2016	EndJuvenile	FloralInitiation	EndJuvenile-FloralInitiation	3	4
North	2016-IAH2	2016	EndJuvenile	FloralInitiation	EndJuvenile-FloralInitiation	3	4
North	2016-IAH3	2016	EndJuvenile	FloralInitiation	EndJuvenile-FloralInitiation	3	4
North	2016-IAH4	2016	EndJuvenile	FloralInitiation	EndJuvenile-FloralInitiation	3	4
North	2016-ILH1	2016	EndJuvenile	FloralInitiation	EndJuvenile-FloralInitiation	3	4
North	2016-INH1	2016	EndJuvenile	FloralInitiation	EndJuvenile-FloralInitiation	3	4
North	2016-MIH1	2016	EndJuvenile	FloralInitiation	EndJuvenile-FloralInitiation	3	4
North	2016-MNH1	2016	EndJuvenile	FloralInitiation	EndJuvenile-FloralInitiation	3	4
North	2016-NEH1	2016	EndJuvenile	FloralInitiation	EndJuvenile-FloralInitiation	3	4
North	2016-NEH4	2016	EndJuvenile	FloralInitiation	EndJuvenile-FloralInitiation	3	4
North	2016-NYH1	2016	EndJuvenile	FloralInitiation	EndJuvenile-FloralInitiation	3	4
North	2016-NYH2	2016	EndJuvenile	FloralInitiation	EndJuvenile-FloralInitiation	3	4
North	2016-NYH2L	2016	EndJuvenile	FloralInitiation	EndJuvenile-FloralInitiation	3	4
South	2016-TXH1	2016	EndJuvenile	FloralInitiation	EndJuvenile-FloralInitiation	3	4
South	2016-TXH2	2016	EndJuvenile	FloralInitiation	EndJuvenile-FloralInitiation	3	4
North	2016-WIH1	2016	EndJuvenile	FloralInitiation	EndJuvenile-FloralInitiation	3	4
North	2016-WIH2	2016	EndJuvenile	FloralInitiation	EndJuvenile-FloralInitiation	3	4
North	2017-COH1	2017	EndJuvenile	FloralInitiation	EndJuvenile-FloralInitiation	3	3.57359
South	2017-DEH1	2017	EndJuvenile	FloralInitiation	EndJuvenile-FloralInitiation	3	4
South	2017-GAH1	2017	EndJuvenile	FloralInitiation	EndJuvenile-FloralInitiation	3	4
South	2017-GAH2	2017	EndJuvenile	FloralInitiation	EndJuvenile-FloralInitiation	3	4
North	2017-IAH4	2017	EndJuvenile	FloralInitiation	EndJuvenile-FloralInitiation	3	4
North	2017-ILH1	2017	EndJuvenile	FloralInitiation	EndJuvenile-FloralInitiation	3	4
North	2017-INH1	2017	EndJuvenile	FloralInitiation	EndJuvenile-FloralInitiation	3	4
North	2017-MIH1	2017	EndJuvenile	FloralInitiation	EndJuvenile-FloralInitiation	3	4
North	2017-MNH1	2017	EndJuvenile	FloralInitiation	EndJuvenile-FloralInitiation	3	4
North	2017-NYH1	2017	EndJuvenile	FloralInitiation	EndJuvenile-FloralInitiation	3	4
North	2017-NYH2	2017	EndJuvenile	FloralInitiation	EndJuvenile-FloralInitiation	3	4
North	2017-NYH3	2017	EndJuvenile	FloralInitiation	EndJuvenile-FloralInitiation	3	4
South	2017-TXH1-Dry	2017	EndJuvenile	FloralInitiation	EndJuvenile-FloralInitiation	3	4
South	2017-TXH1-Early	2017	EndJuvenile	FloralInitiation	EndJuvenile-FloralInitiation	3	4
South	2017-TXH1-Late	2017	EndJuvenile	FloralInitiation	EndJuvenile-FloralInitiation	3	4
South	2017-TXH2	2017	EndJuvenile	FloralInitiation	EndJuvenile-FloralInitiation	3	4
North	2017-WIH1	2017	EndJuvenile	FloralInitiation	EndJuvenile-FloralInitiation	3	4
North	2017-WIH2	2017	EndJuvenile	FloralInitiation	EndJuvenile-FloralInitiation	3	4
South	2018-ARH2	2018	EndJuvenile	FloralInitiation	EndJuvenile-FloralInitiation	3	4
South	2018-DEH1	2018	EndJuvenile	FloralInitiation	EndJuvenile-FloralInitiation	3	4
North	2018-IAH2	2018	EndJuvenile	FloralInitiation	EndJuvenile-FloralInitiation	3	4
North	2018-IAH4	2018	EndJuvenile	FloralInitiation	EndJuvenile-FloralInitiation	3	4
North	2018-ILH1	2018	EndJuvenile	FloralInitiation	EndJuvenile-FloralInitiation	3	4
North	2018-INH1	2018	EndJuvenile	FloralInitiation	EndJuvenile-FloralInitiation	3	4
North	2018-MIH1	2018	EndJuvenile	FloralInitiation	EndJuvenile-FloralInitiation	3	4
North	2018-MNH1	2018	EndJuvenile	FloralInitiation	EndJuvenile-FloralInitiation	3	4
North	2018-MOH1	2018	EndJuvenile	FloralInitiation	EndJuvenile-FloralInitiation	3	4
South	2018-NCH1	2018	EndJuvenile	FloralInitiation	EndJuvenile-FloralInitiation	3	4
North	2018-NYH1	2018	EndJuvenile	FloralInitiation	EndJuvenile-FloralInitiation	3	4
North	2018-NYH2	2018	EndJuvenile	FloralInitiation	EndJuvenile-FloralInitiation	3	4
North	2018-NYH3	2018	EndJuvenile	FloralInitiation	EndJuvenile-FloralInitiation	3	4
North	2018-OHH1	2018	EndJuvenile	FloralInitiation	EndJuvenile-FloralInitiation	3	4
South	2018-SCH1	2018	EndJuvenile	FloralInitiation	EndJuvenile-FloralInitiation	3	4
South	2018-TXH1-Dry	2018	EndJuvenile	FloralInitiation	EndJuvenile-FloralInitiation	3	4
South	2018-TXH1-Early	2018	EndJuvenile	FloralInitiation	EndJuvenile-FloralInitiation	3	4
South	2018-TXH1-Late	2018	EndJuvenile	FloralInitiation	EndJuvenile-FloralInitiation	3	4
South	2018-TXH2	2018	EndJuvenile	FloralInitiation	EndJuvenile-FloralInitiation	3	4
North	2018-WIH1	2018	EndJuvenile	FloralInitiation	EndJuvenile-FloralInitiation	3	4
North	2018-WIH2	2018	EndJuvenile	FloralInitiation	EndJuvenile-FloralInitiation	3	4
South	2019-DEH1	2019	EndJuvenile	FloralInitiation	EndJuvenile-FloralInitiation	3	4
South	2019-GAH2	2019	EndJuvenile	FloralInitiation	EndJuvenile-FloralInitiation	3	4
North	2019-IAH4	2019	EndJuvenile	FloralInitiation	EndJuvenile-FloralInitiation	3	4
North	2019-ILH1	2019	EndJuvenile	FloralInitiation	EndJuvenile-FloralInitiation	3	4
North	2019-INH1	2019	EndJuvenile	FloralInitiation	EndJuvenile-FloralInitiation	3	4
North	2019-MIH1	2019	EndJuvenile	FloralInitiation	EndJuvenile-FloralInitiation	3	4
North	2019-MNH1	2019	EndJuvenile	FloralInitiation	EndJuvenile-FloralInitiation	3	4
North	2019-MOH1	2019	EndJuvenile	FloralInitiation	EndJuvenile-FloralInitiation	3	4
North	2019-NEH1	2019	EndJuvenile	FloralInitiation	EndJuvenile-FloralInitiation	3	4
North	2019-NEH2	2019	EndJuvenile	FloralInitiation	EndJuvenile-FloralInitiation	3	4
North	2019-NEH2L	2019	EndJuvenile	FloralInitiation	EndJuvenile-FloralInitiation	3	4
North	2019-NYH1	2019	EndJuvenile	FloralInitiation	EndJuvenile-FloralInitiation	3	4
North	2019-NYH2	2019	EndJuvenile	FloralInitiation	EndJuvenile-FloralInitiation	3	4
North	2019-NYH3	2019	EndJuvenile	FloralInitiation	EndJuvenile-FloralInitiation	3	4
North	2019-OHH1	2019	EndJuvenile	FloralInitiation	EndJuvenile-FloralInitiation	3	4
South	2019-SCH1	2019	EndJuvenile	FloralInitiation	EndJuvenile-FloralInitiation	3	4
South	2019-TXH1	2019	EndJuvenile	FloralInitiation	EndJuvenile-FloralInitiation	3	4
South	2019-TXH2	2019	EndJuvenile	FloralInitiation	EndJuvenile-FloralInitiation	3	4
South	2019-TXH3	2019	EndJuvenile	FloralInitiation	EndJuvenile-FloralInitiation	3	4
North	2019-WIH1	2019	EndJuvenile	FloralInitiation	EndJuvenile-FloralInitiation	3	4
North	2019-WIH2	2019	EndJuvenile	FloralInitiation	EndJuvenile-FloralInitiation	3	4
South	2020-DEH1	2020	EndJuvenile	FloralInitiation	EndJuvenile-FloralInitiation	3	4
North	2020-INH1	2020	EndJuvenile	FloralInitiation	EndJuvenile-FloralInitiation	3	4
North	2020-MIH1	2020	EndJuvenile	FloralInitiation	EndJuvenile-FloralInitiation	3	4
North	2020-MNH1	2020	EndJuvenile	FloralInitiation	EndJuvenile-FloralInitiation	3	4
North	2020-NEH1	2020	EndJuvenile	FloralInitiation	EndJuvenile-FloralInitiation	3	4
North	2020-NEH2	2020	EndJuvenile	FloralInitiation	EndJuvenile-FloralInitiation	3	4
North	2020-NYH1	2020	EndJuvenile	FloralInitiation	EndJuvenile-FloralInitiation	3	4
North	2020-NYH2	2020	EndJuvenile	FloralInitiation	EndJuvenile-FloralInitiation	3	4
North	2020-NYH3	2020	EndJuvenile	FloralInitiation	EndJuvenile-FloralInitiation	3	4
North	2020-OHH1	2020	EndJuvenile	FloralInitiation	EndJuvenile-FloralInitiation	3	4
South	2020-SCH1	2020	EndJuvenile	FloralInitiation	EndJuvenile-FloralInitiation	3	4
South	2020-TXH1	2020	EndJuvenile	FloralInitiation	EndJuvenile-FloralInitiation	3	4
South	2020-TXH2	2020	EndJuvenile	FloralInitiation	EndJuvenile-FloralInitiation	3	4
South	2020-TXH3	2020	EndJuvenile	FloralInitiation	EndJuvenile-FloralInitiation	3	4
North	2020-WIH1	2020	EndJuvenile	FloralInitiation	EndJuvenile-FloralInitiation	3	4
North	2020-WIH2	2020	EndJuvenile	FloralInitiation	EndJuvenile-FloralInitiation	3	4
South	2021-DEH1	2021	EndJuvenile	FloralInitiation	EndJuvenile-FloralInitiation	3	4
South	2021-GAH2	2021	EndJuvenile	FloralInitiation	EndJuvenile-FloralInitiation	3	4
North	2021-IAH4	2021	EndJuvenile	FloralInitiation	EndJuvenile-FloralInitiation	3	4
North	2021-ILH1	2021	EndJuvenile	FloralInitiation	EndJuvenile-FloralInitiation	3	4
North	2021-INH1	2021	EndJuvenile	FloralInitiation	EndJuvenile-FloralInitiation	3	4
North	2021-MIH1	2021	EndJuvenile	FloralInitiation	EndJuvenile-FloralInitiation	3	4
North	2021-MNH1	2021	EndJuvenile	FloralInitiation	EndJuvenile-FloralInitiation	3	4
North	2021-NEH1	2021	EndJuvenile	FloralInitiation	EndJuvenile-FloralInitiation	3	4
North	2021-NEH2	2021	EndJuvenile	FloralInitiation	EndJuvenile-FloralInitiation	3	4
North	2021-NYH1	2021	EndJuvenile	FloralInitiation	EndJuvenile-FloralInitiation	3	4
North	2021-NYH2	2021	EndJuvenile	FloralInitiation	EndJuvenile-FloralInitiation	3	4
North	2021-NYH3	2021	EndJuvenile	FloralInitiation	EndJuvenile-FloralInitiation	3	4
South	2021-SCH1	2021	EndJuvenile	FloralInitiation	EndJuvenile-FloralInitiation	3	4
South	2021-SCH1L	2021	EndJuvenile	FloralInitiation	EndJuvenile-FloralInitiation	3	4
South	2021-TXH1	2021	EndJuvenile	FloralInitiation	EndJuvenile-FloralInitiation	3	4
South	2021-TXH2	2021	EndJuvenile	FloralInitiation	EndJuvenile-FloralInitiation	3	4
South	2021-TXH3	2021	EndJuvenile	FloralInitiation	EndJuvenile-FloralInitiation	3	4
North	2021-WIH1	2021	EndJuvenile	FloralInitiation	EndJuvenile-FloralInitiation	3	4
North	2021-WIH2	2021	EndJuvenile	FloralInitiation	EndJuvenile-FloralInitiation	3	4
North	2014-IAH1	2014	FloralInitiation	FlagLeaf	FloralInitiation-FlagLeaf	4	2.00164
North	2014-ILH1	2014	FloralInitiation	FlagLeaf	FloralInitiation-FlagLeaf	4	1.73743
North	2014-INH1	2014	FloralInitiation	FlagLeaf	FloralInitiation-FlagLeaf	4	1.12661
North	2014-MNH1	2014	FloralInitiation	FlagLeaf	FloralInitiation-FlagLeaf	4	2.01762
North	2014-MOH2	2014	FloralInitiation	FlagLeaf	FloralInitiation-FlagLeaf	4	2.77038
North	2014-NEH1	2014	FloralInitiation	FlagLeaf	FloralInitiation-FlagLeaf	4	1.84089
North	2014-NEH2	2014	FloralInitiation	FlagLeaf	FloralInitiation-FlagLeaf	4	1.27381
North	2014-NYH2	2014	FloralInitiation	FlagLeaf	FloralInitiation-FlagLeaf	4	2.03497
North	2014-WIH1	2014	FloralInitiation	FlagLeaf	FloralInitiation-FlagLeaf	4	2.7204
North	2015-ILH1	2015	FloralInitiation	FlagLeaf	FloralInitiation-FlagLeaf	4	2.22267
North	2015-INH1	2015	FloralInitiation	FlagLeaf	FloralInitiation-FlagLeaf	4	2.84286
North	2015-KSH1	2015	FloralInitiation	FlagLeaf	FloralInitiation-FlagLeaf	4	1.74049
North	2015-MNH1	2015	FloralInitiation	FlagLeaf	FloralInitiation-FlagLeaf	4	1.35376
North	2015-MOH1	2015	FloralInitiation	FlagLeaf	FloralInitiation-FlagLeaf	4	2.01812
North	2015-MOH2	2015	FloralInitiation	FlagLeaf	FloralInitiation-FlagLeaf	4	2.08489
North	2015-NEH2	2015	FloralInitiation	FlagLeaf	FloralInitiation-FlagLeaf	4	1.16679
North	2015-NEH3	2015	FloralInitiation	FlagLeaf	FloralInitiation-FlagLeaf	4	1.13134
North	2015-NYH2	2015	FloralInitiation	FlagLeaf	FloralInitiation-FlagLeaf	4	1.99087
North	2015-NYH3	2015	FloralInitiation	FlagLeaf	FloralInitiation-FlagLeaf	4	1.72424
North	2015-OHH1	2015	FloralInitiation	FlagLeaf	FloralInitiation-FlagLeaf	4	2.56643
North	2015-SDH1	2015	FloralInitiation	FlagLeaf	FloralInitiation-FlagLeaf	4	1.13897
South	2015-TXH1	2015	FloralInitiation	FlagLeaf	FloralInitiation-FlagLeaf	4	1.94559
South	2015-TXH2	2015	FloralInitiation	FlagLeaf	FloralInitiation-FlagLeaf	4	3.05501
South	2016-DEH1	2016	FloralInitiation	FlagLeaf	FloralInitiation-FlagLeaf	4	0.912993
South	2016-GAH2	2016	FloralInitiation	FlagLeaf	FloralInitiation-FlagLeaf	4	0.688561
North	2016-IAH2	2016	FloralInitiation	FlagLeaf	FloralInitiation-FlagLeaf	4	0.85134
North	2016-IAH3	2016	FloralInitiation	FlagLeaf	FloralInitiation-FlagLeaf	4	0.862534
North	2016-IAH4	2016	FloralInitiation	FlagLeaf	FloralInitiation-FlagLeaf	4	0.635168
North	2016-ILH1	2016	FloralInitiation	FlagLeaf	FloralInitiation-FlagLeaf	4	1.35006
North	2016-INH1	2016	FloralInitiation	FlagLeaf	FloralInitiation-FlagLeaf	4	1.39113
North	2016-MIH1	2016	FloralInitiation	FlagLeaf	FloralInitiation-FlagLeaf	4	1.32699
North	2016-MNH1	2016	FloralInitiation	FlagLeaf	FloralInitiation-FlagLeaf	4	1.22763
North	2016-NEH1	2016	FloralInitiation	FlagLeaf	FloralInitiation-FlagLeaf	4	2.5496
North	2016-NEH4	2016	FloralInitiation	FlagLeaf	FloralInitiation-FlagLeaf	4	1.65879
North	2016-NYH1	2016	FloralInitiation	FlagLeaf	FloralInitiation-FlagLeaf	4	0.683832
North	2016-NYH2	2016	FloralInitiation	FlagLeaf	FloralInitiation-FlagLeaf	4	1.05155
North	2016-NYH2L	2016	FloralInitiation	FlagLeaf	FloralInitiation-FlagLeaf	4	1.13864
South	2016-TXH1	2016	FloralInitiation	FlagLeaf	FloralInitiation-FlagLeaf	4	2.12599
South	2016-TXH2	2016	FloralInitiation	FlagLeaf	FloralInitiation-FlagLeaf	4	1.1569
North	2016-WIH1	2016	FloralInitiation	FlagLeaf	FloralInitiation-FlagLeaf	4	2.03721
North	2016-WIH2	2016	FloralInitiation	FlagLeaf	FloralInitiation-FlagLeaf	4	2.07587
North	2017-COH1	2017	FloralInitiation	FlagLeaf	FloralInitiation-FlagLeaf	4	0.463605
South	2017-DEH1	2017	FloralInitiation	FlagLeaf	FloralInitiation-FlagLeaf	4	0.817023
South	2017-GAH1	2017	FloralInitiation	FlagLeaf	FloralInitiation-FlagLeaf	4	1.19331
South	2017-GAH2	2017	FloralInitiation	FlagLeaf	FloralInitiation-FlagLeaf	4	1.47728
North	2017-IAH4	2017	FloralInitiation	FlagLeaf	FloralInitiation-FlagLeaf	4	0.722458
North	2017-ILH1	2017	FloralInitiation	FlagLeaf	FloralInitiation-FlagLeaf	4	1.12838
North	2017-INH1	2017	FloralInitiation	FlagLeaf	FloralInitiation-FlagLeaf	4	2.06729
North	2017-MIH1	2017	FloralInitiation	FlagLeaf	FloralInitiation-FlagLeaf	4	1.66161
North	2017-MNH1	2017	FloralInitiation	FlagLeaf	FloralInitiation-FlagLeaf	4	1.34936
North	2017-NYH1	2017	FloralInitiation	FlagLeaf	FloralInitiation-FlagLeaf	4	2.28668
North	2017-NYH2	2017	FloralInitiation	FlagLeaf	FloralInitiation-FlagLeaf	4	2.22151
North	2017-NYH3	2017	FloralInitiation	FlagLeaf	FloralInitiation-FlagLeaf	4	1.82115
South	2017-TXH1-Dry	2017	FloralInitiation	FlagLeaf	FloralInitiation-FlagLeaf	4	1.51072
South	2017-TXH1-Early	2017	FloralInitiation	FlagLeaf	FloralInitiation-FlagLeaf	4	1.51072
South	2017-TXH1-Late	2017	FloralInitiation	FlagLeaf	FloralInitiation-FlagLeaf	4	1.23362
South	2017-TXH2	2017	FloralInitiation	FlagLeaf	FloralInitiation-FlagLeaf	4	0.930226
North	2017-WIH1	2017	FloralInitiation	FlagLeaf	FloralInitiation-FlagLeaf	4	2.60299
North	2017-WIH2	2017	FloralInitiation	FlagLeaf	FloralInitiation-FlagLeaf	4	2.33276
South	2018-ARH2	2018	FloralInitiation	FlagLeaf	FloralInitiation-FlagLeaf	4	0.851711
South	2018-DEH1	2018	FloralInitiation	FlagLeaf	FloralInitiation-FlagLeaf	4	0.964019
North	2018-IAH2	2018	FloralInitiation	FlagLeaf	FloralInitiation-FlagLeaf	4	1.08988
North	2018-IAH4	2018	FloralInitiation	FlagLeaf	FloralInitiation-FlagLeaf	4	1.16724
North	2018-ILH1	2018	FloralInitiation	FlagLeaf	FloralInitiation-FlagLeaf	4	1.89534
North	2018-INH1	2018	FloralInitiation	FlagLeaf	FloralInitiation-FlagLeaf	4	1.94275
North	2018-MIH1	2018	FloralInitiation	FlagLeaf	FloralInitiation-FlagLeaf	4	1.18232
North	2018-MNH1	2018	FloralInitiation	FlagLeaf	FloralInitiation-FlagLeaf	4	1.90664
North	2018-MOH1	2018	FloralInitiation	FlagLeaf	FloralInitiation-FlagLeaf	4	1.07965
South	2018-NCH1	2018	FloralInitiation	FlagLeaf	FloralInitiation-FlagLeaf	4	0.852811
North	2018-NYH1	2018	FloralInitiation	FlagLeaf	FloralInitiation-FlagLeaf	4	1.2191
North	2018-NYH2	2018	FloralInitiation	FlagLeaf	FloralInitiation-FlagLeaf	4	1.30379
North	2018-NYH3	2018	FloralInitiation	FlagLeaf	FloralInitiation-FlagLeaf	4	1.13552
North	2018-OHH1	2018	FloralInitiation	FlagLeaf	FloralInitiation-FlagLeaf	4	2.15337
South	2018-SCH1	2018	FloralInitiation	FlagLeaf	FloralInitiation-FlagLeaf	4	1.76137
South	2018-TXH1-Dry	2018	FloralInitiation	FlagLeaf	FloralInitiation-FlagLeaf	4	1.1739
South	2018-TXH1-Early	2018	FloralInitiation	FlagLeaf	FloralInitiation-FlagLeaf	4	1.1739
South	2018-TXH1-Late	2018	FloralInitiation	FlagLeaf	FloralInitiation-FlagLeaf	4	0.742147
South	2018-TXH2	2018	FloralInitiation	FlagLeaf	FloralInitiation-FlagLeaf	4	0.84757
North	2018-WIH1	2018	FloralInitiation	FlagLeaf	FloralInitiation-FlagLeaf	4	3.28624
North	2018-WIH2	2018	FloralInitiation	FlagLeaf	FloralInitiation-FlagLeaf	4	1.50758
South	2019-DEH1	2019	FloralInitiation	FlagLeaf	FloralInitiation-FlagLeaf	4	0.770305
South	2019-GAH2	2019	FloralInitiation	FlagLeaf	FloralInitiation-FlagLeaf	4	1.06888
North	2019-IAH4	2019	FloralInitiation	FlagLeaf	FloralInitiation-FlagLeaf	4	1.05268
North	2019-ILH1	2019	FloralInitiation	FlagLeaf	FloralInitiation-FlagLeaf	4	1.86975
North	2019-INH1	2019	FloralInitiation	FlagLeaf	FloralInitiation-FlagLeaf	4	1.18128
North	2019-MIH1	2019	FloralInitiation	FlagLeaf	FloralInitiation-FlagLeaf	4	1.12056
North	2019-MNH1	2019	FloralInitiation	FlagLeaf	FloralInitiation-FlagLeaf	4	1.58435
North	2019-MOH1	2019	FloralInitiation	FlagLeaf	FloralInitiation-FlagLeaf	4	2.11223
North	2019-NEH1	2019	FloralInitiation	FlagLeaf	FloralInitiation-FlagLeaf	4	1.35135
North	2019-NEH2	2019	FloralInitiation	FlagLeaf	FloralInitiation-FlagLeaf	4	1.43637
North	2019-NEH2L	2019	FloralInitiation	FlagLeaf	FloralInitiation-FlagLeaf	4	1.35953
North	2019-NYH1	2019	FloralInitiation	FlagLeaf	FloralInitiation-FlagLeaf	4	1.33371
North	2019-NYH2	2019	FloralInitiation	FlagLeaf	FloralInitiation-FlagLeaf	4	1.36464
North	2019-NYH3	2019	FloralInitiation	FlagLeaf	FloralInitiation-FlagLeaf	4	1.0751
North	2019-OHH1	2019	FloralInitiation	FlagLeaf	FloralInitiation-FlagLeaf	4	1.45252
South	2019-SCH1	2019	FloralInitiation	FlagLeaf	FloralInitiation-FlagLeaf	4	1.13074
South	2019-TXH1	2019	FloralInitiation	FlagLeaf	FloralInitiation-FlagLeaf	4	1.62755
South	2019-TXH2	2019	FloralInitiation	FlagLeaf	FloralInitiation-FlagLeaf	4	1.54241
South	2019-TXH3	2019	FloralInitiation	FlagLeaf	FloralInitiation-FlagLeaf	4	1.54241
North	2019-WIH1	2019	FloralInitiation	FlagLeaf	FloralInitiation-FlagLeaf	4	2.72926
North	2019-WIH2	2019	FloralInitiation	FlagLeaf	FloralInitiation-FlagLeaf	4	1.23218
South	2020-DEH1	2020	FloralInitiation	FlagLeaf	FloralInitiation-FlagLeaf	4	0.757179
North	2020-INH1	2020	FloralInitiation	FlagLeaf	FloralInitiation-FlagLeaf	4	1.16407
North	2020-MIH1	2020	FloralInitiation	FlagLeaf	FloralInitiation-FlagLeaf	4	1.78252
North	2020-MNH1	2020	FloralInitiation	FlagLeaf	FloralInitiation-FlagLeaf	4	1.64718
North	2020-NEH1	2020	FloralInitiation	FlagLeaf	FloralInitiation-FlagLeaf	4	0.924751
North	2020-NEH2	2020	FloralInitiation	FlagLeaf	FloralInitiation-FlagLeaf	4	0.664675
North	2020-NYH1	2020	FloralInitiation	FlagLeaf	FloralInitiation-FlagLeaf	4	1.0286
North	2020-NYH2	2020	FloralInitiation	FlagLeaf	FloralInitiation-FlagLeaf	4	1.15069
North	2020-NYH3	2020	FloralInitiation	FlagLeaf	FloralInitiation-FlagLeaf	4	1.10414
North	2020-OHH1	2020	FloralInitiation	FlagLeaf	FloralInitiation-FlagLeaf	4	1.43414
South	2020-SCH1	2020	FloralInitiation	FlagLeaf	FloralInitiation-FlagLeaf	4	1.25096
South	2020-TXH1	2020	FloralInitiation	FlagLeaf	FloralInitiation-FlagLeaf	4	0.925477
South	2020-TXH2	2020	FloralInitiation	FlagLeaf	FloralInitiation-FlagLeaf	4	0.973304
South	2020-TXH3	2020	FloralInitiation	FlagLeaf	FloralInitiation-FlagLeaf	4	0.970757
North	2020-WIH1	2020	FloralInitiation	FlagLeaf	FloralInitiation-FlagLeaf	4	2.11573
North	2020-WIH2	2020	FloralInitiation	FlagLeaf	FloralInitiation-FlagLeaf	4	2.06639
South	2021-DEH1	2021	FloralInitiation	FlagLeaf	FloralInitiation-FlagLeaf	4	2.81401
South	2021-GAH2	2021	FloralInitiation	FlagLeaf	FloralInitiation-FlagLeaf	4	1.26465
North	2021-IAH4	2021	FloralInitiation	FlagLeaf	FloralInitiation-FlagLeaf	4	0.539922
North	2021-ILH1	2021	FloralInitiation	FlagLeaf	FloralInitiation-FlagLeaf	4	2.23527
North	2021-INH1	2021	FloralInitiation	FlagLeaf	FloralInitiation-FlagLeaf	4	2.1943
North	2021-MIH1	2021	FloralInitiation	FlagLeaf	FloralInitiation-FlagLeaf	4	1.23663
North	2021-MNH1	2021	FloralInitiation	FlagLeaf	FloralInitiation-FlagLeaf	4	0.650691
North	2021-NEH1	2021	FloralInitiation	FlagLeaf	FloralInitiation-FlagLeaf	4	1.32763
North	2021-NEH2	2021	FloralInitiation	FlagLeaf	FloralInitiation-FlagLeaf	4	0.859916
North	2021-NYH1	2021	FloralInitiation	FlagLeaf	FloralInitiation-FlagLeaf	4	1.81728
North	2021-NYH2	2021	FloralInitiation	FlagLeaf	FloralInitiation-FlagLeaf	4	1.987
North	2021-NYH3	2021	FloralInitiation	FlagLeaf	FloralInitiation-FlagLeaf	4	1.91636
South	2021-SCH1	2021	FloralInitiation	FlagLeaf	FloralInitiation-FlagLeaf	4	1.61523
South	2021-SCH1L	2021	FloralInitiation	FlagLeaf	FloralInitiation-FlagLeaf	4	1.13057
South	2021-TXH1	2021	FloralInitiation	FlagLeaf	FloralInitiation-FlagLeaf	4	1.37781
South	2021-TXH2	2021	FloralInitiation	FlagLeaf	FloralInitiation-FlagLeaf	4	1.45428
South	2021-TXH3	2021	FloralInitiation	FlagLeaf	FloralInitiation-FlagLeaf	4	1.94384
North	2021-WIH1	2021	FloralInitiation	FlagLeaf	FloralInitiation-FlagLeaf	4	1.06447
North	2021-WIH2	2021	FloralInitiation	FlagLeaf	FloralInitiation-FlagLeaf	4	1.43167
North	2014-IAH1	2014	FlagLeaf	Flowering	FlagLeaf-Flowering	5	0.807805
North	2014-ILH1	2014	FlagLeaf	Flowering	FlagLeaf-Flowering	5	0.88723
North	2014-INH1	2014	FlagLeaf	Flowering	FlagLeaf-Flowering	5	0.611343
North	2014-MNH1	2014	FlagLeaf	Flowering	FlagLeaf-Flowering	5	0.80165
North	2014-MOH2	2014	FlagLeaf	Flowering	FlagLeaf-Flowering	5	1.11274
North	2014-NEH1	2014	FlagLeaf	Flowering	FlagLeaf-Flowering	5	0.752622
North	2014-NEH2	2014	FlagLeaf	Flowering	FlagLeaf-Flowering	5	0.45477
North	2014-NYH2	2014	FlagLeaf	Flowering	FlagLeaf-Flowering	5	1.31499
North	2014-WIH1	2014	FlagLeaf	Flowering	FlagLeaf-Flowering	5	1.24612
North	2015-ILH1	2015	FlagLeaf	Flowering	FlagLeaf-Flowering	5	1.20338
North	2015-INH1	2015	FlagLeaf	Flowering	FlagLeaf-Flowering	5	1.63532
North	2015-KSH1	2015	FlagLeaf	Flowering	FlagLeaf-Flowering	5	0.841725
North	2015-MNH1	2015	FlagLeaf	Flowering	FlagLeaf-Flowering	5	0.772414
North	2015-MOH1	2015	FlagLeaf	Flowering	FlagLeaf-Flowering	5	1.06037
North	2015-MOH2	2015	FlagLeaf	Flowering	FlagLeaf-Flowering	5	1.06569
North	2015-NEH2	2015	FlagLeaf	Flowering	FlagLeaf-Flowering	5	0.487658
North	2015-NEH3	2015	FlagLeaf	Flowering	FlagLeaf-Flowering	5	0.666782
North	2015-NYH2	2015	FlagLeaf	Flowering	FlagLeaf-Flowering	5	0.863084
North	2015-NYH3	2015	FlagLeaf	Flowering	FlagLeaf-Flowering	5	0.601454
North	2015-OHH1	2015	FlagLeaf	Flowering	FlagLeaf-Flowering	5	1.24137
North	2015-SDH1	2015	FlagLeaf	Flowering	FlagLeaf-Flowering	5	0.380932
South	2015-TXH1	2015	FlagLeaf	Flowering	FlagLeaf-Flowering	5	2.75969
South	2015-TXH2	2015	FlagLeaf	Flowering	FlagLeaf-Flowering	5	0.738363
South	2016-DEH1	2016	FlagLeaf	Flowering	FlagLeaf-Flowering	5	0.49953
South	2016-GAH2	2016	FlagLeaf	Flowering	FlagLeaf-Flowering	5	0.35935
North	2016-IAH2	2016	FlagLeaf	Flowering	FlagLeaf-Flowering	5	0.447491
North	2016-IAH3	2016	FlagLeaf	Flowering	FlagLeaf-Flowering	5	0.608914
North	2016-IAH4	2016	FlagLeaf	Flowering	FlagLeaf-Flowering	5	0.424435
North	2016-ILH1	2016	FlagLeaf	Flowering	FlagLeaf-Flowering	5	0.608428
North	2016-INH1	2016	FlagLeaf	Flowering	FlagLeaf-Flowering	5	0.963675
North	2016-MIH1	2016	FlagLeaf	Flowering	FlagLeaf-Flowering	5	0.502294
North	2016-MNH1	2016	FlagLeaf	Flowering	FlagLeaf-Flowering	5	0.748914
North	2016-NEH1	2016	FlagLeaf	Flowering	FlagLeaf-Flowering	5	0.925319
North	2016-NEH4	2016	FlagLeaf	Flowering	FlagLeaf-Flowering	5	0.770622
North	2016-NYH1	2016	FlagLeaf	Flowering	FlagLeaf-Flowering	5	0.331915
North	2016-NYH2	2016	FlagLeaf	Flowering	FlagLeaf-Flowering	5	0.356668
North	2016-NYH2L	2016	FlagLeaf	Flowering	FlagLeaf-Flowering	5	0.4073
South	2016-TXH1	2016	FlagLeaf	Flowering	FlagLeaf-Flowering	5	0.835322
South	2016-TXH2	2016	FlagLeaf	Flowering	FlagLeaf-Flowering	5	0.294004
North	2016-WIH1	2016	FlagLeaf	Flowering	FlagLeaf-Flowering	5	0.927569
North	2016-WIH2	2016	FlagLeaf	Flowering	FlagLeaf-Flowering	5	1.43018
North	2017-COH1	2017	FlagLeaf	Flowering	FlagLeaf-Flowering	5	0.431737
South	2017-DEH1	2017	FlagLeaf	Flowering	FlagLeaf-Flowering	5	0.270578
South	2017-GAH1	2017	FlagLeaf	Flowering	FlagLeaf-Flowering	5	0.769708
South	2017-GAH2	2017	FlagLeaf	Flowering	FlagLeaf-Flowering	5	0.749746
North	2017-IAH4	2017	FlagLeaf	Flowering	FlagLeaf-Flowering	5	0.326697
North	2017-ILH1	2017	FlagLeaf	Flowering	FlagLeaf-Flowering	5	0.750224
North	2017-INH1	2017	FlagLeaf	Flowering	FlagLeaf-Flowering	5	1.37674
North	2017-MIH1	2017	FlagLeaf	Flowering	FlagLeaf-Flowering	5	0.812184
North	2017-MNH1	2017	FlagLeaf	Flowering	FlagLeaf-Flowering	5	0.801615
North	2017-NYH1	2017	FlagLeaf	Flowering	FlagLeaf-Flowering	5	1.2297
North	2017-NYH2	2017	FlagLeaf	Flowering	FlagLeaf-Flowering	5	1.98693
North	2017-NYH3	2017	FlagLeaf	Flowering	FlagLeaf-Flowering	5	0.823812
South	2017-TXH1-Dry	2017	FlagLeaf	Flowering	FlagLeaf-Flowering	5	0.546269
South	2017-TXH1-Early	2017	FlagLeaf	Flowering	FlagLeaf-Flowering	5	0.546269
South	2017-TXH1-Late	2017	FlagLeaf	Flowering	FlagLeaf-Flowering	5	0.749485
South	2017-TXH2	2017	FlagLeaf	Flowering	FlagLeaf-Flowering	5	0.377261
North	2017-WIH1	2017	FlagLeaf	Flowering	FlagLeaf-Flowering	5	1.52899
North	2017-WIH2	2017	FlagLeaf	Flowering	FlagLeaf-Flowering	5	1.70137
South	2018-ARH2	2018	FlagLeaf	Flowering	FlagLeaf-Flowering	5	0.515995
South	2018-DEH1	2018	FlagLeaf	Flowering	FlagLeaf-Flowering	5	0.355665
North	2018-IAH2	2018	FlagLeaf	Flowering	FlagLeaf-Flowering	5	0.54611
North	2018-IAH4	2018	FlagLeaf	Flowering	FlagLeaf-Flowering	5	0.541583
North	2018-ILH1	2018	FlagLeaf	Flowering	FlagLeaf-Flowering	5	1.00962
North	2018-INH1	2018	FlagLeaf	Flowering	FlagLeaf-Flowering	5	0.782587
North	2018-MIH1	2018	FlagLeaf	Flowering	FlagLeaf-Flowering	5	0.543845
North	2018-MNH1	2018	FlagLeaf	Flowering	FlagLeaf-Flowering	5	0.785409
North	2018-MOH1	2018	FlagLeaf	Flowering	FlagLeaf-Flowering	5	0.429098
South	2018-NCH1	2018	FlagLeaf	Flowering	FlagLeaf-Flowering	5	0.387217
North	2018-NYH1	2018	FlagLeaf	Flowering	FlagLeaf-Flowering	5	1.37562
North	2018-NYH2	2018	FlagLeaf	Flowering	FlagLeaf-Flowering	5	0.962842
North	2018-NYH3	2018	FlagLeaf	Flowering	FlagLeaf-Flowering	5	0.985738
North	2018-OHH1	2018	FlagLeaf	Flowering	FlagLeaf-Flowering	5	0.766277
South	2018-SCH1	2018	FlagLeaf	Flowering	FlagLeaf-Flowering	5	0.446034
South	2018-TXH1-Dry	2018	FlagLeaf	Flowering	FlagLeaf-Flowering	5	0.241736
South	2018-TXH1-Early	2018	FlagLeaf	Flowering	FlagLeaf-Flowering	5	0.241736
South	2018-TXH1-Late	2018	FlagLeaf	Flowering	FlagLeaf-Flowering	5	0.302773
South	2018-TXH2	2018	FlagLeaf	Flowering	FlagLeaf-Flowering	5	0.415919
North	2018-WIH1	2018	FlagLeaf	Flowering	FlagLeaf-Flowering	5	1.18771
North	2018-WIH2	2018	FlagLeaf	Flowering	FlagLeaf-Flowering	5	0.822226
South	2019-DEH1	2019	FlagLeaf	Flowering	FlagLeaf-Flowering	5	0.329659
South	2019-GAH2	2019	FlagLeaf	Flowering	FlagLeaf-Flowering	5	0.790022
North	2019-IAH4	2019	FlagLeaf	Flowering	FlagLeaf-Flowering	5	0.485375
North	2019-ILH1	2019	FlagLeaf	Flowering	FlagLeaf-Flowering	5	0.697177
North	2019-INH1	2019	FlagLeaf	Flowering	FlagLeaf-Flowering	5	0.491325
North	2019-MIH1	2019	FlagLeaf	Flowering	FlagLeaf-Flowering	5	0.53556
North	2019-MNH1	2019	FlagLeaf	Flowering	FlagLeaf-Flowering	5	0.713193
North	2019-MOH1	2019	FlagLeaf	Flowering	FlagLeaf-Flowering	5	0.949087
North	2019-NEH1	2019	FlagLeaf	Flowering	FlagLeaf-Flowering	5	0.737529
North	2019-NEH2	2019	FlagLeaf	Flowering	FlagLeaf-Flowering	5	0.768209
North	2019-NEH2L	2019	FlagLeaf	Flowering	FlagLeaf-Flowering	5	0.993747
North	2019-NYH1	2019	FlagLeaf	Flowering	FlagLeaf-Flowering	5	0.606139
North	2019-NYH2	2019	FlagLeaf	Flowering	FlagLeaf-Flowering	5	0.62863
North	2019-NYH3	2019	FlagLeaf	Flowering	FlagLeaf-Flowering	5	0.513318
North	2019-OHH1	2019	FlagLeaf	Flowering	FlagLeaf-Flowering	5	0.652132
South	2019-SCH1	2019	FlagLeaf	Flowering	FlagLeaf-Flowering	5	0.650047
South	2019-TXH1	2019	FlagLeaf	Flowering	FlagLeaf-Flowering	5	0.472154
South	2019-TXH2	2019	FlagLeaf	Flowering	FlagLeaf-Flowering	5	0.495935
South	2019-TXH3	2019	FlagLeaf	Flowering	FlagLeaf-Flowering	5	0.495935
North	2019-WIH1	2019	FlagLeaf	Flowering	FlagLeaf-Flowering	5	1.39729
North	2019-WIH2	2019	FlagLeaf	Flowering	FlagLeaf-Flowering	5	0.621199
South	2020-DEH1	2020	FlagLeaf	Flowering	FlagLeaf-Flowering	5	0.668989
North	2020-INH1	2020	FlagLeaf	Flowering	FlagLeaf-Flowering	5	0.558574
North	2020-MIH1	2020	FlagLeaf	Flowering	FlagLeaf-Flowering	5	1.14644
North	2020-MNH1	2020	FlagLeaf	Flowering	FlagLeaf-Flowering	5	0.644178
North	2020-NEH1	2020	FlagLeaf	Flowering	FlagLeaf-Flowering	5	0.430066
North	2020-NEH2	2020	FlagLeaf	Flowering	FlagLeaf-Flowering	5	0.420148
North	2020-NYH1	2020	FlagLeaf	Flowering	FlagLeaf-Flowering	5	0.460436
North	2020-NYH2	2020	FlagLeaf	Flowering	FlagLeaf-Flowering	5	0.650238
North	2020-NYH3	2020	FlagLeaf	Flowering	FlagLeaf-Flowering	5	0.620198
North	2020-OHH1	2020	FlagLeaf	Flowering	FlagLeaf-Flowering	5	0.720839
South	2020-SCH1	2020	FlagLeaf	Flowering	FlagLeaf-Flowering	5	0.730567
South	2020-TXH1	2020	FlagLeaf	Flowering	FlagLeaf-Flowering	5	0.499015
South	2020-TXH2	2020	FlagLeaf	Flowering	FlagLeaf-Flowering	5	0.531463
South	2020-TXH3	2020	FlagLeaf	Flowering	FlagLeaf-Flowering	5	0.388655
North	2020-WIH1	2020	FlagLeaf	Flowering	FlagLeaf-Flowering	5	1.48286
North	2020-WIH2	2020	FlagLeaf	Flowering	FlagLeaf-Flowering	5	1.17456
South	2021-DEH1	2021	FlagLeaf	Flowering	FlagLeaf-Flowering	5	0.823238
South	2021-GAH2	2021	FlagLeaf	Flowering	FlagLeaf-Flowering	5	0.421476
North	2021-IAH4	2021	FlagLeaf	Flowering	FlagLeaf-Flowering	5	0.548512
North	2021-ILH1	2021	FlagLeaf	Flowering	FlagLeaf-Flowering	5	1.10963
North	2021-INH1	2021	FlagLeaf	Flowering	FlagLeaf-Flowering	5	1.45823
North	2021-MIH1	2021	FlagLeaf	Flowering	FlagLeaf-Flowering	5	0.734391
North	2021-MNH1	2021	FlagLeaf	Flowering	FlagLeaf-Flowering	5	0.439443
North	2021-NEH1	2021	FlagLeaf	Flowering	FlagLeaf-Flowering	5	0.708067
North	2021-NEH2	2021	FlagLeaf	Flowering	FlagLeaf-Flowering	5	0.364961
North	2021-NYH1	2021	FlagLeaf	Flowering	FlagLeaf-Flowering	5	1.1369
North	2021-NYH2	2021	FlagLeaf	Flowering	FlagLeaf-Flowering	5	1.09517
North	2021-NYH3	2021	FlagLeaf	Flowering	FlagLeaf-Flowering	5	1.05532
South	2021-SCH1	2021	FlagLeaf	Flowering	FlagLeaf-Flowering	5	0.5426
South	2021-SCH1L	2021	FlagLeaf	Flowering	FlagLeaf-Flowering	5	0.574743
South	2021-TXH1	2021	FlagLeaf	Flowering	FlagLeaf-Flowering	5	1.20729
South	2021-TXH2	2021	FlagLeaf	Flowering	FlagLeaf-Flowering	5	1.26536
South	2021-TXH3	2021	FlagLeaf	Flowering	FlagLeaf-Flowering	5	0.925857
North	2021-WIH1	2021	FlagLeaf	Flowering	FlagLeaf-Flowering	5	0.67633
North	2021-WIH2	2021	FlagLeaf	Flowering	FlagLeaf-Flowering	5	0.609405
North	2014-IAH1	2014	Flowering	StartGrainFill	Flowering-StartGrainFill	6	0.752044
North	2014-ILH1	2014	Flowering	StartGrainFill	Flowering-StartGrainFill	6	1.04724
North	2014-INH1	2014	Flowering	StartGrainFill	Flowering-StartGrainFill	6	0.809252
North	2014-MNH1	2014	Flowering	StartGrainFill	Flowering-StartGrainFill	6	0.539642
North	2014-MOH2	2014	Flowering	StartGrainFill	Flowering-StartGrainFill	6	1.0903
North	2014-NEH1	2014	Flowering	StartGrainFill	Flowering-StartGrainFill	6	0.597923
North	2014-NEH2	2014	Flowering	StartGrainFill	Flowering-StartGrainFill	6	0.414574
North	2014-NYH2	2014	Flowering	StartGrainFill	Flowering-StartGrainFill	6	1.3653
North	2014-WIH1	2014	Flowering	StartGrainFill	Flowering-StartGrainFill	6	1.23376
North	2015-ILH1	2015	Flowering	StartGrainFill	Flowering-StartGrainFill	6	1.60386
North	2015-INH1	2015	Flowering	StartGrainFill	Flowering-StartGrainFill	6	1.39069
North	2015-KSH1	2015	Flowering	StartGrainFill	Flowering-StartGrainFill	6	0.910536
North	2015-MNH1	2015	Flowering	StartGrainFill	Flowering-StartGrainFill	6	0.600684
North	2015-MOH1	2015	Flowering	StartGrainFill	Flowering-StartGrainFill	6	1.39566
North	2015-MOH2	2015	Flowering	StartGrainFill	Flowering-StartGrainFill	6	1.38652
North	2015-NEH2	2015	Flowering	StartGrainFill	Flowering-StartGrainFill	6	0.362308
North	2015-NEH3	2015	Flowering	StartGrainFill	Flowering-StartGrainFill	6	0.578909
North	2015-NYH2	2015	Flowering	StartGrainFill	Flowering-StartGrainFill	6	0.639297
North	2015-NYH3	2015	Flowering	StartGrainFill	Flowering-StartGrainFill	6	0.61478
North	2015-OHH1	2015	Flowering	StartGrainFill	Flowering-StartGrainFill	6	0.971405
North	2015-SDH1	2015	Flowering	StartGrainFill	Flowering-StartGrainFill	6	0.360493
South	2015-TXH1	2015	Flowering	StartGrainFill	Flowering-StartGrainFill	6	1.85123
South	2015-TXH2	2015	Flowering	StartGrainFill	Flowering-StartGrainFill	6	0.54988
South	2016-DEH1	2016	Flowering	StartGrainFill	Flowering-StartGrainFill	6	0.437868
South	2016-GAH2	2016	Flowering	StartGrainFill	Flowering-StartGrainFill	6	0.385831
North	2016-IAH2	2016	Flowering	StartGrainFill	Flowering-StartGrainFill	6	0.600719
North	2016-IAH3	2016	Flowering	StartGrainFill	Flowering-StartGrainFill	6	0.733432
North	2016-IAH4	2016	Flowering	StartGrainFill	Flowering-StartGrainFill	6	0.59571
North	2016-ILH1	2016	Flowering	StartGrainFill	Flowering-StartGrainFill	6	0.759797
North	2016-INH1	2016	Flowering	StartGrainFill	Flowering-StartGrainFill	6	0.875218
North	2016-MIH1	2016	Flowering	StartGrainFill	Flowering-StartGrainFill	6	0.664084
North	2016-MNH1	2016	Flowering	StartGrainFill	Flowering-StartGrainFill	6	0.772789
North	2016-NEH1	2016	Flowering	StartGrainFill	Flowering-StartGrainFill	6	1.24728
North	2016-NEH4	2016	Flowering	StartGrainFill	Flowering-StartGrainFill	6	0.812424
North	2016-NYH1	2016	Flowering	StartGrainFill	Flowering-StartGrainFill	6	0.406925
North	2016-NYH2	2016	Flowering	StartGrainFill	Flowering-StartGrainFill	6	0.365454
North	2016-NYH2L	2016	Flowering	StartGrainFill	Flowering-StartGrainFill	6	0.360526
South	2016-TXH1	2016	Flowering	StartGrainFill	Flowering-StartGrainFill	6	1.51571
South	2016-TXH2	2016	Flowering	StartGrainFill	Flowering-StartGrainFill	6	0.266322
North	2016-WIH1	2016	Flowering	StartGrainFill	Flowering-StartGrainFill	6	1.09686
North	2016-WIH2	2016	Flowering	StartGrainFill	Flowering-StartGrainFill	6	1.12751
North	2017-COH1	2017	Flowering	StartGrainFill	Flowering-StartGrainFill	6	0.402043
South	2017-DEH1	2017	Flowering	StartGrainFill	Flowering-StartGrainFill	6	0.378378
South	2017-GAH1	2017	Flowering	StartGrainFill	Flowering-StartGrainFill	6	1.02986
South	2017-GAH2	2017	Flowering	StartGrainFill	Flowering-StartGrainFill	6	0.810398
North	2017-IAH4	2017	Flowering	StartGrainFill	Flowering-StartGrainFill	6	0.28403
North	2017-ILH1	2017	Flowering	StartGrainFill	Flowering-StartGrainFill	6	0.543661
North	2017-INH1	2017	Flowering	StartGrainFill	Flowering-StartGrainFill	6	1.28936
North	2017-MIH1	2017	Flowering	StartGrainFill	Flowering-StartGrainFill	6	0.552494
North	2017-MNH1	2017	Flowering	StartGrainFill	Flowering-StartGrainFill	6	0.679959
North	2017-NYH1	2017	Flowering	StartGrainFill	Flowering-StartGrainFill	6	1.10535
North	2017-NYH2	2017	Flowering	StartGrainFill	Flowering-StartGrainFill	6	1.16814
North	2017-NYH3	2017	Flowering	StartGrainFill	Flowering-StartGrainFill	6	1.01216
South	2017-TXH1-Dry	2017	Flowering	StartGrainFill	Flowering-StartGrainFill	6	0.529678
South	2017-TXH1-Early	2017	Flowering	StartGrainFill	Flowering-StartGrainFill	6	0.529678
South	2017-TXH1-Late	2017	Flowering	StartGrainFill	Flowering-StartGrainFill	6	0.78227
South	2017-TXH2	2017	Flowering	StartGrainFill	Flowering-StartGrainFill	6	0.383574
North	2017-WIH1	2017	Flowering	StartGrainFill	Flowering-StartGrainFill	6	1.98547
North	2017-WIH2	2017	Flowering	StartGrainFill	Flowering-StartGrainFill	6	1.28049
South	2018-ARH2	2018	Flowering	StartGrainFill	Flowering-StartGrainFill	6	0.442512
South	2018-DEH1	2018	Flowering	StartGrainFill	Flowering-StartGrainFill	6	0.304064
North	2018-IAH2	2018	Flowering	StartGrainFill	Flowering-StartGrainFill	6	0.53715
North	2018-IAH4	2018	Flowering	StartGrainFill	Flowering-StartGrainFill	6	0.475282
North	2018-ILH1	2018	Flowering	StartGrainFill	Flowering-StartGrainFill	6	0.804301
North	2018-INH1	2018	Flowering	StartGrainFill	Flowering-StartGrainFill	6	0.772681
North	2018-MIH1	2018	Flowering	StartGrainFill	Flowering-StartGrainFill	6	0.536343
North	2018-MNH1	2018	Flowering	StartGrainFill	Flowering-StartGrainFill	6	0.799473
North	2018-MOH1	2018	Flowering	StartGrainFill	Flowering-StartGrainFill	6	0.374128
South	2018-NCH1	2018	Flowering	StartGrainFill	Flowering-StartGrainFill	6	0.362389
North	2018-NYH1	2018	Flowering	StartGrainFill	Flowering-StartGrainFill	6	1.10278
North	2018-NYH2	2018	Flowering	StartGrainFill	Flowering-StartGrainFill	6	1.31851
North	2018-NYH3	2018	Flowering	StartGrainFill	Flowering-StartGrainFill	6	0.995873
North	2018-OHH1	2018	Flowering	StartGrainFill	Flowering-StartGrainFill	6	0.627317
South	2018-SCH1	2018	Flowering	StartGrainFill	Flowering-StartGrainFill	6	0.494245
South	2018-TXH1-Dry	2018	Flowering	StartGrainFill	Flowering-StartGrainFill	6	0.438507
South	2018-TXH1-Early	2018	Flowering	StartGrainFill	Flowering-StartGrainFill	6	0.438509
South	2018-TXH1-Late	2018	Flowering	StartGrainFill	Flowering-StartGrainFill	6	0.282219
South	2018-TXH2	2018	Flowering	StartGrainFill	Flowering-StartGrainFill	6	0.417348
North	2018-WIH1	2018	Flowering	StartGrainFill	Flowering-StartGrainFill	6	1.43253
North	2018-WIH2	2018	Flowering	StartGrainFill	Flowering-StartGrainFill	6	0.750318
South	2019-DEH1	2019	Flowering	StartGrainFill	Flowering-StartGrainFill	6	0.521851
South	2019-GAH2	2019	Flowering	StartGrainFill	Flowering-StartGrainFill	6	0.635983
North	2019-IAH4	2019	Flowering	StartGrainFill	Flowering-StartGrainFill	6	0.435431
North	2019-ILH1	2019	Flowering	StartGrainFill	Flowering-StartGrainFill	6	0.594159
North	2019-INH1	2019	Flowering	StartGrainFill	Flowering-StartGrainFill	6	0.540459
North	2019-MIH1	2019	Flowering	StartGrainFill	Flowering-StartGrainFill	6	0.434523
North	2019-MNH1	2019	Flowering	StartGrainFill	Flowering-StartGrainFill	6	0.904256
North	2019-MOH1	2019	Flowering	StartGrainFill	Flowering-StartGrainFill	6	0.796503
North	2019-NEH1	2019	Flowering	StartGrainFill	Flowering-StartGrainFill	6	0.720944
North	2019-NEH2	2019	Flowering	StartGrainFill	Flowering-StartGrainFill	6	0.756154
North	2019-NEH2L	2019	Flowering	StartGrainFill	Flowering-StartGrainFill	6	0.811412
North	2019-NYH1	2019	Flowering	StartGrainFill	Flowering-StartGrainFill	6	0.730442
North	2019-NYH2	2019	Flowering	StartGrainFill	Flowering-StartGrainFill	6	0.557168
North	2019-NYH3	2019	Flowering	StartGrainFill	Flowering-StartGrainFill	6	0.625536
North	2019-OHH1	2019	Flowering	StartGrainFill	Flowering-StartGrainFill	6	0.506841
South	2019-SCH1	2019	Flowering	StartGrainFill	Flowering-StartGrainFill	6	0.49876
South	2019-TXH1	2019	Flowering	StartGrainFill	Flowering-StartGrainFill	6	0.546766
South	2019-TXH2	2019	Flowering	StartGrainFill	Flowering-StartGrainFill	6	0.553772
South	2019-TXH3	2019	Flowering	StartGrainFill	Flowering-StartGrainFill	6	0.553772
North	2019-WIH1	2019	Flowering	StartGrainFill	Flowering-StartGrainFill	6	1.18105
North	2019-WIH2	2019	Flowering	StartGrainFill	Flowering-StartGrainFill	6	0.884585
South	2020-DEH1	2020	Flowering	StartGrainFill	Flowering-StartGrainFill	6	0.521724
North	2020-INH1	2020	Flowering	StartGrainFill	Flowering-StartGrainFill	6	0.708508
North	2020-MIH1	2020	Flowering	StartGrainFill	Flowering-StartGrainFill	6	0.798662
North	2020-MNH1	2020	Flowering	StartGrainFill	Flowering-StartGrainFill	6	0.677043
North	2020-NEH1	2020	Flowering	StartGrainFill	Flowering-StartGrainFill	6	0.495562
North	2020-NEH2	2020	Flowering	StartGrainFill	Flowering-StartGrainFill	6	0.617423
North	2020-NYH1	2020	Flowering	StartGrainFill	Flowering-StartGrainFill	6	0.535247
North	2020-NYH2	2020	Flowering	StartGrainFill	Flowering-StartGrainFill	6	0.519579
North	2020-NYH3	2020	Flowering	StartGrainFill	Flowering-StartGrainFill	6	0.499573
North	2020-OHH1	2020	Flowering	StartGrainFill	Flowering-StartGrainFill	6	0.747206
South	2020-SCH1	2020	Flowering	StartGrainFill	Flowering-StartGrainFill	6	0.512167
South	2020-TXH1	2020	Flowering	StartGrainFill	Flowering-StartGrainFill	6	0.495314
South	2020-TXH2	2020	Flowering	StartGrainFill	Flowering-StartGrainFill	6	0.44144
South	2020-TXH3	2020	Flowering	StartGrainFill	Flowering-StartGrainFill	6	0.326692
North	2020-WIH1	2020	Flowering	StartGrainFill	Flowering-StartGrainFill	6	1.17128
North	2020-WIH2	2020	Flowering	StartGrainFill	Flowering-StartGrainFill	6	1.00392
South	2021-DEH1	2021	Flowering	StartGrainFill	Flowering-StartGrainFill	6	0.917341
South	2021-GAH2	2021	Flowering	StartGrainFill	Flowering-StartGrainFill	6	0.787559
North	2021-IAH4	2021	Flowering	StartGrainFill	Flowering-StartGrainFill	6	0.448808
North	2021-ILH1	2021	Flowering	StartGrainFill	Flowering-StartGrainFill	6	2.05385
North	2021-INH1	2021	Flowering	StartGrainFill	Flowering-StartGrainFill	6	1.08237
North	2021-MIH1	2021	Flowering	StartGrainFill	Flowering-StartGrainFill	6	0.739756
North	2021-MNH1	2021	Flowering	StartGrainFill	Flowering-StartGrainFill	6	0.334195
North	2021-NEH1	2021	Flowering	StartGrainFill	Flowering-StartGrainFill	6	0.875094
North	2021-NEH2	2021	Flowering	StartGrainFill	Flowering-StartGrainFill	6	0.315657
North	2021-NYH1	2021	Flowering	StartGrainFill	Flowering-StartGrainFill	6	1.0053
North	2021-NYH2	2021	Flowering	StartGrainFill	Flowering-StartGrainFill	6	1.09618
North	2021-NYH3	2021	Flowering	StartGrainFill	Flowering-StartGrainFill	6	1.06483
South	2021-SCH1	2021	Flowering	StartGrainFill	Flowering-StartGrainFill	6	0.798123
South	2021-SCH1L	2021	Flowering	StartGrainFill	Flowering-StartGrainFill	6	0.564026
South	2021-TXH1	2021	Flowering	StartGrainFill	Flowering-StartGrainFill	6	1.28846
South	2021-TXH2	2021	Flowering	StartGrainFill	Flowering-StartGrainFill	6	1.3504
South	2021-TXH3	2021	Flowering	StartGrainFill	Flowering-StartGrainFill	6	0.680491
North	2021-WIH1	2021	Flowering	StartGrainFill	Flowering-StartGrainFill	6	0.478026
North	2021-WIH2	2021	Flowering	StartGrainFill	Flowering-StartGrainFill	6	0.637543
North	2014-IAH1	2014	StartGrainFill	EndGrainFill	StartGrainFill-EndGrainFill	7	1.02845
North	2014-ILH1	2014	StartGrainFill	EndGrainFill	StartGrainFill-EndGrainFill	7	0.80621
North	2014-INH1	2014	StartGrainFill	EndGrainFill	StartGrainFill-EndGrainFill	7	1.85588
North	2014-MNH1	2014	StartGrainFill	EndGrainFill	StartGrainFill-EndGrainFill	7	1.04515
North	2014-MOH2	2014	StartGrainFill	EndGrainFill	StartGrainFill-EndGrainFill	7	0.92416
North	2014-NEH1	2014	StartGrainFill	EndGrainFill	StartGrainFill-EndGrainFill	7	0.623399
North	2014-NEH2	2014	StartGrainFill	EndGrainFill	StartGrainFill-EndGrainFill	7	1.14105
North	2014-NYH2	2014	StartGrainFill	EndGrainFill	StartGrainFill-EndGrainFill	7	1.5643
North	2014-WIH1	2014	StartGrainFill	EndGrainFill	StartGrainFill-EndGrainFill	7	1.29514
North	2015-ILH1	2015	StartGrainFill	EndGrainFill	StartGrainFill-EndGrainFill	7	1.01348
North	2015-INH1	2015	StartGrainFill	EndGrainFill	StartGrainFill-EndGrainFill	7	1.13027
North	2015-KSH1	2015	StartGrainFill	EndGrainFill	StartGrainFill-EndGrainFill	7	0.870938
North	2015-MNH1	2015	StartGrainFill	EndGrainFill	StartGrainFill-EndGrainFill	7	1.08578
North	2015-MOH1	2015	StartGrainFill	EndGrainFill	StartGrainFill-EndGrainFill	7	1.24874
North	2015-MOH2	2015	StartGrainFill	EndGrainFill	StartGrainFill-EndGrainFill	7	1.26797
North	2015-NEH2	2015	StartGrainFill	EndGrainFill	StartGrainFill-EndGrainFill	7	0.692741
North	2015-NEH3	2015	StartGrainFill	EndGrainFill	StartGrainFill-EndGrainFill	7	0.524179
North	2015-NYH2	2015	StartGrainFill	EndGrainFill	StartGrainFill-EndGrainFill	7	0.656995
North	2015-NYH3	2015	StartGrainFill	EndGrainFill	StartGrainFill-EndGrainFill	7	0.675186
North	2015-OHH1	2015	StartGrainFill	EndGrainFill	StartGrainFill-EndGrainFill	7	0.858467
North	2015-SDH1	2015	StartGrainFill	EndGrainFill	StartGrainFill-EndGrainFill	7	0.729875
South	2015-TXH1	2015	StartGrainFill	EndGrainFill	StartGrainFill-EndGrainFill	7	1.09321
South	2015-TXH2	2015	StartGrainFill	EndGrainFill	StartGrainFill-EndGrainFill	7	0.375668
South	2016-DEH1	2016	StartGrainFill	EndGrainFill	StartGrainFill-EndGrainFill	7	0.71713
South	2016-GAH2	2016	StartGrainFill	EndGrainFill	StartGrainFill-EndGrainFill	7	0.692569
North	2016-IAH2	2016	StartGrainFill	EndGrainFill	StartGrainFill-EndGrainFill	7	0.679616
North	2016-IAH3	2016	StartGrainFill	EndGrainFill	StartGrainFill-EndGrainFill	7	0.772922
North	2016-IAH4	2016	StartGrainFill	EndGrainFill	StartGrainFill-EndGrainFill	7	0.737324
North	2016-ILH1	2016	StartGrainFill	EndGrainFill	StartGrainFill-EndGrainFill	7	0.815247
North	2016-INH1	2016	StartGrainFill	EndGrainFill	StartGrainFill-EndGrainFill	7	0.875726
North	2016-MIH1	2016	StartGrainFill	EndGrainFill	StartGrainFill-EndGrainFill	7	1.36431
North	2016-MNH1	2016	StartGrainFill	EndGrainFill	StartGrainFill-EndGrainFill	7	1.14013
North	2016-NEH1	2016	StartGrainFill	EndGrainFill	StartGrainFill-EndGrainFill	7	1.01441
North	2016-NEH4	2016	StartGrainFill	EndGrainFill	StartGrainFill-EndGrainFill	7	1.07076
North	2016-NYH1	2016	StartGrainFill	EndGrainFill	StartGrainFill-EndGrainFill	7	0.878934
North	2016-NYH2	2016	StartGrainFill	EndGrainFill	StartGrainFill-EndGrainFill	7	0.82356
North	2016-NYH2L	2016	StartGrainFill	EndGrainFill	StartGrainFill-EndGrainFill	7	0.77156
South	2016-TXH1	2016	StartGrainFill	EndGrainFill	StartGrainFill-EndGrainFill	7	1.24459
South	2016-TXH2	2016	StartGrainFill	EndGrainFill	StartGrainFill-EndGrainFill	7	0.772722
North	2016-WIH1	2016	StartGrainFill	EndGrainFill	StartGrainFill-EndGrainFill	7	1.42484
North	2016-WIH2	2016	StartGrainFill	EndGrainFill	StartGrainFill-EndGrainFill	7	1.25386
North	2017-COH1	2017	StartGrainFill	EndGrainFill	StartGrainFill-EndGrainFill	7	0.514192
South	2017-DEH1	2017	StartGrainFill	EndGrainFill	StartGrainFill-EndGrainFill	7	1.16884
South	2017-GAH1	2017	StartGrainFill	EndGrainFill	StartGrainFill-EndGrainFill	7	1.00114
South	2017-GAH2	2017	StartGrainFill	EndGrainFill	StartGrainFill-EndGrainFill	7	0.730944
North	2017-IAH4	2017	StartGrainFill	EndGrainFill	StartGrainFill-EndGrainFill	7	0.603916
North	2017-ILH1	2017	StartGrainFill	EndGrainFill	StartGrainFill-EndGrainFill	7	0.568163
North	2017-INH1	2017	StartGrainFill	EndGrainFill	StartGrainFill-EndGrainFill	7	1.24552
North	2017-MIH1	2017	StartGrainFill	EndGrainFill	StartGrainFill-EndGrainFill	7	0.687262
North	2017-MNH1	2017	StartGrainFill	EndGrainFill	StartGrainFill-EndGrainFill	7	0.869713
North	2017-NYH1	2017	StartGrainFill	EndGrainFill	StartGrainFill-EndGrainFill	7	1.20289
North	2017-NYH2	2017	StartGrainFill	EndGrainFill	StartGrainFill-EndGrainFill	7	1.28158
North	2017-NYH3	2017	StartGrainFill	EndGrainFill	StartGrainFill-EndGrainFill	7	0.926882
South	2017-TXH1-Dry	2017	StartGrainFill	EndGrainFill	StartGrainFill-EndGrainFill	7	1.0529
South	2017-TXH1-Early	2017	StartGrainFill	EndGrainFill	StartGrainFill-EndGrainFill	7	1.0529
South	2017-TXH1-Late	2017	StartGrainFill	EndGrainFill	StartGrainFill-EndGrainFill	7	0.639403
South	2017-TXH2	2017	StartGrainFill	EndGrainFill	StartGrainFill-EndGrainFill	7	0.815323
North	2017-WIH1	2017	StartGrainFill	EndGrainFill	StartGrainFill-EndGrainFill	7	1.95351
North	2017-WIH2	2017	StartGrainFill	EndGrainFill	StartGrainFill-EndGrainFill	7	1.46901
South	2018-ARH2	2018	StartGrainFill	EndGrainFill	StartGrainFill-EndGrainFill	7	0.58624
South	2018-DEH1	2018	StartGrainFill	EndGrainFill	StartGrainFill-EndGrainFill	7	1.35137
North	2018-IAH2	2018	StartGrainFill	EndGrainFill	StartGrainFill-EndGrainFill	7	0.579216
North	2018-IAH4	2018	StartGrainFill	EndGrainFill	StartGrainFill-EndGrainFill	7	0.741102
North	2018-ILH1	2018	StartGrainFill	EndGrainFill	StartGrainFill-EndGrainFill	7	0.851475
North	2018-INH1	2018	StartGrainFill	EndGrainFill	StartGrainFill-EndGrainFill	7	0.856815
North	2018-MIH1	2018	StartGrainFill	EndGrainFill	StartGrainFill-EndGrainFill	7	0.899594
North	2018-MNH1	2018	StartGrainFill	EndGrainFill	StartGrainFill-EndGrainFill	7	1.05743
North	2018-MOH1	2018	StartGrainFill	EndGrainFill	StartGrainFill-EndGrainFill	7	0.806835
South	2018-NCH1	2018	StartGrainFill	EndGrainFill	StartGrainFill-EndGrainFill	7	1.44105
North	2018-NYH1	2018	StartGrainFill	EndGrainFill	StartGrainFill-EndGrainFill	7	1.35341
North	2018-NYH2	2018	StartGrainFill	EndGrainFill	StartGrainFill-EndGrainFill	7	1.46106
North	2018-NYH3	2018	StartGrainFill	EndGrainFill	StartGrainFill-EndGrainFill	7	1.47772
North	2018-OHH1	2018	StartGrainFill	EndGrainFill	StartGrainFill-EndGrainFill	7	0.934102
South	2018-SCH1	2018	StartGrainFill	EndGrainFill	StartGrainFill-EndGrainFill	7	0.925353
South	2018-TXH1-Dry	2018	StartGrainFill	EndGrainFill	StartGrainFill-EndGrainFill	7	0.516847
South	2018-TXH1-Early	2018	StartGrainFill	EndGrainFill	StartGrainFill-EndGrainFill	7	0.516848
South	2018-TXH1-Late	2018	StartGrainFill	EndGrainFill	StartGrainFill-EndGrainFill	7	0.662736
South	2018-TXH2	2018	StartGrainFill	EndGrainFill	StartGrainFill-EndGrainFill	7	0.679574
North	2018-WIH1	2018	StartGrainFill	EndGrainFill	StartGrainFill-EndGrainFill	7	1.63237
North	2018-WIH2	2018	StartGrainFill	EndGrainFill	StartGrainFill-EndGrainFill	7	1.76699
South	2019-DEH1	2019	StartGrainFill	EndGrainFill	StartGrainFill-EndGrainFill	7	0.791766
South	2019-GAH2	2019	StartGrainFill	EndGrainFill	StartGrainFill-EndGrainFill	7	0.524385
North	2019-IAH4	2019	StartGrainFill	EndGrainFill	StartGrainFill-EndGrainFill	7	0.896954
North	2019-ILH1	2019	StartGrainFill	EndGrainFill	StartGrainFill-EndGrainFill	7	0.830093
North	2019-INH1	2019	StartGrainFill	EndGrainFill	StartGrainFill-EndGrainFill	7	0.805285
North	2019-MIH1	2019	StartGrainFill	EndGrainFill	StartGrainFill-EndGrainFill	7	0.783442
North	2019-MNH1	2019	StartGrainFill	EndGrainFill	StartGrainFill-EndGrainFill	7	1.32284
North	2019-MOH1	2019	StartGrainFill	EndGrainFill	StartGrainFill-EndGrainFill	7	0.910207
North	2019-NEH1	2019	StartGrainFill	EndGrainFill	StartGrainFill-EndGrainFill	7	0.884266
North	2019-NEH2	2019	StartGrainFill	EndGrainFill	StartGrainFill-EndGrainFill	7	0.947781
North	2019-NEH2L	2019	StartGrainFill	EndGrainFill	StartGrainFill-EndGrainFill	7	1.02555
North	2019-NYH1	2019	StartGrainFill	EndGrainFill	StartGrainFill-EndGrainFill	7	0.837321
North	2019-NYH2	2019	StartGrainFill	EndGrainFill	StartGrainFill-EndGrainFill	7	0.834998
North	2019-NYH3	2019	StartGrainFill	EndGrainFill	StartGrainFill-EndGrainFill	7	0.758326
North	2019-OHH1	2019	StartGrainFill	EndGrainFill	StartGrainFill-EndGrainFill	7	0.738764
South	2019-SCH1	2019	StartGrainFill	EndGrainFill	StartGrainFill-EndGrainFill	7	0.74005
South	2019-TXH1	2019	StartGrainFill	EndGrainFill	StartGrainFill-EndGrainFill	7	0.870939
South	2019-TXH2	2019	StartGrainFill	EndGrainFill	StartGrainFill-EndGrainFill	7	0.876811
South	2019-TXH3	2019	StartGrainFill	EndGrainFill	StartGrainFill-EndGrainFill	7	0.876809
North	2019-WIH1	2019	StartGrainFill	EndGrainFill	StartGrainFill-EndGrainFill	7	1.70561
North	2019-WIH2	2019	StartGrainFill	EndGrainFill	StartGrainFill-EndGrainFill	7	1.25259
South	2020-DEH1	2020	StartGrainFill	EndGrainFill	StartGrainFill-EndGrainFill	7	1.15488
North	2020-INH1	2020	StartGrainFill	EndGrainFill	StartGrainFill-EndGrainFill	7	0.592387
North	2020-MIH1	2020	StartGrainFill	EndGrainFill	StartGrainFill-EndGrainFill	7	0.740194
North	2020-MNH1	2020	StartGrainFill	EndGrainFill	StartGrainFill-EndGrainFill	7	0.673825
North	2020-NEH1	2020	StartGrainFill	EndGrainFill	StartGrainFill-EndGrainFill	7	0.627732
North	2020-NEH2	2020	StartGrainFill	EndGrainFill	StartGrainFill-EndGrainFill	7	0.526231
North	2020-NYH1	2020	StartGrainFill	EndGrainFill	StartGrainFill-EndGrainFill	7	0.633726
North	2020-NYH2	2020	StartGrainFill	EndGrainFill	StartGrainFill-EndGrainFill	7	0.593813
North	2020-NYH3	2020	StartGrainFill	EndGrainFill	StartGrainFill-EndGrainFill	7	0.607754
North	2020-OHH1	2020	StartGrainFill	EndGrainFill	StartGrainFill-EndGrainFill	7	0.771767
South	2020-SCH1	2020	StartGrainFill	EndGrainFill	StartGrainFill-EndGrainFill	7	0.89287
South	2020-TXH1	2020	StartGrainFill	EndGrainFill	StartGrainFill-EndGrainFill	7	0.515379
South	2020-TXH2	2020	StartGrainFill	EndGrainFill	StartGrainFill-EndGrainFill	7	0.494883
South	2020-TXH3	2020	StartGrainFill	EndGrainFill	StartGrainFill-EndGrainFill	7	1.01998
North	2020-WIH1	2020	StartGrainFill	EndGrainFill	StartGrainFill-EndGrainFill	7	1.07615
North	2020-WIH2	2020	StartGrainFill	EndGrainFill	StartGrainFill-EndGrainFill	7	0.98381
South	2021-DEH1	2021	StartGrainFill	EndGrainFill	StartGrainFill-EndGrainFill	7	0.93046
South	2021-GAH2	2021	StartGrainFill	EndGrainFill	StartGrainFill-EndGrainFill	7	0.934183
North	2021-IAH4	2021	StartGrainFill	EndGrainFill	StartGrainFill-EndGrainFill	7	0.507756
North	2021-ILH1	2021	StartGrainFill	EndGrainFill	StartGrainFill-EndGrainFill	7	1.45371
North	2021-INH1	2021	StartGrainFill	EndGrainFill	StartGrainFill-EndGrainFill	7	0.826837
North	2021-MIH1	2021	StartGrainFill	EndGrainFill	StartGrainFill-EndGrainFill	7	0.639835
North	2021-MNH1	2021	StartGrainFill	EndGrainFill	StartGrainFill-EndGrainFill	7	0.870737
North	2021-NEH1	2021	StartGrainFill	EndGrainFill	StartGrainFill-EndGrainFill	7	0.561906
North	2021-NEH2	2021	StartGrainFill	EndGrainFill	StartGrainFill-EndGrainFill	7	0.719286
North	2021-NYH1	2021	StartGrainFill	EndGrainFill	StartGrainFill-EndGrainFill	7	1.38417
North	2021-NYH2	2021	StartGrainFill	EndGrainFill	StartGrainFill-EndGrainFill	7	1.38169
North	2021-NYH3	2021	StartGrainFill	EndGrainFill	StartGrainFill-EndGrainFill	7	1.39745
South	2021-SCH1	2021	StartGrainFill	EndGrainFill	StartGrainFill-EndGrainFill	7	0.826508
South	2021-SCH1L	2021	StartGrainFill	EndGrainFill	StartGrainFill-EndGrainFill	7	0.871485
South	2021-TXH1	2021	StartGrainFill	EndGrainFill	StartGrainFill-EndGrainFill	7	0.91272
South	2021-TXH2	2021	StartGrainFill	EndGrainFill	StartGrainFill-EndGrainFill	7	0.966123
South	2021-TXH3	2021	StartGrainFill	EndGrainFill	StartGrainFill-EndGrainFill	7	0.871901
North	2021-WIH1	2021	StartGrainFill	EndGrainFill	StartGrainFill-EndGrainFill	7	0.650526
North	2021-WIH2	2021	StartGrainFill	EndGrainFill	StartGrainFill-EndGrainFill	7	0.868945
North	2014-IAH1	2014	EndGrainFill	Maturity	EndGrainFill-Maturity	8	1.43004
North	2014-ILH1	2014	EndGrainFill	Maturity	EndGrainFill-Maturity	8	0.747205
North	2014-INH1	2014	EndGrainFill	Maturity	EndGrainFill-Maturity	8	4
North	2014-MNH1	2014	EndGrainFill	Maturity	EndGrainFill-Maturity	8	2.24815
North	2014-MOH2	2014	EndGrainFill	Maturity	EndGrainFill-Maturity	8	1.53004
North	2014-NEH1	2014	EndGrainFill	Maturity	EndGrainFill-Maturity	8	2.05184
North	2014-NEH2	2014	EndGrainFill	Maturity	EndGrainFill-Maturity	8	4
North	2014-NYH2	2014	EndGrainFill	Maturity	EndGrainFill-Maturity	8	1.2484
North	2014-WIH1	2014	EndGrainFill	Maturity	EndGrainFill-Maturity	8	1.50866
North	2015-ILH1	2015	EndGrainFill	Maturity	EndGrainFill-Maturity	8	0.812124
North	2015-INH1	2015	EndGrainFill	Maturity	EndGrainFill-Maturity	8	0.834795
North	2015-KSH1	2015	EndGrainFill	Maturity	EndGrainFill-Maturity	8	1.31553
North	2015-MNH1	2015	EndGrainFill	Maturity	EndGrainFill-Maturity	8	1.49541
North	2015-MOH1	2015	EndGrainFill	Maturity	EndGrainFill-Maturity	8	1.36978
North	2015-MOH2	2015	EndGrainFill	Maturity	EndGrainFill-Maturity	8	1.29083
North	2015-NEH2	2015	EndGrainFill	Maturity	EndGrainFill-Maturity	8	0.842417
North	2015-NEH3	2015	EndGrainFill	Maturity	EndGrainFill-Maturity	8	4
North	2015-NYH2	2015	EndGrainFill	Maturity	EndGrainFill-Maturity	8	0.597767
North	2015-NYH3	2015	EndGrainFill	Maturity	EndGrainFill-Maturity	8	1.41704
North	2015-OHH1	2015	EndGrainFill	Maturity	EndGrainFill-Maturity	8	0.711249
North	2015-SDH1	2015	EndGrainFill	Maturity	EndGrainFill-Maturity	8	2.65221
South	2015-TXH1	2015	EndGrainFill	Maturity	EndGrainFill-Maturity	8	1.92977
South	2015-TXH2	2015	EndGrainFill	Maturity	EndGrainFill-Maturity	8	4
South	2016-DEH1	2016	EndGrainFill	Maturity	EndGrainFill-Maturity	8	1.53338
South	2016-GAH2	2016	EndGrainFill	Maturity	EndGrainFill-Maturity	8	4
North	2016-IAH2	2016	EndGrainFill	Maturity	EndGrainFill-Maturity	8	0.956091
North	2016-IAH3	2016	EndGrainFill	Maturity	EndGrainFill-Maturity	8	1.68726
North	2016-IAH4	2016	EndGrainFill	Maturity	EndGrainFill-Maturity	8	2.19201
North	2016-ILH1	2016	EndGrainFill	Maturity	EndGrainFill-Maturity	8	1.10837
North	2016-INH1	2016	EndGrainFill	Maturity	EndGrainFill-Maturity	8	1.5426
North	2016-MIH1	2016	EndGrainFill	Maturity	EndGrainFill-Maturity	8	4
North	2016-MNH1	2016	EndGrainFill	Maturity	EndGrainFill-Maturity	8	2.05574
North	2016-NEH1	2016	EndGrainFill	Maturity	EndGrainFill-Maturity	8	0.927545
North	2016-NEH4	2016	EndGrainFill	Maturity	EndGrainFill-Maturity	8	1.28953
North	2016-NYH1	2016	EndGrainFill	Maturity	EndGrainFill-Maturity	8	2.00177
North	2016-NYH2	2016	EndGrainFill	Maturity	EndGrainFill-Maturity	8	3.96336
North	2016-NYH2L	2016	EndGrainFill	Maturity	EndGrainFill-Maturity	8	3.90705
South	2016-TXH1	2016	EndGrainFill	Maturity	EndGrainFill-Maturity	8	0.872393
South	2016-TXH2	2016	EndGrainFill	Maturity	EndGrainFill-Maturity	8	4
North	2016-WIH1	2016	EndGrainFill	Maturity	EndGrainFill-Maturity	8	3.22308
North	2016-WIH2	2016	EndGrainFill	Maturity	EndGrainFill-Maturity	8	1.38478
North	2017-COH1	2017	EndGrainFill	Maturity	EndGrainFill-Maturity	8	4
South	2017-DEH1	2017	EndGrainFill	Maturity	EndGrainFill-Maturity	8	4
South	2017-GAH1	2017	EndGrainFill	Maturity	EndGrainFill-Maturity	8	1.65359
South	2017-GAH2	2017	EndGrainFill	Maturity	EndGrainFill-Maturity	8	0.857483
North	2017-IAH4	2017	EndGrainFill	Maturity	EndGrainFill-Maturity	8	4
North	2017-ILH1	2017	EndGrainFill	Maturity	EndGrainFill-Maturity	8	0.765761
North	2017-INH1	2017	EndGrainFill	Maturity	EndGrainFill-Maturity	8	1.25885
North	2017-MIH1	2017	EndGrainFill	Maturity	EndGrainFill-Maturity	8	0.994314
North	2017-MNH1	2017	EndGrainFill	Maturity	EndGrainFill-Maturity	8	0.547837
North	2017-NYH1	2017	EndGrainFill	Maturity	EndGrainFill-Maturity	8	1.04286
North	2017-NYH2	2017	EndGrainFill	Maturity	EndGrainFill-Maturity	8	1.25003
North	2017-NYH3	2017	EndGrainFill	Maturity	EndGrainFill-Maturity	8	0.580255
South	2017-TXH1-Dry	2017	EndGrainFill	Maturity	EndGrainFill-Maturity	8	1.52116
South	2017-TXH1-Early	2017	EndGrainFill	Maturity	EndGrainFill-Maturity	8	1.52116
South	2017-TXH1-Late	2017	EndGrainFill	Maturity	EndGrainFill-Maturity	8	0.854618
South	2017-TXH2	2017	EndGrainFill	Maturity	EndGrainFill-Maturity	8	4
North	2017-WIH1	2017	EndGrainFill	Maturity	EndGrainFill-Maturity	8	2.06003
North	2017-WIH2	2017	EndGrainFill	Maturity	EndGrainFill-Maturity	8	1.17863
South	2018-ARH2	2018	EndGrainFill	Maturity	EndGrainFill-Maturity	8	1.6923
South	2018-DEH1	2018	EndGrainFill	Maturity	EndGrainFill-Maturity	8	2.24813
North	2018-IAH2	2018	EndGrainFill	Maturity	EndGrainFill-Maturity	8	4
North	2018-IAH4	2018	EndGrainFill	Maturity	EndGrainFill-Maturity	8	2.70428
North	2018-ILH1	2018	EndGrainFill	Maturity	EndGrainFill-Maturity	8	0.906017
North	2018-INH1	2018	EndGrainFill	Maturity	EndGrainFill-Maturity	8	2.13879
North	2018-MIH1	2018	EndGrainFill	Maturity	EndGrainFill-Maturity	8	2.16501
North	2018-MNH1	2018	EndGrainFill	Maturity	EndGrainFill-Maturity	8	1.74666
North	2018-MOH1	2018	EndGrainFill	Maturity	EndGrainFill-Maturity	8	4
South	2018-NCH1	2018	EndGrainFill	Maturity	EndGrainFill-Maturity	8	4
North	2018-NYH1	2018	EndGrainFill	Maturity	EndGrainFill-Maturity	8	1.41582
North	2018-NYH2	2018	EndGrainFill	Maturity	EndGrainFill-Maturity	8	1.58069
North	2018-NYH3	2018	EndGrainFill	Maturity	EndGrainFill-Maturity	8	1.78962
North	2018-OHH1	2018	EndGrainFill	Maturity	EndGrainFill-Maturity	8	2.75786
South	2018-SCH1	2018	EndGrainFill	Maturity	EndGrainFill-Maturity	8	2.16108
South	2018-TXH1-Dry	2018	EndGrainFill	Maturity	EndGrainFill-Maturity	8	4
South	2018-TXH1-Early	2018	EndGrainFill	Maturity	EndGrainFill-Maturity	8	4
South	2018-TXH1-Late	2018	EndGrainFill	Maturity	EndGrainFill-Maturity	8	4
South	2018-TXH2	2018	EndGrainFill	Maturity	EndGrainFill-Maturity	8	4
North	2018-WIH1	2018	EndGrainFill	Maturity	EndGrainFill-Maturity	8	3.14558
North	2018-WIH2	2018	EndGrainFill	Maturity	EndGrainFill-Maturity	8	3.30977
South	2019-DEH1	2019	EndGrainFill	Maturity	EndGrainFill-Maturity	8	3.47432
South	2019-GAH2	2019	EndGrainFill	Maturity	EndGrainFill-Maturity	8	1.23782
North	2019-IAH4	2019	EndGrainFill	Maturity	EndGrainFill-Maturity	8	2.17542
North	2019-ILH1	2019	EndGrainFill	Maturity	EndGrainFill-Maturity	8	1.95488
North	2019-INH1	2019	EndGrainFill	Maturity	EndGrainFill-Maturity	8	0.893971
North	2019-MIH1	2019	EndGrainFill	Maturity	EndGrainFill-Maturity	8	2.32485
North	2019-MNH1	2019	EndGrainFill	Maturity	EndGrainFill-Maturity	8	4
North	2019-MOH1	2019	EndGrainFill	Maturity	EndGrainFill-Maturity	8	2.51272
North	2019-NEH1	2019	EndGrainFill	Maturity	EndGrainFill-Maturity	8	0.765059
North	2019-NEH2	2019	EndGrainFill	Maturity	EndGrainFill-Maturity	8	0.940088
North	2019-NEH2L	2019	EndGrainFill	Maturity	EndGrainFill-Maturity	8	0.762053
North	2019-NYH1	2019	EndGrainFill	Maturity	EndGrainFill-Maturity	8	0.582014
North	2019-NYH2	2019	EndGrainFill	Maturity	EndGrainFill-Maturity	8	0.629014
North	2019-NYH3	2019	EndGrainFill	Maturity	EndGrainFill-Maturity	8	0.90212
North	2019-OHH1	2019	EndGrainFill	Maturity	EndGrainFill-Maturity	8	0.959119
South	2019-SCH1	2019	EndGrainFill	Maturity	EndGrainFill-Maturity	8	1.21607
South	2019-TXH1	2019	EndGrainFill	Maturity	EndGrainFill-Maturity	8	3.0435
South	2019-TXH2	2019	EndGrainFill	Maturity	EndGrainFill-Maturity	8	2.58373
South	2019-TXH3	2019	EndGrainFill	Maturity	EndGrainFill-Maturity	8	2.58372
North	2019-WIH1	2019	EndGrainFill	Maturity	EndGrainFill-Maturity	8	4
North	2019-WIH2	2019	EndGrainFill	Maturity	EndGrainFill-Maturity	8	3.04809
South	2020-DEH1	2020	EndGrainFill	Maturity	EndGrainFill-Maturity	8	4
North	2020-INH1	2020	EndGrainFill	Maturity	EndGrainFill-Maturity	8	0.48393
North	2020-MIH1	2020	EndGrainFill	Maturity	EndGrainFill-Maturity	8	1.01284
North	2020-MNH1	2020	EndGrainFill	Maturity	EndGrainFill-Maturity	8	0.873877
North	2020-NEH1	2020	EndGrainFill	Maturity	EndGrainFill-Maturity	8	0.691352
North	2020-NEH2	2020	EndGrainFill	Maturity	EndGrainFill-Maturity	8	4
North	2020-NYH1	2020	EndGrainFill	Maturity	EndGrainFill-Maturity	8	1.79827
North	2020-NYH2	2020	EndGrainFill	Maturity	EndGrainFill-Maturity	8	2.34056
North	2020-NYH3	2020	EndGrainFill	Maturity	EndGrainFill-Maturity	8	1.71217
North	2020-OHH1	2020	EndGrainFill	Maturity	EndGrainFill-Maturity	8	0.998144
South	2020-SCH1	2020	EndGrainFill	Maturity	EndGrainFill-Maturity	8	2.91009
South	2020-TXH1	2020	EndGrainFill	Maturity	EndGrainFill-Maturity	8	4
South	2020-TXH2	2020	EndGrainFill	Maturity	EndGrainFill-Maturity	8	2.94717
South	2020-TXH3	2020	EndGrainFill	Maturity	EndGrainFill-Maturity	8	4
North	2020-WIH1	2020	EndGrainFill	Maturity	EndGrainFill-Maturity	8	2.3458
North	2020-WIH2	2020	EndGrainFill	Maturity	EndGrainFill-Maturity	8	1.15647
South	2021-DEH1	2021	EndGrainFill	Maturity	EndGrainFill-Maturity	8	1.23832
South	2021-GAH2	2021	EndGrainFill	Maturity	EndGrainFill-Maturity	8	2.42507
North	2021-IAH4	2021	EndGrainFill	Maturity	EndGrainFill-Maturity	8	3.62605
North	2021-ILH1	2021	EndGrainFill	Maturity	EndGrainFill-Maturity	8	1.62997
North	2021-INH1	2021	EndGrainFill	Maturity	EndGrainFill-Maturity	8	0.534431
North	2021-MIH1	2021	EndGrainFill	Maturity	EndGrainFill-Maturity	8	0.553665
North	2021-MNH1	2021	EndGrainFill	Maturity	EndGrainFill-Maturity	8	4
North	2021-NEH1	2021	EndGrainFill	Maturity	EndGrainFill-Maturity	8	0.812368
North	2021-NEH2	2021	EndGrainFill	Maturity	EndGrainFill-Maturity	8	4
North	2021-NYH1	2021	EndGrainFill	Maturity	EndGrainFill-Maturity	8	1.72162
North	2021-NYH2	2021	EndGrainFill	Maturity	EndGrainFill-Maturity	8	2.48461
North	2021-NYH3	2021	EndGrainFill	Maturity	EndGrainFill-Maturity	8	1.73269
South	2021-SCH1	2021	EndGrainFill	Maturity	EndGrainFill-Maturity	8	1.90474
South	2021-SCH1L	2021	EndGrainFill	Maturity	EndGrainFill-Maturity	8	1.45441
South	2021-TXH1	2021	EndGrainFill	Maturity	EndGrainFill-Maturity	8	0.57934
South	2021-TXH2	2021	EndGrainFill	Maturity	EndGrainFill-Maturity	8	0.627135
South	2021-TXH3	2021	EndGrainFill	Maturity	EndGrainFill-Maturity	8	1.52733
North	2021-WIH1	2021	EndGrainFill	Maturity	EndGrainFill-Maturity	8	1.5425
North	2021-WIH2	2021	EndGrainFill	Maturity	EndGrainFill-Maturity	8	1.27294

## Sheet: Fig5b
Data points								Data labels
	x-axis	y-axis	color								label
	(numeric)	(numeric)	(factor)								(character)
year_location	HI30	SDR	region	HI_group	SDR_group			HI_group	SDR_group	region	n year_locations
2014-IAH1	22	0.862767	North	HI30<=36	SDR>0.54			HI30<=36	SDR>0.54	North	73
2014-ILH1	25	0.913559	North	HI30<=36	SDR>0.54			HI30<=36	SDR>0.54	South	7
2014-INH1	27	1.09216	North	HI30<=36	SDR>0.54			HI30<=36	SDR<=0.54	North	3
2014-MNH1	23	0.79548	North	HI30<=36	SDR>0.54			HI30<=36	SDR<=0.54	South	0
2014-MOH2	37	1.0424	North	HI30>36	SDR>0.54			HI30>36	SDR>0.54	North	12
2014-NEH1	31	0.657981	North	HI30<=36	SDR>0.54			HI30>36	SDR>0.54	South	22
2014-NEH2	37	0.670132	North	HI30>36	SDR>0.54			HI30>36	SDR<=0.54	North	9
2014-NYH2	13	1.41486	North	HI30<=36	SDR>0.54			HI30>36	SDR<=0.54	South	10
2014-WIH1	18	1.25834	North	HI30<=36	SDR>0.54
2015-ILH1	32	1.27357	North	HI30<=36	SDR>0.54
2015-INH1	29	1.38543	North	HI30<=36	SDR>0.54
2015-KSH1	44	0.8744	North	HI30>36	SDR>0.54
2015-MNH1	25	0.819625	North	HI30<=36	SDR>0.54
2015-MOH1	40	1.23492	North	HI30>36	SDR>0.54
2015-MOH2	38	1.24006	North	HI30>36	SDR>0.54
2015-NEH2	43	0.514236	North	HI30>36	SDR<=0.54
2015-NEH3	35	0.589957	North	HI30<=36	SDR>0.54
2015-NYH2	28	0.719792	North	HI30<=36	SDR>0.54
2015-NYH3	27	0.630473	North	HI30<=36	SDR>0.54
2015-OHH1	25	1.02375	North	HI30<=36	SDR>0.54
2015-SDH1	32	0.490433	North	HI30<=36	SDR<=0.54
2015-TXH1	33	1.90138	South	HI30<=36	SDR>0.54
2015-TXH2	47	0.554637	South	HI30>36	SDR>0.54
2016-DEH1	39	0.551509	South	HI30>36	SDR>0.54
2016-GAH2	39	0.47925	South	HI30>36	SDR<=0.54
2016-IAH2	28	0.575942	North	HI30<=36	SDR>0.54
2016-IAH3	29	0.705089	North	HI30<=36	SDR>0.54
2016-IAH4	33	0.585823	North	HI30<=36	SDR>0.54
2016-ILH1	38	0.727824	North	HI30>36	SDR>0.54
2016-INH1	37	0.904873	North	HI30>36	SDR>0.54
2016-MIH1	29	0.843564	North	HI30<=36	SDR>0.54
2016-MNH1	20	0.887278	North	HI30<=36	SDR>0.54
2016-NEH1	34	1.06233	North	HI30<=36	SDR>0.54
2016-NEH4	34	0.884603	North	HI30<=36	SDR>0.54
2016-NYH1	41	0.539258	North	HI30>36	SDR<=0.54
2016-NYH2	40	0.515227	North	HI30>36	SDR<=0.54
2016-NYH2L	37	0.513129	North	HI30>36	SDR<=0.54
2016-TXH1	35	1.19854	South	HI30<=36	SDR>0.54
2016-TXH2	45	0.444349	South	HI30>36	SDR<=0.54
2016-WIH1	26	1.14975	North	HI30<=36	SDR>0.54
2016-WIH2	23	1.27052	North	HI30<=36	SDR>0.54
2017-COH1	20	0.449324	North	HI30<=36	SDR<=0.54
2017-DEH1	34	0.605933	South	HI30<=36	SDR>0.54
2017-GAH1	38	0.933568	South	HI30>36	SDR>0.54
2017-GAH2	39	0.763696	South	HI30>36	SDR>0.54
2017-IAH4	34	0.404881	North	HI30<=36	SDR<=0.54
2017-ILH1	42	0.620682	North	HI30>36	SDR>0.54
2017-INH1	25	1.30387	North	HI30<=36	SDR>0.54
2017-MIH1	22	0.68398	North	HI30<=36	SDR>0.54
2017-MNH1	12	0.783762	North	HI30<=36	SDR>0.54
2017-NYH1	17	1.17931	North	HI30<=36	SDR>0.54
2017-NYH2	14	1.47888	North	HI30<=36	SDR>0.54
2017-NYH3	21	0.920952	North	HI30<=36	SDR>0.54
2017-TXH1-Dry	38	0.709615	South	HI30>36	SDR>0.54
2017-TXH1-Early	38	0.709615	South	HI30>36	SDR>0.54
2017-TXH1-Late	38	0.723719	South	HI30>36	SDR>0.54
2017-TXH2	45	0.525386	South	HI30>36	SDR<=0.54
2017-WIH1	7	1.82266	North	HI30<=36	SDR>0.54
2017-WIH2	5	1.48362	North	HI30<=36	SDR>0.54
2018-ARH2	42	0.514916	South	HI30>36	SDR<=0.54
2018-DEH1	38	0.670367	South	HI30>36	SDR>0.54
2018-IAH2	39	0.554159	North	HI30>36	SDR>0.54
2018-IAH4	39	0.585989	North	HI30>36	SDR>0.54
2018-ILH1	33	0.888466	North	HI30<=36	SDR>0.54
2018-INH1	35	0.804028	North	HI30<=36	SDR>0.54
2018-MIH1	29	0.659927	North	HI30<=36	SDR>0.54
2018-MNH1	20	0.88077	North	HI30<=36	SDR>0.54
2018-MOH1	41	0.536687	North	HI30>36	SDR<=0.54
2018-NCH1	38	0.730218	South	HI30>36	SDR>0.54
2018-NYH1	22	1.27727	North	HI30<=36	SDR>0.54
2018-NYH2	21	1.24747	North	HI30<=36	SDR>0.54
2018-NYH3	25	1.15311	North	HI30<=36	SDR>0.54
2018-OHH1	25	0.775898	North	HI30<=36	SDR>0.54
2018-SCH1	38	0.621877	South	HI30>36	SDR>0.54
2018-TXH1-Dry	39	0.39903	South	HI30>36	SDR<=0.54
2018-TXH1-Early	39	0.399031	South	HI30>36	SDR<=0.54
2018-TXH1-Late	38	0.41591	South	HI30>36	SDR<=0.54
2018-TXH2	39	0.50428	South	HI30>36	SDR<=0.54
2018-WIH1	20	1.41754	North	HI30<=36	SDR>0.54
2018-WIH2	23	1.11318	North	HI30<=36	SDR>0.54
2019-DEH1	35	0.547759	South	HI30<=36	SDR>0.54
2019-GAH2	39	0.65013	South	HI30>36	SDR>0.54
2019-IAH4	22	0.60592	North	HI30<=36	SDR>0.54
2019-ILH1	34	0.707143	North	HI30<=36	SDR>0.54
2019-INH1	30	0.612356	North	HI30<=36	SDR>0.54
2019-MIH1	19	0.584508	North	HI30<=36	SDR>0.54
2019-MNH1	9	0.980095	North	HI30<=36	SDR>0.54
2019-MOH1	39	0.885266	North	HI30>36	SDR>0.54
2019-NEH1	27	0.780913	North	HI30<=36	SDR>0.54
2019-NEH2	26	0.824048	North	HI30<=36	SDR>0.54
2019-NEH2L	29	0.943571	North	HI30<=36	SDR>0.54
2019-NYH1	15	0.724634	North	HI30<=36	SDR>0.54
2019-NYH2	19	0.673599	North	HI30<=36	SDR>0.54
2019-NYH3	17	0.632393	North	HI30<=36	SDR>0.54
2019-OHH1	24	0.632579	North	HI30<=36	SDR>0.54
2019-SCH1	38	0.629619	South	HI30>36	SDR>0.54
2019-TXH1	39	0.629953	South	HI30>36	SDR>0.54
2019-TXH2	39	0.642173	South	HI30>36	SDR>0.54
2019-TXH3	39	0.642172	South	HI30>36	SDR>0.54
2019-WIH1	9	1.42798	North	HI30<=36	SDR>0.54
2019-WIH2	4	0.919459	North	HI30<=36	SDR>0.54
2020-DEH1	39	0.781863	South	HI30>36	SDR>0.54
2020-INH1	36	0.619823	North	HI30<=36	SDR>0.54
2020-MIH1	25	0.895099	North	HI30<=36	SDR>0.54
2020-MNH1	21	0.665015	North	HI30<=36	SDR>0.54
2020-NEH1	40	0.517787	North	HI30>36	SDR<=0.54
2020-NEH2	39	0.521267	North	HI30>36	SDR<=0.54
2020-NYH1	33	0.543136	North	HI30<=36	SDR>0.54
2020-NYH2	35	0.587876	North	HI30<=36	SDR>0.54
2020-NYH3	34	0.575842	North	HI30<=36	SDR>0.54
2020-OHH1	30	0.746604	North	HI30<=36	SDR>0.54
2020-SCH1	36	0.711868	South	HI30<=36	SDR>0.54
2020-TXH1	40	0.503236	South	HI30>36	SDR<=0.54
2020-TXH2	40	0.489262	South	HI30>36	SDR<=0.54
2020-TXH3	38	0.578442	South	HI30>36	SDR>0.54
2020-WIH1	19	1.24343	North	HI30<=36	SDR>0.54
2020-WIH2	19	1.0541	North	HI30<=36	SDR>0.54
2021-DEH1	37	0.890346	South	HI30>36	SDR>0.54
2021-GAH2	40	0.714406	South	HI30>36	SDR>0.54
2021-IAH4	39	0.501692	North	HI30>36	SDR<=0.54
2021-ILH1	30	1.53906	North	HI30<=36	SDR>0.54
2021-INH1	30	1.12248	North	HI30<=36	SDR>0.54
2021-MIH1	31	0.704661	North	HI30<=36	SDR>0.54
2021-MNH1	36	0.548125	North	HI30<=36	SDR>0.54
2021-NEH1	39	0.715022	North	HI30>36	SDR>0.54
2021-NEH2	43	0.466635	North	HI30>36	SDR<=0.54
2021-NYH1	23	1.17546	North	HI30<=36	SDR>0.54
2021-NYH2	24	1.19101	North	HI30<=36	SDR>0.54
2021-NYH3	24	1.17253	North	HI30<=36	SDR>0.54
2021-SCH1	39	0.72241	South	HI30>36	SDR>0.54
2021-SCH1L	40	0.670085	South	HI30>36	SDR>0.54
2021-TXH1	34	1.13615	South	HI30<=36	SDR>0.54
2021-TXH2	34	1.19396	South	HI30<=36	SDR>0.54
2021-TXH3	38	0.826083	South	HI30>36	SDR>0.54
2021-WIH1	32	0.601627	North	HI30<=36	SDR>0.54
2021-WIH2	27	0.705298	North	HI30<=36	SDR>0.54

## Sheet: Fig6a
Data bars							Data labels						Raw data
panel	x-axis	color	y-axis	y-axis errorbar			panel	x-axis	text top	label bottom											Fig 6a	Fig 6b	Fig S8
(factor)	(factor)	(factor)	(numeric)	(numeric)			(factor)	(factor)	(character)	(character)				(factor)	(factor)	(factor)	(numeric)	(numeric)	(numeric)	(numeric)	(factor)	(factor)	(factor)
trait	region	SDR group	mean effect	SE			trait	region	group difference	Pval			region	hybrid	year	location	grain yield	anthesis	silking	ASI	SDR_group	HI30_group	SI_group
Anthesis (days)	Across_regions	SDR>0.54	65.9937	0.658507			Anthesis (days)	Across_regions	1.46907	0.0568034			North	PHN11_LH145_0002/CG102	2014	MNH1	11.1386	65	68	3	SDR>0.54	HI30<=36	No-Stress
Anthesis (days)	Across_regions	SDR<=0.54	67.4628	1.49726			Anthesis (days)	North	3.32449	0.0168037			North	M0014/LH198	2014	IAH1	10.2636	65	68	3	SDR>0.54	HI30<=36	No-Stress
Anthesis (days)	North	SDR>0.54	66.7677	0.766491			Anthesis (days)	South	0.698276	0.0594406			North	PHB47/LH195	2014	IAH1	9.32436	70	70	0	SDR>0.54	HI30<=36	No-Stress
Anthesis (days)	North	SDR<=0.54	70.0922	2.03811			Silking (days)	Across_regions	1.96973	0.0391821			North	M0118/LH198	2014	IAH1	12.2277	67	69	2	SDR>0.54	HI30<=36	No-Stress
Anthesis (days)	South	SDR>0.54	64.2234	1.14468			Silking (days)	North	3.87184	0.0109476			North	CG108/CGR03	2014	IAH1	9.9505	56	58	2	SDR>0.54	HI30<=36	No-Stress
Anthesis (days)	South	SDR<=0.54	64.9216	1.94878			Silking (days)	South	1.47025	0.0485066			North	CG119/CG108	2014	IAH1	8.69558	55	55	0	SDR>0.54	HI30<=36	No-Stress
Silking (days)	Across_regions	SDR>0.54	66.9338	0.673762			ASI (days)	Across_regions	0.487299	0.0512598			North	B37/OH43	2014	IAH1	5.56932	64	68	4	SDR>0.54	HI30<=36	No-Stress
Silking (days)	Across_regions	SDR<=0.54	68.9035	1.53186			ASI (days)	North	0.512604	0.107859			North	Z022E0044/LH198	2014	IAH1	12.6781	65	68	3	SDR>0.54	HI30<=36	No-Stress
Silking (days)	North	SDR>0.54	67.8988	0.777733			ASI (days)	South	0.75661	0.020975			North	MOG_MO45-030-1-1-1-1-B/LH195	2014	IAH1	11.7357	70	70	0	SDR>0.54	HI30<=36	No-Stress
Silking (days)	North	SDR<=0.54	71.7706	2.06782			Grain yield (ton/ha)	Across_regions	-1.95722	0.000166756			North	M0164/LH195	2014	IAH1	11.5917	73	73	0	SDR>0.54	HI30<=36	No-Stress
Silking (days)	South	SDR>0.54	64.7084	1.14988			Grain yield (ton/ha)	North	-2.39492	0.000113663			North	M0296/LH198	2014	MNH1	6.26333	80	82	2	SDR>0.54	HI30<=36	No-Stress
Silking (days)	South	SDR<=0.54	66.1786	1.95764			Grain yield (ton/ha)	South	-0.781146	0.12288			North	CGR01/LH198	2014	WIH1	13.6515	70	68	-2	SDR>0.54	HI30<=36	No-Stress
ASI (days)	Across_regions	SDR>0.54	0.942235	0.0871526									North	PHN11_PHW65_0328/CG102	2014	MNH1	12.2007	70	72	2	SDR>0.54	HI30<=36	No-Stress
ASI (days)	Across_regions	SDR<=0.54	1.42953	0.197969									North	MO44_LH145_0127/CG102	2014	MNH1	11.7291	65	68	3	SDR>0.54	HI30<=36	No-Stress
ASI (days)	North	SDR>0.54	1.11941	0.0994024									North	Z022E0123/LH185	2014	IAH1	11.4257	64	64	0	SDR>0.54	HI30<=36	No-Stress
ASI (days)	North	SDR<=0.54	1.63201	0.263994									North	PHN11_PHG47_0287/LH195	2014	IAH1	11.2294	67	68	1	SDR>0.54	HI30<=36	No-Stress
ASI (days)	South	SDR>0.54	0.463939	0.153992			Note: Fig 6a shows LS means and SE (column D and E) that were calculated using the						North	M0118/LH198	2014	IAH1	9.42763	69	71	2	SDR>0.54	HI30<=36	No-Stress
ASI (days)	South	SDR<=0.54	1.22055	0.262142			mixed-effect model in Eq. 3 fitted to each trait within and accros regions with the						North	B73/PHN82	2014	IAH1	7.20838	66	66	0	SDR>0.54	HI30<=36	No-Stress
Grain yield (ton/ha)	Across_regions	SDR>0.54	9.53984	0.208837			regression of the environmental covariate (EC) replaced with a dummy variable						North	Z022E0123/LH198	2014	MNH1	6.7888	73	77	4	SDR>0.54	HI30<=36	No-Stress
Grain yield (ton/ha)	Across_regions	SDR<=0.54	7.58263	0.474754			for 'SDR<=0.54' (column V).						North	PHG39/PHN82	2014	WIH1	16.0695	79	79	0	SDR>0.54	HI30<=36	No-Stress
Grain yield (ton/ha)	North	SDR>0.54	9.9795	0.218404			Raw data is provided in the 'PHENO.csv' file included in the manuscript,						North	Z013E0080/LH185	2014	IAH1	13.9081	65	67	2	SDR>0.54	HI30<=36	No-Stress
Grain yield (ton/ha)	North	SDR<=0.54	7.58458	0.580407			necessary columns are also included in this Excel Sheet along with the dummy variable.						North	LH132/LH51	2014	WIH1	13.1815	75	77	2	SDR>0.54	HI30<=36	No-Stress
Grain yield (ton/ha)	South	SDR>0.54	8.27143	0.456601			Code: The script to fit this model is provided in the GitHub						North	M0346/LH198	2014	WIH1	13.1718	80	80	0	SDR>0.54	HI30<=36	No-Stress
Grain yield (ton/ha)	South	SDR<=0.54	7.49029	0.777257			repository (https://github.com/QuantGen/MAIZE-HUB)						North	MOG_OH43_0416/LH185	2014	IAH1	11.1522	64	66	2	SDR>0.54	HI30<=36	No-Stress
													North	CGX333/CG102	2014	IAH1	11.1167	63	63	0	SDR>0.54	HI30<=36	No-Stress
													North	MOG_NC230-009-1-1-1-1-B/PB80	2014	IAH1	10.5354	70	70	0	SDR>0.54	HI30<=36	No-Stress
													North	Z013E0021/LH195	2014	IAH1	10.3093	73	73	0	SDR>0.54	HI30<=36	No-Stress
													North	Z022E0046/LH198	2014	IAH1	10.2457	66	68	2	SDR>0.54	HI30<=36	No-Stress
													North	MOG_MO45-085-1-1-1-1-B/LH185	2014	IAH1	10.0893	66	68	2	SDR>0.54	HI30<=36	No-Stress
													North	M0015/LH198	2014	MOH2	8.36777	62	62	0	SDR>0.54	HI30>36	No-Stress
													North	CG44/CG110	2014	IAH1	6.38292	55	59	4	SDR>0.54	HI30<=36	No-Stress
													North	PHG39/PHN82	2014	WIH1	16.7658	77	78	1	SDR>0.54	HI30<=36	No-Stress
													North	MOG_MO45-071-1-1-1-1-B/LH198	2014	WIH1	13.8283	81	81	0	SDR>0.54	HI30<=36	No-Stress
													North	M0346/LH198	2014	IAH1	12.5474	66	68	2	SDR>0.54	HI30<=36	No-Stress
													North	MOG_MO45-071-1-1-1-1-B/LH198	2014	IAH1	12.401	69	71	2	SDR>0.54	HI30<=36	No-Stress
													North	Z022E0046/LH185	2014	IAH1	12.2673	65	67	2	SDR>0.54	HI30<=36	No-Stress
													North	Z013E0046/LH195	2014	IAH1	12.0179	74	74	0	SDR>0.54	HI30<=36	No-Stress
													North	CGR01/LH198	2014	WIH1	11.5628	71	70	-1	SDR>0.54	HI30<=36	No-Stress
													North	Z013E0087/LH198	2014	IAH1	11.4144	67	72	5	SDR>0.54	HI30<=36	No-Stress
													North	Z022E0095/LH198	2014	WIH1	11.3865	79	79	0	SDR>0.54	HI30<=36	No-Stress
													North	MOG_LH123HT-200-1-1-1-1-B/LH185	2014	IAH1	11.2294	68	70	2	SDR>0.54	HI30<=36	No-Stress
													North	Z022E0077/LH185	2014	IAH1	10.9631	64	64	0	SDR>0.54	HI30<=36	No-Stress
													North	Z013E0066/PB80	2014	IAH1	10.9617	71	73	2	SDR>0.54	HI30<=36	No-Stress
													North	PHN11_OH43_0142/LH198	2014	IAH1	10.9205	64	65	1	SDR>0.54	HI30<=36	No-Stress
													North	B73/PHM49	2014	IAH1	10.8622	70	70	0	SDR>0.54	HI30<=36	No-Stress
													North	MOG_MO45-078-1-1-1-1-B/PB80	2014	IAH1	10.8107	68	69	1	SDR>0.54	HI30<=36	No-Stress
													North	Z022E0059/LH185	2014	IAH1	10.5074	64	64	0	SDR>0.54	HI30<=36	No-Stress
													North	MOG_MO45-085-1-1-1-1-B/LH198	2014	IAH1	10.1711	66	68	2	SDR>0.54	HI30<=36	No-Stress
													North	M0022/LH198	2014	WIH1	10.1148	79	79	0	SDR>0.54	HI30<=36	No-Stress
													North	W10005_0029/LH185	2014	IAH1	10.06	62	65	3	SDR>0.54	HI30<=36	No-Stress
													North	B73_NC230-041-1-1-1-1/LH195	2014	IAH1	9.90927	70	70	0	SDR>0.54	HI30<=36	No-Stress
													North	M0186/LH198	2014	WIH1	9.70245	78	79	1	SDR>0.54	HI30<=36	No-Stress
													North	M0269/LH185	2014	IAH1	9.58048	63	65	2	SDR>0.54	HI30<=36	No-Stress
													North	M0024/LH198	2014	IAH1	9.46891	65	67	2	SDR>0.54	HI30<=36	No-Stress
													North	M0266/LH198	2014	IAH1	8.1866	67	69	2	SDR>0.54	HI30<=36	No-Stress
													North	Z022E0003/LH198	2014	MNH1	7.93337	75	76	1	SDR>0.54	HI30<=36	No-Stress
													North	B37/MO17	2014	WIH1	16.7738	78	79	1	SDR>0.54	HI30<=36	No-Stress
													North	PHW52/TX205	2014	WIH1	15.4887	80	80	0	SDR>0.54	HI30<=36	No-Stress
													North	PHW52/TX205	2014	WIH1	15.3197	78	79	1	SDR>0.54	HI30<=36	No-Stress
													North	TX740/LH185	2014	IAH1	13.881	75	79	4	SDR>0.54	HI30<=36	No-Stress
													North	LH132/LH51	2014	WIH1	13.8153	74	76	2	SDR>0.54	HI30<=36	No-Stress
													North	MOG_PHG83-069-1-1-1-1-B/PB80	2014	IAH1	13.7047	68	69	1	SDR>0.54	HI30<=36	No-Stress
													North	LH132/LH51	2014	IAH1	13.3737	65	67	2	SDR>0.54	HI30<=36	No-Stress
													North	MOG_OH43_0300/PB80	2014	IAH1	13.2764	67	69	2	SDR>0.54	HI30<=36	No-Stress
													North	PHG39/PHG35	2014	WIH1	13.0224	78	79	1	SDR>0.54	HI30<=36	No-Stress
													North	Z022E0017/LH195	2014	IAH1	12.9321	69	70	1	SDR>0.54	HI30<=36	No-Stress
													North	Z013E0046/LH198	2014	IAH1	12.7423	68	72	4	SDR>0.54	HI30<=36	No-Stress
													North	Z022E0044/LH198	2014	IAH1	12.5658	67	68	1	SDR>0.54	HI30<=36	No-Stress
													North	MO44_LH145_0127/CG102	2014	IAH1	12.5466	63	63	0	SDR>0.54	HI30<=36	No-Stress
													North	M0143/LH198	2014	WIH1	12.508	78	78	0	SDR>0.54	HI30<=36	No-Stress
													North	Z013E0080/LH198	2014	IAH1	12.4223	69	69	0	SDR>0.54	HI30<=36	No-Stress
													North	Z013E0026/PB80	2014	IAH1	12.343	70	71	1	SDR>0.54	HI30<=36	No-Stress
													North	M0028/LH198	2014	WIH1	12.3355	77	79	2	SDR>0.54	HI30<=36	No-Stress
													North	PHN11_PHG47_0390/PB80	2014	IAH1	12.2785	64	65	1	SDR>0.54	HI30<=36	No-Stress
													North	Z013E0055/LH185	2014	IAH1	12.208	69	69	0	SDR>0.54	HI30<=36	No-Stress
													North	Z022E0095/LH185	2014	IAH1	12.128	65	66	1	SDR>0.54	HI30<=36	No-Stress
													North	Z013E0042/PB80	2014	IAH1	12.0031	69	69	0	SDR>0.54	HI30<=36	No-Stress
													North	M0101/LH185	2014	IAH1	11.9579	64	65	1	SDR>0.54	HI30<=36	No-Stress
													North	M0323/PB80	2014	IAH1	11.9383	64	67	3	SDR>0.54	HI30<=36	No-Stress
													North	M0186/LH185	2014	IAH1	11.7357	63	64	1	SDR>0.54	HI30<=36	No-Stress
													North	Z013E0090/LH198	2014	IAH1	11.7221	65	68	3	SDR>0.54	HI30<=36	No-Stress
													North	CGR03/LH82	2014	IAH1	11.56	62	62	0	SDR>0.54	HI30<=36	No-Stress
													North	TX204/LH185	2014	IAH1	11.5463	66	69	3	SDR>0.54	HI30<=36	No-Stress
													North	M0325/LH198	2014	IAH1	11.5392	67	68	1	SDR>0.54	HI30<=36	No-Stress
													North	PHN11_LH145_0005/LH185	2014	IAH1	11.5213	62	62	0	SDR>0.54	HI30<=36	No-Stress
													North	MOG_LH145_0057/LH185	2014	IAH1	11.4641	64	66	2	SDR>0.54	HI30<=36	No-Stress
													North	F42/MO17	2014	IAH1	11.3836	68	68	0	SDR>0.54	HI30<=36	No-Stress
													North	Z013E0022/LH195	2014	IAH1	11.3057	71	72	1	SDR>0.54	HI30<=36	No-Stress
													North	M0022/LH198	2014	IAH1	11.2703	70	70	0	SDR>0.54	HI30<=36	No-Stress
													North	MOG_LH145_0057/PB80	2014	IAH1	11.2006	69	69	0	SDR>0.54	HI30<=36	No-Stress
													North	M0058/LH185	2014	IAH1	10.7445	63	65	2	SDR>0.54	HI30<=36	No-Stress
													North	M0058/LH195	2014	IAH1	10.6192	70	70	0	SDR>0.54	HI30<=36	No-Stress
													North	Z013E0028/LH198	2014	IAH1	10.5232	70	70	0	SDR>0.54	HI30<=36	No-Stress
													North	M0057/LH195	2014	IAH1	10.3186	73	75	2	SDR>0.54	HI30<=36	No-Stress
													North	Z022E0059/LH198	2014	IAH1	10.2782	66	69	3	SDR>0.54	HI30<=36	No-Stress
													North	MOG_LH145_0038/CG102	2014	MNH1	9.96244	70	71	1	SDR>0.54	HI30<=36	No-Stress
													North	Z013E0111/PB80	2014	IAH1	9.95524	70	71	1	SDR>0.54	HI30<=36	No-Stress
													North	Z022E0005/PB80	2014	IAH1	9.58127	69	70	1	SDR>0.54	HI30<=36	No-Stress
													North	PHN11_OH43_0036/LH185	2014	IAH1	9.29344	64	66	2	SDR>0.54	HI30<=36	No-Stress
													North	W10005_0220/LH198	2014	MNH1	8.98228	72	73	1	SDR>0.54	HI30<=36	No-Stress
													North	MO44_PHW65_0193/LH198	2014	IAH1	7.95437	65	69	4	SDR>0.54	HI30<=36	No-Stress
													North	CG44/LH162	2014	IAH1	7.61644	56	57	1	SDR>0.54	HI30<=36	No-Stress
													North	M0058/LH198	2014	IAH1	7.15491	67	70	3	SDR>0.54	HI30<=36	No-Stress
													North	M0354/LH198	2014	IAH1	7.12011	70	70	0	SDR>0.54	HI30<=36	No-Stress
													North	Z022E0044/LH198	2014	MNH1	5.98989	76	80	4	SDR>0.54	HI30<=36	No-Stress
													North	M0118/LH198	2014	MNH1	5.95801	77	80	3	SDR>0.54	HI30<=36	No-Stress
													North	CG60/LH162	2014	WIH1	5.94	65	64	-1	SDR>0.54	HI30<=36	No-Stress
													North	B14A/H95	2014	MNH1	5.48753	79	84	5	SDR>0.54	HI30<=36	No-Stress
													North	B73/MO17	2014	IAH1	14.1869	66	69	3	SDR>0.54	HI30<=36	No-Stress
													North	PHG39/PHN82	2014	NEH1	13.5165	61	64	3	SDR>0.54	HI30<=36	No-Stress
													North	M0323/LH198	2014	WIH1	13.246	78	78	0	SDR>0.54	HI30<=36	No-Stress
													North	MOG_MO45-085-1-1-1-1-B/LH185	2014	IAH1	13.2118	65	68	3	SDR>0.54	HI30<=36	No-Stress
													North	M0033/LH198	2014	WIH1	13.2101	78	79	1	SDR>0.54	HI30<=36	No-Stress
													North	Z022E0003/LH185	2014	IAH1	13.0692	65	66	1	SDR>0.54	HI30<=36	No-Stress
													North	PHN11_LH145_0062/LH185	2014	IAH1	12.6074	62	62	0	SDR>0.54	HI30<=36	No-Stress
													North	M0118/LH198	2014	WIH1	12.6018	79	79	0	SDR>0.54	HI30<=36	No-Stress
													North	PHW52/PHN82	2014	NEH1	12.5651	59	59	0	SDR>0.54	HI30<=36	No-Stress
													North	MOG_LH123HT-199-1-1-1-1-B/LH185	2014	IAH1	12.5305	66	66	0	SDR>0.54	HI30<=36	No-Stress
													North	W10005_0220/LH198	2014	IAH1	12.4516	64	66	2	SDR>0.54	HI30<=36	No-Stress
													North	M0355/LH185	2014	IAH1	12.4348	63	64	1	SDR>0.54	HI30<=36	No-Stress
													North	W10005_0111/PB80	2014	IAH1	12.4179	63	66	3	SDR>0.54	HI30<=36	No-Stress
													North	M0008/LH185	2014	IAH1	12.287	66	68	2	SDR>0.54	HI30<=36	No-Stress
													North	MOG_MO45-030-1-1-1-1-B/PB80	2014	IAH1	12.2357	68	68	0	SDR>0.54	HI30<=36	No-Stress
													North	MOG_LH123HT-031-1-1-1-1-B/LH185	2014	IAH1	12.1664	65	66	1	SDR>0.54	HI30<=36	No-Stress
													North	Z013E0026/LH185	2014	IAH1	12.103	71	73	2	SDR>0.54	HI30<=36	No-Stress
													North	PHN11_PHG47_0172/LH198	2014	IAH1	12.0949	64	66	2	SDR>0.54	HI30<=36	No-Stress
													North	MOG_MO45-045-1-1-1-1-B/PB80	2014	IAH1	12.0508	70	70	0	SDR>0.54	HI30<=36	No-Stress
													North	Z013E0074/LH195	2014	IAH1	11.9137	73	75	2	SDR>0.54	HI30<=36	No-Stress
													North	M0323/PB80	2014	IAH1	11.7569	69	69	0	SDR>0.54	HI30<=36	No-Stress
													North	CG44/CGR01	2014	ILH1	11.7101	60	61	1	SDR>0.54	HI30<=36	No-Stress
													North	MOG_MO45-128-1-1-1-1-B/LH185	2014	IAH1	11.6506	66	68	2	SDR>0.54	HI30<=36	No-Stress
													North	MOG_LH123HT-014-1-1-1-1-B/LH185	2014	IAH1	11.5288	67	69	2	SDR>0.54	HI30<=36	No-Stress
													North	Z013E0062/LH195	2014	IAH1	11.4577	73	73	0	SDR>0.54	HI30<=36	No-Stress
													North	PHN11_PHG47_0172/LH198	2014	IAH1	11.3535	65	67	2	SDR>0.54	HI30<=36	No-Stress
													North	PB80/PHZ51	2014	IAH1	11.3439	68	68	0	SDR>0.54	HI30<=36	No-Stress
													North	MOG_MO45-055-1-1-1-1-B/LH195	2014	IAH1	11.2748	71	72	1	SDR>0.54	HI30<=36	No-Stress
													North	MOG_MO45-071-1-1-1-1-B/LH198	2014	IAH1	11.2458	67	70	3	SDR>0.54	HI30<=36	No-Stress
													North	PHW65_MOG_0137/LH185	2014	IAH1	11.2276	66	66	0	SDR>0.54	HI30<=36	No-Stress
[truncated: 78,548 more rows]

## Sheet: Fig6b
Data bars							Data labels
[truncated: 27 more rows]

[truncated: 7 more sheets: Fig7, Suppl Fig 1, Suppl Fig 2, Suppl Fig 3-6, Suppl Fig 7, Suppl Fig 8, Suppl Fig 9]
